# Supplementary material for: NF-Y activates genes of metabolic pathways altered in cancer cells
Source: Oncotarget. 2015 Dec 3;7(2):1633–50. doi: 10.18632/oncotarget.6453 (PMC4811486; doi:10.18632/oncotarget.6453)
Supplement: Supplementary file 2 [file oncotarget-07-1633-s002.xlsx]

## Sheet: h322.txt
downregulated genes			upregulated genes
SLC2A12	solute carrier family 2 (facilitated glucose transporter), member 12		LOC100128264	uncharacterized LOC100128264
GNE	glucosamine (UDP-N-acetyl)-2-epimerase/N-acetylmannosamine kinase		PRF1	perforin 1 (pore forming protein)
METTL7A	methyltransferase like 7A		USP2	ubiquitin specific peptidase 2
OR11H1	olfactory receptor, family 11, subfamily H, member 1		GALE	UDP-galactose-4-epimerase
GPX2	glutathione peroxidase 2 (gastrointestinal)		RMND1	required for meiotic nuclear division 1 homolog (S. cerevisiae)
CPNE2	copine II		METTL2A	methyltransferase like 2A
MIR365A	microRNA 365a		SNPH	syntaphilin
WNT5A	wingless-type MMTV integration site family, member 5A		NPEPL1	aminopeptidase-like 1
MYO5C	myosin VC		SYT1	synaptotagmin I
IFITM3	interferon induced transmembrane protein 3		SEC23A	Sec23 homolog A (S. cerevisiae)
MFSD6	major facilitator superfamily domain containing 6		RPL11	ribosomal protein L11
THBS1	thrombospondin 1		FARSB	phenylalanyl-tRNA synthetase, beta subunit
MGAT4A	mannosyl (alpha-1,3-)-glycoprotein beta-1,4-N-acetylglucosaminyltransferase, isozyme A		CHAD	chondroadherin
GXYLT2	glucoside xylosyltransferase 2		MTMR8	myotubularin related protein 8
GABRP	gamma-aminobutyric acid (GABA) A receptor, pi		C14orf166	chromosome 14 open reading frame 166
LOC100507012	uncharacterized LOC100507012		P4HA1	prolyl 4-hydroxylase, alpha polypeptide I
ROBO1	roundabout, axon guidance receptor, homolog 1 (Drosophila)		TBCEL	tubulin folding cofactor E-like
ABHD5	abhydrolase domain containing 5		AKAP8	A kinase (PRKA) anchor protein 8
MIR205HG	MIR205 host gene (non-protein coding)		MAPK1IP1L	mitogen-activated protein kinase 1 interacting protein 1-like
FAM72D	family with sequence similarity 72, member D		TMEM184B	transmembrane protein 184B
HINT2	histidine triad nucleotide binding protein 2		NAGPA	N-acetylglucosamine-1-phosphodiester alpha-N-acetylglucosaminidase
OLFML2A	olfactomedin-like 2A		SLC4A7	solute carrier family 4, sodium bicarbonate cotransporter, member 7
PLEKHA3	pleckstrin homology domain containing, family A (phosphoinositide binding specific) member 3		CEP44	centrosomal protein 44kDa
FBXO27	F-box protein 27		HELB	helicase (DNA) B
RNF144B	ring finger protein 144B		MAP3K11	mitogen-activated protein kinase kinase kinase 11
GALNT7	UDP-N-acetyl-alpha-D-galactosamine:polypeptide N-acetylgalactosaminyltransferase 7 (GalNAc-T7)		ZNF560	zinc finger protein 560
NAALADL2	N-acetylated alpha-linked acidic dipeptidase-like 2		PHOSPHO2	phosphatase, orphan 2
ALDH3A1	aldehyde dehydrogenase 3 family, member A1		C9orf116	chromosome 9 open reading frame 116
SMAD6	SMAD family member 6		LOC100506302	uncharacterized LOC100506302
F2RL2	coagulation factor II (thrombin) receptor-like 2		TSNAX	translin-associated factor X
LOC100507516	uncharacterized LOC100507516		RFC1	replication factor C (activator 1) 1, 145kDa
ETNK2	ethanolamine kinase 2		DPY30	dpy-30 homolog (C. elegans)
TINAGL1	tubulointerstitial nephritis antigen-like 1		ID4	inhibitor of DNA binding 4, dominant negative helix-loop-helix protein
CYP4F11	cytochrome P450, family 4, subfamily F, polypeptide 11		CD59	CD59 molecule, complement regulatory protein
LOC100129034	uncharacterized LOC100129034		LOC100192204	peptidylprolyl isomerase A (cyclophilin A) pseudogene
ZMYM6NB	ZMYM6 neighbor		PRAMEF3	PRAME family member 3
BMP7	bone morphogenetic protein 7		RASGRP1	RAS guanyl releasing protein 1 (calcium and DAG-regulated)
ALDH3B2	aldehyde dehydrogenase 3 family, member B2		WDR5	WD repeat domain 5
CTSO	cathepsin O		CCDC22	coiled-coil domain containing 22
SCMH1	sex comb on midleg homolog 1 (Drosophila)		PARN	poly(A)-specific ribonuclease
KRT4	keratin 4		KDM2A	lysine (K)-specific demethylase 2A
KRTAP3-1	keratin associated protein 3-1		E2F6	E2F transcription factor 6
ROCK1P1	Rho-associated, coiled-coil containing protein kinase 1 pseudogene 1		VPS8	vacuolar protein sorting 8 homolog (S. cerevisiae)
FYB	FYN binding protein		LARP4	La ribonucleoprotein domain family, member 4
TC2N	tandem C2 domains, nuclear		ADIPOR2	adiponectin receptor 2
IFITM2	interferon induced transmembrane protein 2		TIMM10	translocase of inner mitochondrial membrane 10 homolog (yeast)
TRAJ35	T cell receptor alpha joining 35 (non-functional)		NAA20	N(alpha)-acetyltransferase 20, NatB catalytic subunit
ACPP	acid phosphatase, prostate		PPAP2A	phosphatidic acid phosphatase type 2A
SHMT1	serine hydroxymethyltransferase 1 (soluble)		ZNF227	zinc finger protein 227
RTKN	rhotekin		SDHD	succinate dehydrogenase complex, subunit D, integral membrane protein
SH3D19	SH3 domain containing 19		PYGB	phosphorylase, glycogen; brain
MCRS1	microspherule protein 1		VRK2	vaccinia related kinase 2
TOR1AIP1	torsin A interacting protein 1		SNAPC4	small nuclear RNA activating complex, polypeptide 4, 190kDa
AKR1B1	aldo-keto reductase family 1, member B1 (aldose reductase)		SPATA25	spermatogenesis associated 25
INHBB	inhibin, beta B		TMEM184C	transmembrane protein 184C
DPP3	dipeptidyl-peptidase 3		SLC30A10	solute carrier family 30, member 10
CYP4F3	cytochrome P450, family 4, subfamily F, polypeptide 3		IKBKAP	inhibitor of kappa light polypeptide gene enhancer in B-cells, kinase complex-associated protein
EDN1	endothelin 1		SMC6	structural maintenance of chromosomes 6
LYPD6B	LY6/PLAUR domain containing 6B		PRMT6	protein arginine methyltransferase 6
XPR1	xenotropic and polytropic retrovirus receptor 1		RNF216P1	ring finger protein 216 pseudogene 1
MUC15	mucin 15, cell surface associated		TRNT1	tRNA nucleotidyl transferase, CCA-adding, 1
COQ5	coenzyme Q5 homolog, methyltransferase (S. cerevisiae)		SH3KBP1	SH3-domain kinase binding protein 1
BMP5	bone morphogenetic protein 5		AP5Z1	adaptor-related protein complex 5, zeta 1 subunit
EFEMP1	EGF containing fibulin-like extracellular matrix protein 1		PITX1	paired-like homeodomain 1
MAML2	mastermind-like 2 (Drosophila)		PSMD9	proteasome (prosome, macropain) 26S subunit, non-ATPase, 9
TMEM64	transmembrane protein 64		ABCD1	ATP-binding cassette, sub-family D (ALD), member 1
ARSB	arylsulfatase B		ROPN1L	rhophilin associated tail protein 1-like
CYP1B1	cytochrome P450, family 1, subfamily B, polypeptide 1		MTF1	metal-regulatory transcription factor 1
DAG1	dystroglycan 1 (dystrophin-associated glycoprotein 1)		CACYBP	calcyclin binding protein
CPT1A	carnitine palmitoyltransferase 1A (liver)		LMF2	lipase maturation factor 2
C4orf34	chromosome 4 open reading frame 34		SPAST	spastin
BMP4	bone morphogenetic protein 4		LRRC39	leucine rich repeat containing 39
PTPLB	protein tyrosine phosphatase-like (proline instead of catalytic arginine), member b		THADA	thyroid adenoma associated
SULT1E1	sulfotransferase family 1E, estrogen-preferring, member 1		RABGGTB	Rab geranylgeranyltransferase, beta subunit
TSKU	tsukushi small leucine rich proteoglycan homolog (Xenopus laevis)		CYP2B6	cytochrome P450, family 2, subfamily B, polypeptide 6
STRA6	stimulated by retinoic acid gene 6 homolog (mouse)		C14orf2	chromosome 14 open reading frame 2
CAPN14	calpain 14		CYTH4	cytohesin 4
NDRG3	NDRG family member 3		PPP2R4	protein phosphatase 2A activator, regulatory subunit 4
PLLP	plasmolipin		ASF1A	ASF1 anti-silencing function 1 homolog A (S. cerevisiae)
COX20	COX20 Cox2 chaperone homolog (S. cerevisiae)		PARD3	par-3 partitioning defective 3 homolog (C. elegans)
SCARA3	scavenger receptor class A, member 3		NMI	N-myc (and STAT) interactor
PXDN	peroxidasin homolog (Drosophila)		INTS2	integrator complex subunit 2
HS3ST3B1	heparan sulfate (glucosamine) 3-O-sulfotransferase 3B1		CWC15	CWC15 spliceosome-associated protein homolog (S. cerevisiae)
GPC6	glypican 6		KLHDC5	kelch domain containing 5
TLR5	toll-like receptor 5		YY1AP1	YY1 associated protein 1
FLRT3	fibronectin leucine rich transmembrane protein 3		MON2	MON2 homolog (S. cerevisiae)
NDRG2	NDRG family member 2		DHFRL1	dihydrofolate reductase-like 1
NETO1	neuropilin (NRP) and tolloid (TLL)-like 1		CLDN6	claudin 6
FLJ45974	uncharacterized LOC401337		ZNF347	zinc finger protein 347
HIST2H2AB	histone cluster 2, H2ab		IFNA16	interferon, alpha 16
CHML	choroideremia-like (Rab escort protein 2)		EPC2	enhancer of polycomb homolog 2 (Drosophila)
CORO2A	coronin, actin binding protein, 2A		PARP14	poly (ADP-ribose) polymerase family, member 14
SCD5	stearoyl-CoA desaturase 5		SLC9A8	solute carrier family 9, subfamily A (NHE8, cation proton antiporter 8), member 8
SMARCD2	SWI/SNF related, matrix associated, actin dependent regulator of chromatin, subfamily d, member 2		EFNB1	ephrin-B1
FLRT2	fibronectin leucine rich transmembrane protein 2		MYCBP2	MYC binding protein 2, E3 ubiquitin protein ligase
CP	ceruloplasmin (ferroxidase)		WDR43	WD repeat domain 43
PDE5A	phosphodiesterase 5A, cGMP-specific		RRAGC	Ras-related GTP binding C
MIR3189	microRNA 3189		ACOT7	acyl-CoA thioesterase 7
SNTB1	syntrophin, beta 1 (dystrophin-associated protein A1, 59kDa, basic component 1)		EIF2AK4	eukaryotic translation initiation factor 2 alpha kinase 4
AKR1C2	aldo-keto reductase family 1, member C2 (dihydrodiol dehydrogenase 2; bile acid binding protein; 3-alpha hydroxysteroid dehydrogenase, type III)		MIR616	microRNA 616
LHFPL2	lipoma HMGIC fusion partner-like 2		HIAT1	hippocampus abundant transcript 1
TNFSF10	tumor necrosis factor (ligand) superfamily, member 10		MIR29A	microRNA 29a
KTN1-AS1	KTN1 antisense RNA 1		TTTY14	testis-specific transcript, Y-linked 14 (non-protein coding)
TMEM133	transmembrane protein 133		PANK1	pantothenate kinase 1
HIST1H2AK	histone cluster 1, H2ak		MMP9	matrix metallopeptidase 9 (gelatinase B, 92kDa gelatinase, 92kDa type IV collagenase)
CHST6	carbohydrate (N-acetylglucosamine 6-O) sulfotransferase 6		NDUFAB1	NADH dehydrogenase (ubiquinone) 1, alpha/beta subcomplex, 1, 8kDa
TCF12	transcription factor 12		PHF13	PHD finger protein 13
ARL2	ADP-ribosylation factor-like 2		MKI67IP	MKI67 (FHA domain) interacting nucleolar phosphoprotein
PCDH7	protocadherin 7		PEPD	peptidase D
ENPP1	ectonucleotide pyrophosphatase/phosphodiesterase 1		TYW1B	tRNA-yW synthesizing protein 1 homolog B (S. cerevisiae)
MBTPS1	membrane-bound transcription factor peptidase, site 1		PQBP1	polyglutamine binding protein 1
TNS4	tensin 4		CENPBD1	CENPB DNA-binding domains containing 1
BCL6	B-cell CLL/lymphoma 6		BCL2L12	BCL2-like 12 (proline rich)
CCNY	cyclin Y		TPI1P2	triosephosphate isomerase 1 pseudogene 2
MIR205	microRNA 205		HOXA-AS2	HOXA cluster antisense RNA 2
CREB3L2	cAMP responsive element binding protein 3-like 2		TMEM106C	transmembrane protein 106C
SERPINB4	serpin peptidase inhibitor, clade B (ovalbumin), member 4		TDRD12	tudor domain containing 12
SCNN1A	sodium channel, non-voltage-gated 1 alpha subunit		POLR2L	polymerase (RNA) II (DNA directed) polypeptide L, 7.6kDa
MIR4421	microRNA 4421		PLCXD1	phosphatidylinositol-specific phospholipase C, X domain containing 1
MIR614	microRNA 614		NAA10	N(alpha)-acetyltransferase 10, NatA catalytic subunit
SLC26A9	solute carrier family 26, member 9		RAB9A	RAB9A, member RAS oncogene family
ARRB2	arrestin, beta 2		SRPK1	SRSF protein kinase 1
SEC24A	SEC24 family, member A (S. cerevisiae)		BZW1	basic leucine zipper and W2 domains 1
FREM2	FRAS1 related extracellular matrix protein 2		FAM175B	family with sequence similarity 175, member B
ZFP36L2	zinc finger protein 36, C3H type-like 2		AHNAK2	AHNAK nucleoprotein 2
DTNB	dystrobrevin, beta		LOC100129361	chromosome X open reading frame 69 pseudogene
FRK	fyn-related kinase		FAM86EP	family with sequence similarity 86, member A pseudogene
C5orf4	chromosome 5 open reading frame 4		MIR3170	microRNA 3170
FAM89A	family with sequence similarity 89, member A		GPBP1	GC-rich promoter binding protein 1
CNN2	calponin 2		TAF1B	TATA box binding protein (TBP)-associated factor, RNA polymerase I, B, 63kDa
DDX11L10	DEAD/H (Asp-Glu-Ala-Asp/His) box helicase 11 like 10		CYTH1	cytohesin 1
GYLTL1B	glycosyltransferase-like 1B		CLCNKA	chloride channel, voltage-sensitive Ka
TMPO	thymopoietin		ZNF544	zinc finger protein 544
FAM228B	family with sequence similarity 228, member B		THAP2	THAP domain containing, apoptosis associated protein 2
CLEC7A	C-type lectin domain family 7, member A		NDUFA10	NADH dehydrogenase (ubiquinone) 1 alpha subcomplex, 10, 42kDa
ATF3	activating transcription factor 3		AOC2	amine oxidase, copper containing 2 (retina-specific)
LRRC26	leucine rich repeat containing 26		TBC1D12	TBC1 domain family, member 12
GRHL3	grainyhead-like 3 (Drosophila)		TSR1	TSR1, 20S rRNA accumulation, homolog (S. cerevisiae)
IGKV1-27	immunoglobulin kappa variable 1-27		HPS5	Hermansky-Pudlak syndrome 5
HEG1	HEG homolog 1 (zebrafish)		POLR2B	polymerase (RNA) II (DNA directed) polypeptide B, 140kDa
LINC00263	long intergenic non-protein coding RNA 263		NRAS	neuroblastoma RAS viral (v-ras) oncogene homolog
PCSK6	proprotein convertase subtilisin/kexin type 6		FLCN	folliculin
ELK1	ELK1, member of ETS oncogene family		EPB41L2	erythrocyte membrane protein band 4.1-like 2
KYNU	kynureninase		ADCY10P1	adenylate cyclase 10 (soluble) pseudogene 1
HIST2H3D	histone cluster 2, H3d		NFKBIL1	nuclear factor of kappa light polypeptide gene enhancer in B-cells inhibitor-like 1
RHOBTB3	Rho-related BTB domain containing 3		LINC00493	long intergenic non-protein coding RNA 493
PDGFD	platelet derived growth factor D		UNC50	unc-50 homolog (C. elegans)
HIPK2	homeodomain interacting protein kinase 2		CTTN	cortactin
SLC6A9	solute carrier family 6 (neurotransmitter transporter, glycine), member 9		KRTAP2-2	keratin associated protein 2-2
R3HDM1	R3H domain containing 1		RPL36	ribosomal protein L36
SNORD111B	small nucleolar RNA, C/D box 111B		CLUAP1	clusterin associated protein 1
LIPK	lipase, family member K		MSH5	mutS homolog 5 (E. coli)
VILL	villin-like		NAT9	N-acetyltransferase 9 (GCN5-related, putative)
HIST1H2BN	histone cluster 1, H2bn		TMX4	thioredoxin-related transmembrane protein 4
GCNT1	glucosaminyl (N-acetyl) transferase 1, core 2		BNIP1	BCL2/adenovirus E1B 19kDa interacting protein 1
EIF2C1	eukaryotic translation initiation factor 2C, 1		DPM1	dolichyl-phosphate mannosyltransferase polypeptide 1, catalytic subunit
HIST1H2BM	histone cluster 1, H2bm		ZNF101	zinc finger protein 101
TMEM117	transmembrane protein 117		L3MBTL3	l(3)mbt-like 3 (Drosophila)
LTBP1	latent transforming growth factor beta binding protein 1		KDM4C	lysine (K)-specific demethylase 4C
FSTL1	follistatin-like 1		LOC729852	uncharacterized LOC729852
GRAMD3	GRAM domain containing 3		BCORL1	BCL6 corepressor-like 1
DHRS3	dehydrogenase/reductase (SDR family) member 3		TJAP1	tight junction associated protein 1 (peripheral)
SLC26A2	solute carrier family 26 (sulfate transporter), member 2		RSBN1L	round spermatid basic protein 1-like
NDST1	N-deacetylase/N-sulfotransferase (heparan glucosaminyl) 1		IGHV3-73	immunoglobulin heavy variable 3-73
RGCC	regulator of cell cycle		SOCS7	suppressor of cytokine signaling 7
DUSP19	dual specificity phosphatase 19		RHBDD2	rhomboid domain containing 2
TMEM144	transmembrane protein 144		MARK4	MAP/microtubule affinity-regulating kinase 4
LINC00669	long intergenic non-protein coding RNA 669		NUBPL	nucleotide binding protein-like
CAST	calpastatin		INO80D	INO80 complex subunit D
PLCE1	phospholipase C, epsilon 1		ZNF251	zinc finger protein 251
CASD1	CAS1 domain containing 1		FAM83F	family with sequence similarity 83, member F
CCNJ	cyclin J		LOC100288842	UDP-GlcNAc:betaGal beta-1,3-N-acetylglucosaminyltransferase 5 pseudogene
TMTC1	transmembrane and tetratricopeptide repeat containing 1		ANAPC4	anaphase promoting complex subunit 4
RASA1	RAS p21 protein activator (GTPase activating protein) 1		VSTM1	V-set and transmembrane domain containing 1
LIPA	lipase A, lysosomal acid, cholesterol esterase		PTPN11	protein tyrosine phosphatase, non-receptor type 11
MAP1B	microtubule-associated protein 1B		CDC42EP4	CDC42 effector protein (Rho GTPase binding) 4
AMIGO2	adhesion molecule with Ig-like domain 2		WAPAL	wings apart-like homolog (Drosophila)
ERBB2	v-erb-b2 erythroblastic leukemia viral oncogene homolog 2, neuro/glioblastoma derived oncogene homolog (avian)		SERPINA12	serpin peptidase inhibitor, clade A (alpha-1 antiproteinase, antitrypsin), member 12
ITGB5	integrin, beta 5		MIR329-1	microRNA 329-1
SAT1	spermidine/spermine N1-acetyltransferase 1		CCNE1	cyclin E1
STK38	serine/threonine kinase 38		MIR4268	microRNA 4268
ST6GALNAC1	ST6 (alpha-N-acetyl-neuraminyl-2,3-beta-galactosyl-1,3)-N-acetylgalactosaminide alpha-2,6-sialyltransferase 1		FONG	uncharacterized LOC348751
IFITM1	interferon induced transmembrane protein 1		GOLGA3	golgin A3
GLTP	glycolipid transfer protein		TP53BP2	tumor protein p53 binding protein, 2
TTC39A	tetratricopeptide repeat domain 39A		KRTAP5-4	keratin associated protein 5-4
TAB3	TGF-beta activated kinase 1/MAP3K7 binding protein 3		FITM1	fat storage-inducing transmembrane protein 1
EPB41L1	erythrocyte membrane protein band 4.1-like 1		FKBP1B	FK506 binding protein 1B, 12.6 kDa
TMC5	transmembrane channel-like 5		MRPL21	mitochondrial ribosomal protein L21
SLC12A2	solute carrier family 12 (sodium/potassium/chloride transporters), member 2		MBTD1	mbt domain containing 1
MAN2A2	mannosidase, alpha, class 2A, member 2		LOC644634	UPF0627 protein ENSP00000358171-like
C10orf57	chromosome 10 open reading frame 57		PPP1R21	protein phosphatase 1, regulatory subunit 21
CRTC3	CREB regulated transcription coactivator 3		ZNF498	zinc finger protein 498
CHAC1	ChaC, cation transport regulator homolog 1 (E. coli)		HOXB1	homeobox B1
IGKV1-17	immunoglobulin kappa variable 1-17		NDEL1	nudE nuclear distribution E homolog (A. nidulans)-like 1
HTR1D	5-hydroxytryptamine (serotonin) receptor 1D, G protein-coupled		TLK2	tousled-like kinase 2
TUBG1	tubulin, gamma 1		GDAP2	ganglioside induced differentiation associated protein 2
EGLN3	egl nine homolog 3 (C. elegans)		GAR1	GAR1 ribonucleoprotein homolog (yeast)
GPC4	glypican 4		MIR4418	microRNA 4418
ODZ3	odz, odd Oz/ten-m homolog 3 (Drosophila)		MYD88	myeloid differentiation primary response gene (88)
LOC100128252	uncharacterized LOC100128252		FAM219A	family with sequence similarity 219, member A
SRM	spermidine synthase		NUDT16	nudix (nucleoside diphosphate linked moiety X)-type motif 16
SETD7	SET domain containing (lysine methyltransferase) 7		GPR37	G protein-coupled receptor 37 (endothelin receptor type B-like)
FGD5-AS1	FGD5 antisense RNA 1		PAXIP1	PAX interacting (with transcription-activation domain) protein 1
F8A1	coagulation factor VIII-associated 1		MIB1	mindbomb E3 ubiquitin protein ligase 1
ITPRIPL2	inositol 1,4,5-trisphosphate receptor interacting protein-like 2		TCEAL4	transcription elongation factor A (SII)-like 4
TUBG2	tubulin, gamma 2		VIMP	VCP-interacting membrane protein
HIST1H3I	histone cluster 1, H3i		TBC1D10B	TBC1 domain family, member 10B
SYNE2	spectrin repeat containing, nuclear envelope 2		TACO1	translational activator of mitochondrially encoded cytochrome c oxidase I
RANGRF	RAN guanine nucleotide release factor		SAMD4A	sterile alpha motif domain containing 4A
S1PR3	sphingosine-1-phosphate receptor 3		TACC3	transforming, acidic coiled-coil containing protein 3
CABYR	calcium binding tyrosine-(Y)-phosphorylation regulated		CEP290	centrosomal protein 290kDa
LEPREL1	leprecan-like 1		LOC728643	heterogeneous nuclear ribonucleoprotein A1 pseudogene
MIR4447	microRNA 4447		UCHL5	ubiquitin carboxyl-terminal hydrolase L5
CRIM1	cysteine rich transmembrane BMP regulator 1 (chordin-like)		TFPT	TCF3 (E2A) fusion partner (in childhood Leukemia)
EYA2	eyes absent homolog 2 (Drosophila)		MPC1	mitochondrial pyruvate carrier 1
SLC25A6	solute carrier family 25 (mitochondrial carrier; adenine nucleotide translocator), member 6		UTY	ubiquitously transcribed tetratricopeptide repeat gene, Y-linked
BICC1	bicaudal C homolog 1 (Drosophila)		BIRC2	baculoviral IAP repeat containing 2
RBPJ	recombination signal binding protein for immunoglobulin kappa J region		APIP	APAF1 interacting protein
ST6GALNAC2	ST6 (alpha-N-acetyl-neuraminyl-2,3-beta-galactosyl-1,3)-N-acetylgalactosaminide alpha-2,6-sialyltransferase 2		LOC388499	lysophospholipase II pseudogene
ANKRD13A	ankyrin repeat domain 13A		HARBI1	harbinger transposase derived 1
IL1A	interleukin 1, alpha		AASDH	aminoadipate-semialdehyde dehydrogenase
LAD1	ladinin 1		ZNF561	zinc finger protein 561
CNNM1	cyclin M1		FAM127B	family with sequence similarity 127, member B
TRAF7	TNF receptor-associated factor 7, E3 ubiquitin protein ligase		POU2F2	POU class 2 homeobox 2
AGR2	anterior gradient 2 homolog (Xenopus laevis)		PNLIPRP1	pancreatic lipase-related protein 1
STON2	stonin 2		RPS16	ribosomal protein S16
PNPO	pyridoxamine 5'-phosphate oxidase		IL4R	interleukin 4 receptor
ZNF468	zinc finger protein 468		SEC24C	SEC24 family, member C (S. cerevisiae)
PTPN18	protein tyrosine phosphatase, non-receptor type 18 (brain-derived)		IGHV3-72	immunoglobulin heavy variable 3-72
XYLT2	xylosyltransferase II		PPP1R8	protein phosphatase 1, regulatory subunit 8
MRAS	muscle RAS oncogene homolog		BROX	BRO1 domain and CAAX motif containing
TMEM170A	transmembrane protein 170A		BDP1	B double prime 1, subunit of RNA polymerase III transcription initiation factor IIIB
FLII	flightless I homolog (Drosophila)		ACTR6	ARP6 actin-related protein 6 homolog (yeast)
AHR	aryl hydrocarbon receptor		PSMC3IP	PSMC3 interacting protein
LPHN1	latrophilin 1		TWIST1	twist homolog 1 (Drosophila)
GDPD3	glycerophosphodiester phosphodiesterase domain containing 3		CCDC106	coiled-coil domain containing 106
SERINC2	serine incorporator 2		WDR11	WD repeat domain 11
SYTL2	synaptotagmin-like 2		DIEXF	digestive organ expansion factor homolog (zebrafish)
LINC00622	long intergenic non-protein coding RNA 622		PYROXD1	pyridine nucleotide-disulphide oxidoreductase domain 1
ZNF704	zinc finger protein 704		LOC100129195	uncharacterized LOC100129195
CYP7B1	cytochrome P450, family 7, subfamily B, polypeptide 1		HTR1B	5-hydroxytryptamine (serotonin) receptor 1B, G protein-coupled
NEDD9	neural precursor cell expressed, developmentally down-regulated 9		PCGF1	polycomb group ring finger 1
OR11H2	olfactory receptor, family 11, subfamily H, member 2		MIR4422	microRNA 4422
FHL2	four and a half LIM domains 2		POFUT1	protein O-fucosyltransferase 1
TPTE2P1	transmembrane phosphoinositide 3-phosphatase and tensin homolog 2 pseudogene 1		ABHD13	abhydrolase domain containing 13
MEGF9	multiple EGF-like-domains 9		CCDC23	coiled-coil domain containing 23
FNBP1	formin binding protein 1		POLR1B	polymerase (RNA) I polypeptide B, 128kDa
GJB2	gap junction protein, beta 2, 26kDa		RALGAPB	Ral GTPase activating protein, beta subunit (non-catalytic)
STOM	stomatin		DNTTIP1	deoxynucleotidyltransferase, terminal, interacting protein 1
MEX3D	mex-3 homolog D (C. elegans)		POP4	processing of precursor 4, ribonuclease P/MRP subunit (S. cerevisiae)
SNORD93	small nucleolar RNA, C/D box 93		CXorf23	chromosome X open reading frame 23
SVIL	supervillin		RPRD1B	regulation of nuclear pre-mRNA domain containing 1B
VSIG1	V-set and immunoglobulin domain containing 1		EIF1B	eukaryotic translation initiation factor 1B
SPRR3	small proline-rich protein 3		ZNF300P1	zinc finger protein 300 pseudogene 1
CEACAM1	carcinoembryonic antigen-related cell adhesion molecule 1 (biliary glycoprotein)		RABL3	RAB, member of RAS oncogene family-like 3
CTSL2	cathepsin L2		SMNDC1	survival motor neuron domain containing 1
ABCC1	ATP-binding cassette, sub-family C (CFTR/MRP), member 1		NCF1B	neutrophil cytosolic factor 1B pseudogene
C12orf52	chromosome 12 open reading frame 52		HPS6	Hermansky-Pudlak syndrome 6
GPRC5B	G protein-coupled receptor, family C, group 5, member B		DCUN1D5	DCN1, defective in cullin neddylation 1, domain containing 5 (S. cerevisiae)
UBASH3B	ubiquitin associated and SH3 domain containing B		RAB2B	RAB2B, member RAS oncogene family
MIR548I2	microRNA 548i-2		AFTPH	aftiphilin
SDC2	syndecan 2		UTP15	UTP15, U3 small nucleolar ribonucleoprotein, homolog (S. cerevisiae)
PPIP5K1	diphosphoinositol pentakisphosphate kinase 1		BAZ2A	bromodomain adjacent to zinc finger domain, 2A
LOC645954	supervillin pseudogene		ALS2	amyotrophic lateral sclerosis 2 (juvenile)
EIF5A2	eukaryotic translation initiation factor 5A2		METTL16	methyltransferase like 16
ADCY7	adenylate cyclase 7		FLJ37453	uncharacterized LOC729614
BACE2	beta-site APP-cleaving enzyme 2		USP32P2	ubiquitin specific peptidase 32 pseudogene 2
OR2J2	olfactory receptor, family 2, subfamily J, member 2		GREB1L	growth regulation by estrogen in breast cancer-like
ITPK1	inositol-tetrakisphosphate 1-kinase		C14orf79	chromosome 14 open reading frame 79
KIF20A	kinesin family member 20A		TDG	thymine-DNA glycosylase
SHROOM3	shroom family member 3		ISG20L2	interferon stimulated exonuclease gene 20kDa-like 2
DUSP10	dual specificity phosphatase 10		MRPS25	mitochondrial ribosomal protein S25
PIAS3	protein inhibitor of activated STAT, 3		RMND5A	required for meiotic nuclear division 5 homolog A (S. cerevisiae)
VIPR1	vasoactive intestinal peptide receptor 1		RBM18	RNA binding motif protein 18
DHPS	deoxyhypusine synthase		PPIF	peptidylprolyl isomerase F
DLX5	distal-less homeobox 5		FAM214A	family with sequence similarity 214, member A
TOB1	transducer of ERBB2, 1		PLEKHH3	pleckstrin homology domain containing, family H (with MyTH4 domain) member 3
CMTM7	CKLF-like MARVEL transmembrane domain containing 7		CLTC-IT1	CLTC intronic transcript 1 (non-protein coding)
HMGB3	high mobility group box 3		NAALADL1	N-acetylated alpha-linked acidic dipeptidase-like 1
SLC37A3	solute carrier family 37 (glycerol-3-phosphate transporter), member 3		PAEP	progestagen-associated endometrial protein
TNFRSF21	tumor necrosis factor receptor superfamily, member 21		LOC730974	slowmo homolog 2 (Drosophila) pseudogene
GYG1	glycogenin 1		SYN1	synapsin I
SLC50A1	solute carrier family 50 (sugar transporter), member 1		MAP3K3	mitogen-activated protein kinase kinase kinase 3
SNHG16	small nucleolar RNA host gene 16 (non-protein coding)		DNAH1	dynein, axonemal, heavy chain 1
PRKCA	protein kinase C, alpha		LOC441493	uncharacterized LOC441493
PIGK	phosphatidylinositol glycan anchor biosynthesis, class K		STARD3	StAR-related lipid transfer (START) domain containing 3
TP63	tumor protein p63		THAP9	THAP domain containing 9
ADAM28	ADAM metallopeptidase domain 28		POLR1C	polymerase (RNA) I polypeptide C, 30kDa
CTNND2	catenin (cadherin-associated protein), delta 2		HMGA1	high mobility group AT-hook 1
LMLN	leishmanolysin-like (metallopeptidase M8 family)		ACYP2	acylphosphatase 2, muscle type
SAV1	salvador homolog 1 (Drosophila)		VSIG10	V-set and immunoglobulin domain containing 10
PTP4A1	protein tyrosine phosphatase type IVA, member 1		ARHGDIA	Rho GDP dissociation inhibitor (GDI) alpha
RSPO3	R-spondin 3		SPC25	SPC25, NDC80 kinetochore complex component, homolog (S. cerevisiae)
B4GALT1	UDP-Gal:betaGlcNAc beta 1,4- galactosyltransferase, polypeptide 1		MACC1	metastasis associated in colon cancer 1
INPP5B	inositol polyphosphate-5-phosphatase, 75kDa		SNORA36C	small nucleolar RNA, H/ACA box 36C
RETSAT	retinol saturase (all-trans-retinol 13,14-reductase)		DENND5B	DENN/MADD domain containing 5B
LOC643650	uncharacterized LOC643650		CUL3	cullin 3
LOC100505663	uncharacterized LOC100505663		PARD6A	par-6 partitioning defective 6 homolog alpha (C. elegans)
GJB5	gap junction protein, beta 5, 31.1kDa		IFT20	intraflagellar transport 20 homolog (Chlamydomonas)
LOC344887	NmrA-like family domain containing 1 pseudogene		LOC100507018	uncharacterized LOC100507018
PAX9	paired box 9		BCL2L13	BCL2-like 13 (apoptosis facilitator)
NFIA	nuclear factor I/A		RABL2B	RAB, member of RAS oncogene family-like 2B
SLIT2	slit homolog 2 (Drosophila)		SNORA1	small nucleolar RNA, H/ACA box 1
SNORD113-9	small nucleolar RNA, C/D box 113-9		TREML5P	triggering receptor expressed on myeloid cells-like 5, pseudogene
LOC339535	uncharacterized LOC339535		CCT6B	chaperonin containing TCP1, subunit 6B (zeta 2)
NAGA	N-acetylgalactosaminidase, alpha-		IFNAR2	interferon (alpha, beta and omega) receptor 2
P2RX4	purinergic receptor P2X, ligand-gated ion channel, 4		ZNF776	zinc finger protein 776
EMP2	epithelial membrane protein 2		BAG6	BCL2-associated athanogene 6
ALG3	asparagine-linked glycosylation 3, alpha-1,3- mannosyltransferase homolog (S. cerevisiae)		DAGLA	diacylglycerol lipase, alpha
PLA2G4A	phospholipase A2, group IVA (cytosolic, calcium-dependent)		APOPT1	apoptogenic 1, mitochondrial
GSTK1	glutathione S-transferase kappa 1		HIST1H4D	histone cluster 1, H4d
NRP2	neuropilin 2		ARMCX3	armadillo repeat containing, X-linked 3
SSFA2	sperm specific antigen 2		PQLC1	PQ loop repeat containing 1
PNPLA4	patatin-like phospholipase domain containing 4		C9orf16	chromosome 9 open reading frame 16
HIST1H4E	histone cluster 1, H4e		GLRB	glycine receptor, beta
OSBPL11	oxysterol binding protein-like 11		WARS	tryptophanyl-tRNA synthetase
FKBP14	FK506 binding protein 14, 22 kDa		MGC23284	uncharacterized LOC197187
MID1	midline 1 (Opitz/BBB syndrome)		ZNF844	zinc finger protein 844
SH3BP4	SH3-domain binding protein 4		LOC388553	uncharacterized LOC388553
SMURF1	SMAD specific E3 ubiquitin protein ligase 1		LOC645752	golgin A6 family, member A pseudogene
ZNF488	zinc finger protein 488		ZFC3H1	zinc finger, C3H1-type containing
ADI1	acireductone dioxygenase 1		LOC100506214	uncharacterized LOC100506214
RAB8A	RAB8A, member RAS oncogene family		FAM160B1	family with sequence similarity 160, member B1
H6PD	hexose-6-phosphate dehydrogenase (glucose 1-dehydrogenase)		RPA1	replication protein A1, 70kDa
ADRA1B	adrenoceptor alpha 1B		CDK8	cyclin-dependent kinase 8
C12orf39	chromosome 12 open reading frame 39		NUDT7	nudix (nucleoside diphosphate linked moiety X)-type motif 7
TRIM45	tripartite motif containing 45		KPNA6	karyopherin alpha 6 (importin alpha 7)
EPB41L4A	erythrocyte membrane protein band 4.1 like 4A		DHX15	DEAH (Asp-Glu-Ala-His) box polypeptide 15
CPD	carboxypeptidase D		LOC100506390	RAP1B, member of RAS oncogene family pseudogene
POC1B	POC1 centriolar protein homolog B (Chlamydomonas)		TBC1D20	TBC1 domain family, member 20
CNKSR3	CNKSR family member 3		STAM	signal transducing adaptor molecule (SH3 domain and ITAM motif) 1
YTHDF3	YTH domain family, member 3		MIR544B	microRNA 544b
TMEM238	transmembrane protein 238		MAP3K2	mitogen-activated protein kinase kinase kinase 2
CDH7	cadherin 7, type 2		CORO1C	coronin, actin binding protein, 1C
PCYOX1L	prenylcysteine oxidase 1 like		MARK1	MAP/microtubule affinity-regulating kinase 1
PLD2	phospholipase D2		ZC3H13	zinc finger CCCH-type containing 13
CYP3A7	cytochrome P450, family 3, subfamily A, polypeptide 7		RNF166	ring finger protein 166
FAM49B	family with sequence similarity 49, member B		NUP50	nucleoporin 50kDa
EBPL	emopamil binding protein-like		SCAND3	SCAN domain containing 3
LEF1	lymphoid enhancer-binding factor 1		GPN3	GPN-loop GTPase 3
LOC374443	C-type lectin domain family 2, member D pseudogene		ARFGAP3	ADP-ribosylation factor GTPase activating protein 3
GADD45A	growth arrest and DNA-damage-inducible, alpha		SNX33	sorting nexin 33
C1RL	complement component 1, r subcomponent-like		NCDN	neurochondrin
NIPSNAP3A	nipsnap homolog 3A (C. elegans)		ZNF567	zinc finger protein 567
GDF15	growth differentiation factor 15		TMEM86A	transmembrane protein 86A
BMP6	bone morphogenetic protein 6		IER2	immediate early response 2
LPHN2	latrophilin 2		CREB3	cAMP responsive element binding protein 3
LHPP	phospholysine phosphohistidine inorganic pyrophosphate phosphatase		NUF2	NUF2, NDC80 kinetochore complex component, homolog (S. cerevisiae)
SNX29	sorting nexin 29		ZNF709	zinc finger protein 709
SOX4	SRY (sex determining region Y)-box 4		MIR612	microRNA 612
CDV3	CDV3 homolog (mouse)		SNORD116-26	small nucleolar RNA, C/D box 116-26
FGFR3	fibroblast growth factor receptor 3		FBXO11	F-box protein 11
WNT7B	wingless-type MMTV integration site family, member 7B		IRGC	immunity-related GTPase family, cinema
ALDH1A3	aldehyde dehydrogenase 1 family, member A3		ARPC4	actin related protein 2/3 complex, subunit 4, 20kDa
OR7C1	olfactory receptor, family 7, subfamily C, member 1		LOC100130776	uncharacterized LOC100130776
SETMAR	SET domain and mariner transposase fusion gene		AIFM1	apoptosis-inducing factor, mitochondrion-associated, 1
TEX36	testis expressed 36		ELAC1	elaC homolog 1 (E. coli)
C9orf89	chromosome 9 open reading frame 89		SNORD34	small nucleolar RNA, C/D box 34
TSPYL2	TSPY-like 2		MCC	mutated in colorectal cancers
CD46	CD46 molecule, complement regulatory protein		ANKLE2	ankyrin repeat and LEM domain containing 2
FAM171B	family with sequence similarity 171, member B		PRDX6	peroxiredoxin 6
RBMS1	RNA binding motif, single stranded interacting protein 1		AEBP2	AE binding protein 2
CTDSPL	CTD (carboxy-terminal domain, RNA polymerase II, polypeptide A) small phosphatase-like		LMNB2	lamin B2
MRM1	mitochondrial rRNA methyltransferase 1 homolog (S. cerevisiae)		RNF146	ring finger protein 146
OR4F5	olfactory receptor, family 4, subfamily F, member 5		MOSPD1	motile sperm domain containing 1
MBNL3	muscleblind-like splicing regulator 3		KLHDC3	kelch domain containing 3
MAF1	MAF1 homolog (S. cerevisiae)		STARD3NL	STARD3 N-terminal like
IFITM4P	interferon induced transmembrane protein 4 pseudogene		ALG1L	asparagine-linked glycosylation 1-like
GNA11	guanine nucleotide binding protein (G protein), alpha 11 (Gq class)		TGS1	trimethylguanosine synthase 1
KIAA2018	KIAA2018		CHCHD6	coiled-coil-helix-coiled-coil-helix domain containing 6
AGPAT1	1-acylglycerol-3-phosphate O-acyltransferase 1 (lysophosphatidic acid acyltransferase, alpha)		C15orf38	chromosome 15 open reading frame 38
SLCO3A1	solute carrier organic anion transporter family, member 3A1		NUP88	nucleoporin 88kDa
TSC22D3	TSC22 domain family, member 3		C16orf70	chromosome 16 open reading frame 70
ZMIZ1	zinc finger, MIZ-type containing 1		ANKRD11	ankyrin repeat domain 11
ASNS	asparagine synthetase (glutamine-hydrolyzing)		KIF14	kinesin family member 14
CA10	carbonic anhydrase X		IST1	increased sodium tolerance 1 homolog (yeast)
SEPN1	selenoprotein N, 1		DDX5	DEAD (Asp-Glu-Ala-Asp) box helicase 5
SPDEF	SAM pointed domain containing ets transcription factor		AASDHPPT	aminoadipate-semialdehyde dehydrogenase-phosphopantetheinyl transferase
CBLB	Cbl proto-oncogene, E3 ubiquitin protein ligase B		ZNF238	zinc finger protein 238
NUP43	nucleoporin 43kDa		SWSAP1	SWIM-type zinc finger 7 associated protein 1
TMPRSS4	transmembrane protease, serine 4		EIF3B	eukaryotic translation initiation factor 3, subunit B
GPR160	G protein-coupled receptor 160		ATG5	autophagy related 5
B4GALT2	UDP-Gal:betaGlcNAc beta 1,4- galactosyltransferase, polypeptide 2		SSB	Sjogren syndrome antigen B (autoantigen La)
RASGEF1B	RasGEF domain family, member 1B		TIPARP-AS1	TIPARP antisense RNA 1
C5orf22	chromosome 5 open reading frame 22		MORC4	MORC family CW-type zinc finger 4
YDJC	YdjC homolog (bacterial)		NT5DC1	5'-nucleotidase domain containing 1
PRR11	proline rich 11		DDX54	DEAD (Asp-Glu-Ala-Asp) box polypeptide 54
MIR4525	microRNA 4525		SLC25A44	solute carrier family 25, member 44
ASCC2	activating signal cointegrator 1 complex subunit 2		DNASE1	deoxyribonuclease I
PCK2	phosphoenolpyruvate carboxykinase 2 (mitochondrial)		LOC494127	NFYC pseudogene
RASSF9	Ras association (RalGDS/AF-6) domain family (N-terminal) member 9		SNORA28	small nucleolar RNA, H/ACA box 28
TPST1	tyrosylprotein sulfotransferase 1		TRIP12	thyroid hormone receptor interactor 12
HES1	hairy and enhancer of split 1, (Drosophila)		ZSCAN29	zinc finger and SCAN domain containing 29
LOC283070	uncharacterized LOC283070		NOSIP	nitric oxide synthase interacting protein
OR8G2	olfactory receptor, family 8, subfamily G, member 2		BMPR1B	bone morphogenetic protein receptor, type IB
TOR3A	torsin family 3, member A		CEBPZ	CCAAT/enhancer binding protein (C/EBP), zeta
SAP130	Sin3A-associated protein, 130kDa		DHX36	DEAH (Asp-Glu-Ala-His) box polypeptide 36
CAPN13	calpain 13		PSMG2	proteasome (prosome, macropain) assembly chaperone 2
OR11H12	olfactory receptor, family 11, subfamily H, member 12		CNP	2',3'-cyclic nucleotide 3' phosphodiesterase
APOBEC3C	apolipoprotein B mRNA editing enzyme, catalytic polypeptide-like 3C		BRMS1	breast cancer metastasis suppressor 1
FZD2	frizzled family receptor 2		MIR196B	microRNA 196b
TMEM30A	transmembrane protein 30A		ERCC6L	excision repair cross-complementing rodent repair deficiency, complementation group 6-like
STAMBPL1	STAM binding protein-like 1		TPGS2	tubulin polyglutamylase complex subunit 2
HK1	hexokinase 1		C9orf41	chromosome 9 open reading frame 41
ARV1	ARV1 homolog (S. cerevisiae)		ZNF330	zinc finger protein 330
SCD	stearoyl-CoA desaturase (delta-9-desaturase)		MINPP1	multiple inositol-polyphosphate phosphatase 1
LOC283299	uncharacterized LOC283299		MLYCD	malonyl-CoA decarboxylase
GUCY1B3	guanylate cyclase 1, soluble, beta 3		LOC100128253	uncharacterized LOC100128253
PIEZO1	piezo-type mechanosensitive ion channel component 1		APC	adenomatous polyposis coli
POLR3D	polymerase (RNA) III (DNA directed) polypeptide D, 44kDa		ALKBH6	alkB, alkylation repair homolog 6 (E. coli)
NT5DC3	5'-nucleotidase domain containing 3		DEPDC4	DEP domain containing 4
CACNG4	calcium channel, voltage-dependent, gamma subunit 4		TLE3	transducin-like enhancer of split 3 (E(sp1) homolog, Drosophila)
EFHD1	EF-hand domain family, member D1		FHL3	four and a half LIM domains 3
RIMKLA	ribosomal modification protein rimK-like family member A		MRPS36	mitochondrial ribosomal protein S36
TMEM230	transmembrane protein 230		DBR1	debranching enzyme homolog 1 (S. cerevisiae)
ENTPD5	ectonucleoside triphosphate diphosphohydrolase 5		KIAA1107	KIAA1107
HMGB3P1	high mobility group box 3 pseudogene 1		NOC3L	nucleolar complex associated 3 homolog (S. cerevisiae)
C7orf23	chromosome 7 open reading frame 23		ZBTB5	zinc finger and BTB domain containing 5
KIAA0319L	KIAA0319-like		CDC34	cell division cycle 34 homolog (S. cerevisiae)
CLIC3	chloride intracellular channel 3		ASH2L	ash2 (absent, small, or homeotic)-like (Drosophila)
SLITRK5	SLIT and NTRK-like family, member 5		LOC100507599	uncharacterized LOC100507599
ULBP1	UL16 binding protein 1		GATSL3	GATS protein-like 3
GCLC	glutamate-cysteine ligase, catalytic subunit		LOC100506071	uncharacterized LOC100506071
HIST1H2BL	histone cluster 1, H2bl		TNFSF13B	tumor necrosis factor (ligand) superfamily, member 13b
DPH2	DPH2 homolog (S. cerevisiae)		AHNAK	AHNAK nucleoprotein
HOMEZ	homeobox and leucine zipper encoding		CCDC19	coiled-coil domain containing 19
STK3	serine/threonine kinase 3		ZNF714	zinc finger protein 714
LOC646214	p21 protein (Cdc42/Rac)-activated kinase 2 pseudogene		LRCH3	leucine-rich repeats and calponin homology (CH) domain containing 3
TLR4	toll-like receptor 4		FBXL19	F-box and leucine-rich repeat protein 19
CCBL1	cysteine conjugate-beta lyase, cytoplasmic		TMEM55A	transmembrane protein 55A
LOC100302640	uncharacterized LOC100302640		SNAP47	synaptosomal-associated protein, 47kDa
RAB27B	RAB27B, member RAS oncogene family		WRNIP1	Werner helicase interacting protein 1
POMGNT1	protein O-linked mannose beta1,2-N-acetylglucosaminyltransferase		TSPAN3	tetraspanin 3
CYP20A1	cytochrome P450, family 20, subfamily A, polypeptide 1		DLST	dihydrolipoamide S-succinyltransferase (E2 component of 2-oxo-glutarate complex)
CNNM4	cyclin M4		FAM13B	family with sequence similarity 13, member B
CCDC80	coiled-coil domain containing 80		BFSP1	beaded filament structural protein 1, filensin
C15orf61	chromosome 15 open reading frame 61		SAMM50	sorting and assembly machinery component 50 homolog (S. cerevisiae)
OR10K2	olfactory receptor, family 10, subfamily K, member 2		IK	IK cytokine, down-regulator of HLA II
ELF3	E74-like factor 3 (ets domain transcription factor, epithelial-specific )		PPP1R2	protein phosphatase 1, regulatory (inhibitor) subunit 2
RHPN2	rhophilin, Rho GTPase binding protein 2		ZNF540	zinc finger protein 540
C1GALT1	core 1 synthase, glycoprotein-N-acetylgalactosamine 3-beta-galactosyltransferase, 1		NAP1L4	nucleosome assembly protein 1-like 4
GLUL	glutamate-ammonia ligase		SNX13	sorting nexin 13
FAM210B	family with sequence similarity 210, member B		MAP3K7	mitogen-activated protein kinase kinase kinase 7
DHRS11	dehydrogenase/reductase (SDR family) member 11		PHF23	PHD finger protein 23
TMEM143	transmembrane protein 143		FZD8	frizzled family receptor 8
PRNP	prion protein		POP7	processing of precursor 7, ribonuclease P/MRP subunit (S. cerevisiae)
PIK3R3	phosphoinositide-3-kinase, regulatory subunit 3 (gamma)		LRRC42	leucine rich repeat containing 42
MORN4	MORN repeat containing 4		TMEM79	transmembrane protein 79
TOX3	TOX high mobility group box family member 3		CBR1	carbonyl reductase 1
RRBP1	ribosome binding protein 1 homolog 180kDa (dog)		CCDC120	coiled-coil domain containing 120
DCLK1	doublecortin-like kinase 1		LOC100506885	uncharacterized LOC100506885
MAN1A1	mannosidase, alpha, class 1A, member 1		PDCD6IP	programmed cell death 6 interacting protein
TRAJ34	T cell receptor alpha joining 34		GON4L	gon-4-like (C. elegans)
IGF2BP2	insulin-like growth factor 2 mRNA binding protein 2		FH	fumarate hydratase
C1orf198	chromosome 1 open reading frame 198		DHDDS	dehydrodolichyl diphosphate synthase
STIL	SCL/TAL1 interrupting locus		OTUD7B	OTU domain containing 7B
ABCC3	ATP-binding cassette, sub-family C (CFTR/MRP), member 3		JMJD6	jumonji domain containing 6
FAM117B	family with sequence similarity 117, member B		OTUD5	OTU domain containing 5
GPD1L	glycerol-3-phosphate dehydrogenase 1-like		COIL	coilin
FAM125B	family with sequence similarity 125, member B		SEPSECS	Sep (O-phosphoserine) tRNA:Sec (selenocysteine) tRNA synthase
LOC400655	uncharacterized LOC400655		SNX14	sorting nexin 14
PPIAL4E	peptidylprolyl isomerase A (cyclophilin A)-like 4E		ATP6V0A2	ATPase, H+ transporting, lysosomal V0 subunit a2
F3	coagulation factor III (thromboplastin, tissue factor)		SZT2	seizure threshold 2 homolog (mouse)
TMEM45A	transmembrane protein 45A		SNORD50B	small nucleolar RNA, C/D box 50B
NRCAM	neuronal cell adhesion molecule		CAMSAP2	calmodulin regulated spectrin-associated protein family, member 2
FBXO16	F-box protein 16		FAM217B	family with sequence similarity 217, member B
NFIX	nuclear factor I/X (CCAAT-binding transcription factor)		TNFRSF1A	tumor necrosis factor receptor superfamily, member 1A
SOX2	SRY (sex determining region Y)-box 2		FABP5P3	fatty acid binding protein 5 pseudogene 3
ZNF354A	zinc finger protein 354A		LRRC16A	leucine rich repeat containing 16A
HS6ST3	heparan sulfate 6-O-sulfotransferase 3		ANAPC15	anaphase promoting complex subunit 15
VAC14	Vac14 homolog (S. cerevisiae)		SMPD1	sphingomyelin phosphodiesterase 1, acid lysosomal
TRIM6	tripartite motif containing 6		PCBP1	poly(rC) binding protein 1
ISYNA1	inositol-3-phosphate synthase 1		NGFRAP1	nerve growth factor receptor (TNFRSF16) associated protein 1
SIPA1L2	signal-induced proliferation-associated 1 like 2		CDCA5	cell division cycle associated 5
C12orf28	chromosome 12 open reading frame 28		C7orf55	chromosome 7 open reading frame 55
AKR1C3	aldo-keto reductase family 1, member C3 (3-alpha hydroxysteroid dehydrogenase, type II)		LETM1	leucine zipper-EF-hand containing transmembrane protein 1
SNRPN	small nuclear ribonucleoprotein polypeptide N		EBI3	Epstein-Barr virus induced 3
ACSL3	acyl-CoA synthetase long-chain family member 3		TATDN1	TatD DNase domain containing 1
LGALS3BP	lectin, galactoside-binding, soluble, 3 binding protein		IMPA1	inositol(myo)-1(or 4)-monophosphatase 1
ALG10B	asparagine-linked glycosylation 10, alpha-1,2-glucosyltransferase homolog B (yeast)		ERVK13-1	endogenous retrovirus group K13, member 1
EVI2B	ecotropic viral integration site 2B		FRA10AC1	fragile site, folic acid type, rare, fra(10)(q23.3) or fra(10)(q24.2) candidate 1
TCP11L2	t-complex 11 (mouse)-like 2		OSTC	oligosaccharyltransferase complex subunit
IGHV3-30	immunoglobulin heavy variable 3-30		PLEKHM2	pleckstrin homology domain containing, family M (with RUN domain) member 2
GPS2	G protein pathway suppressor 2		ANKRD12	ankyrin repeat domain 12
YIF1A	Yip1 interacting factor homolog A (S. cerevisiae)		LDOC1L	leucine zipper, down-regulated in cancer 1-like
OLFM2	olfactomedin 2		MIR5047	microRNA 5047
RNASE4	ribonuclease, RNase A family, 4		CFL1	cofilin 1 (non-muscle)
ITGAV	integrin, alpha V		KCTD20	potassium channel tetramerisation domain containing 20
KDELR3	KDEL (Lys-Asp-Glu-Leu) endoplasmic reticulum protein retention receptor 3		YES1	v-yes-1 Yamaguchi sarcoma viral oncogene homolog 1
ABHD14B	abhydrolase domain containing 14B		VSNL1	visinin-like 1
CLDN1	claudin 1		ANKRD5	ankyrin repeat domain 5
SLCO4A1	solute carrier organic anion transporter family, member 4A1		ZNF700	zinc finger protein 700
PPIL1	peptidylprolyl isomerase (cyclophilin)-like 1		DHX57	DEAH (Asp-Glu-Ala-Asp/His) box polypeptide 57
DLGAP1-AS1	DLGAP1 antisense RNA 1		SNORD45C	small nucleolar RNA, C/D box 45C
FN1	fibronectin 1		MTMR14	myotubularin related protein 14
SUSD5	sushi domain containing 5		ZNF668	zinc finger protein 668
SPRYD4	SPRY domain containing 4		C9orf169	chromosome 9 open reading frame 169
CBLC	Cbl proto-oncogene, E3 ubiquitin protein ligase C		NAA30	N(alpha)-acetyltransferase 30, NatC catalytic subunit
KITLG	KIT ligand		RBAK	RB-associated KRAB zinc finger
C8orf37	chromosome 8 open reading frame 37		BUB1	budding uninhibited by benzimidazoles 1 homolog (yeast)
OR10K1	olfactory receptor, family 10, subfamily K, member 1		HEATR1	HEAT repeat containing 1
RNF19B	ring finger protein 19B		SIGIRR	single immunoglobulin and toll-interleukin 1 receptor (TIR) domain
LETMD1	LETM1 domain containing 1		MIR22HG	MIR22 host gene (non-protein coding)
PRR14	proline rich 14		CDK13	cyclin-dependent kinase 13
LDLRAD3	low density lipoprotein receptor class A domain containing 3		PSMB7	proteasome (prosome, macropain) subunit, beta type, 7
SYNE4	spectrin repeat containing, nuclear envelope family member 4		AGAP1	ArfGAP with GTPase domain, ankyrin repeat and PH domain 1
MATN2	matrilin 2		NSUN2	NOP2/Sun RNA methyltransferase family, member 2
SMAGP	small cell adhesion glycoprotein		PHF16	PHD finger protein 16
C2CD3	C2 calcium-dependent domain containing 3		KBTBD7	kelch repeat and BTB (POZ) domain containing 7
CDC42EP1	CDC42 effector protein (Rho GTPase binding) 1		EXOSC9	exosome component 9
FRRS1	ferric-chelate reductase 1		SPHK2	sphingosine kinase 2
PTPRU	protein tyrosine phosphatase, receptor type, U		UAP1	UDP-N-acteylglucosamine pyrophosphorylase 1
IL18	interleukin 18 (interferon-gamma-inducing factor)		TUBA1A	tubulin, alpha 1a
PPL	periplakin		H2AFY	H2A histone family, member Y
TRIM53AP	tripartite motif containing 53A, pseudogene		SNORD38A	small nucleolar RNA, C/D box 38A
RNF10	ring finger protein 10		SMYD3	SET and MYND domain containing 3
GCSHP3	glycine cleavage system protein H (aminomethyl carrier) pseudogene 3		PTPN1	protein tyrosine phosphatase, non-receptor type 1
LGALS9C	lectin, galactoside-binding, soluble, 9C		WDFY3	WD repeat and FYVE domain containing 3
CA11	carbonic anhydrase XI		LOC100131551	uncharacterized LOC100131551
CD55	CD55 molecule, decay accelerating factor for complement (Cromer blood group)		HN1	hematological and neurological expressed 1
OR2M1P	olfactory receptor, family 2, subfamily M, member 1 pseudogene		SSBP1	single-stranded DNA binding protein 1, mitochondrial
KLRC3	killer cell lectin-like receptor subfamily C, member 3		KANK2	KN motif and ankyrin repeat domains 2
HCAR2	hydroxycarboxylic acid receptor 2		DDX3X	DEAD (Asp-Glu-Ala-Asp) box polypeptide 3, X-linked
PIK3C2G	phosphatidylinositol-4-phosphate 3-kinase, catalytic subunit type 2 gamma		ZNF26	zinc finger protein 26
OR5M1	olfactory receptor, family 5, subfamily M, member 1		UBXN2B	UBX domain protein 2B
FASN	fatty acid synthase		MAP2K5	mitogen-activated protein kinase kinase 5
PTGER4	prostaglandin E receptor 4 (subtype EP4)		YKT6	YKT6 v-SNARE homolog (S. cerevisiae)
NTN1	netrin 1		SPATA6	spermatogenesis associated 6
RBM47	RNA binding motif protein 47		ZNF878	zinc finger protein 878
SCAMP1	secretory carrier membrane protein 1		SLC9A7P1	solute carrier family 9, subfamily A (NHE7, cation proton antiporter 7), member 7 pseudogene 1
KLHL2	kelch-like 2, Mayven (Drosophila)		RPS15AP10	ribosomal protein S15a pseudogene 10
CCDC159	coiled-coil domain containing 159		FAM35B2	family with sequence similarity 35, member A pseudogene
ERP27	endoplasmic reticulum protein 27		STK17A	serine/threonine kinase 17a
OR4C3	olfactory receptor, family 4, subfamily C, member 3		PHF11	PHD finger protein 11
GK5	glycerol kinase 5 (putative)		SNX12	sorting nexin 12
PLEKHS1	pleckstrin homology domain containing, family S member 1		MEIS2	Meis homeobox 2
TMEM65	transmembrane protein 65		SMARCA5	SWI/SNF related, matrix associated, actin dependent regulator of chromatin, subfamily a, member 5
FOXA1	forkhead box A1		CCDC91	coiled-coil domain containing 91
LIG3	ligase III, DNA, ATP-dependent		C8orf42	chromosome 8 open reading frame 42
APOC4-APOC2	APOC4-APOC2 readthrough		GEMIN2	gem (nuclear organelle) associated protein 2
SLC16A14	solute carrier family 16, member 14 (monocarboxylic acid transporter 14)		FAM210A	family with sequence similarity 210, member A
C6orf108	chromosome 6 open reading frame 108		KIAA0317	KIAA0317
HIST1H1B	histone cluster 1, H1b		BHLHA9	basic helix-loop-helix family, member a9
PLAC2	placenta-specific 2 (non-protein coding)		STRBP	spermatid perinuclear RNA binding protein
NACC1	nucleus accumbens associated 1, BEN and BTB (POZ) domain containing		TNPO3	transportin 3
IDH2	isocitrate dehydrogenase 2 (NADP+), mitochondrial		PSMA7	proteasome (prosome, macropain) subunit, alpha type, 7
HOXA2	homeobox A2		PPP1R1C	protein phosphatase 1, regulatory (inhibitor) subunit 1C
PCDHB14	protocadherin beta 14		HGS	hepatocyte growth factor-regulated tyrosine kinase substrate
LNP1	leukemia NUP98 fusion partner 1		SNORD14E	small nucleolar RNA, C/D box 14E
OR6K2	olfactory receptor, family 6, subfamily K, member 2		DTD1	D-tyrosyl-tRNA deacylase 1 homolog (S. cerevisiae)
TSTA3	tissue specific transplantation antigen P35B		GP9	glycoprotein IX (platelet)
MFI2	antigen p97 (melanoma associated) identified by monoclonal antibodies 133.2 and 96.5		KHDC1	KH homology domain containing 1
ELF5	E74-like factor 5 (ets domain transcription factor)		NUMA1	nuclear mitotic apparatus protein 1
SNX7	sorting nexin 7		PAIP1	poly(A) binding protein interacting protein 1
ACSL1	acyl-CoA synthetase long-chain family member 1		AASS	aminoadipate-semialdehyde synthase
NT5DC2	5'-nucleotidase domain containing 2		RNU5E-1	RNA, U5E small nuclear 1
NLK	nemo-like kinase		SQLE	squalene epoxidase
PLEKHA8P1	pleckstrin homology domain containing, family A member 8 pseudogene 1		NRBF2	nuclear receptor binding factor 2
GPR141	G protein-coupled receptor 141		VPS72	vacuolar protein sorting 72 homolog (S. cerevisiae)
FKBP5	FK506 binding protein 5		ORC5	origin recognition complex, subunit 5
GRK6	G protein-coupled receptor kinase 6		SNORD52	small nucleolar RNA, C/D box 52
VDR	vitamin D (1,25- dihydroxyvitamin D3) receptor		PGAP3	post-GPI attachment to proteins 3
LPP	LIM domain containing preferred translocation partner in lipoma		CYP4V2	cytochrome P450, family 4, subfamily V, polypeptide 2
SPRY1	sprouty homolog 1, antagonist of FGF signaling (Drosophila)		CCNO	cyclin O
STIM1	stromal interaction molecule 1		MED7	mediator complex subunit 7
HDAC1	histone deacetylase 1		CDYL2	chromodomain protein, Y-like 2
TRIM14	tripartite motif containing 14		TMEM145	transmembrane protein 145
SNORD114-21	small nucleolar RNA, C/D box 114-21		KIAA1109	KIAA1109
SPTSSA	serine palmitoyltransferase, small subunit A		PATL1	protein associated with topoisomerase II homolog 1 (yeast)
TAS2R8	taste receptor, type 2, member 8		TERF2IP	telomeric repeat binding factor 2, interacting protein
PLEKHG1	pleckstrin homology domain containing, family G (with RhoGef domain) member 1		RPAP3	RNA polymerase II associated protein 3
LOC401321	uncharacterized LOC401321		LOC100652758	uncharacterized LOC100652758
THOC6	THO complex 6 homolog (Drosophila)		ZNF229	zinc finger protein 229
TM7SF2	transmembrane 7 superfamily member 2		THAP11	THAP domain containing 11
UST	uronyl-2-sulfotransferase		KRTAP19-5	keratin associated protein 19-5
SKAP2	src kinase associated phosphoprotein 2		PTK2B	PTK2B protein tyrosine kinase 2 beta
ACSS2	acyl-CoA synthetase short-chain family member 2		CADPS2	Ca++-dependent secretion activator 2
PPP6R1	protein phosphatase 6, regulatory subunit 1		PSMC6	proteasome (prosome, macropain) 26S subunit, ATPase, 6
NUDT4	nudix (nucleoside diphosphate linked moiety X)-type motif 4		PARS2	prolyl-tRNA synthetase 2, mitochondrial (putative)
UGT1A6	UDP glucuronosyltransferase 1 family, polypeptide A6		ARGLU1	arginine and glutamate rich 1
MTSS1L	metastasis suppressor 1-like		TBX3	T-box 3
PPAP2B	phosphatidic acid phosphatase type 2B		ERI1	exoribonuclease 1
LTBP2	latent transforming growth factor beta binding protein 2		MRPL33	mitochondrial ribosomal protein L33
DNM3	dynamin 3		FASTKD5	FAST kinase domains 5
EYA1	eyes absent homolog 1 (Drosophila)		SUDS3	suppressor of defective silencing 3 homolog (S. cerevisiae)
UHRF1	ubiquitin-like with PHD and ring finger domains 1		LOC646808	L antigen family, member 3 pseudogene
OR4K13	olfactory receptor, family 4, subfamily K, member 13		SSSCA1	Sjogren syndrome/scleroderma autoantigen 1
CLMN	calmin (calponin-like, transmembrane)		MIR4664	microRNA 4664
MTFMT	mitochondrial methionyl-tRNA formyltransferase		RAD18	RAD18 homolog (S. cerevisiae)
IGFBP5	insulin-like growth factor binding protein 5		MORC3	MORC family CW-type zinc finger 3
PYCR1	pyrroline-5-carboxylate reductase 1		HAUS3	HAUS augmin-like complex, subunit 3
ISPD	isoprenoid synthase domain containing		LRRC8C	leucine rich repeat containing 8 family, member C
HNRNPR	heterogeneous nuclear ribonucleoprotein R		PSMD5	proteasome (prosome, macropain) 26S subunit, non-ATPase, 5
PLBD2	phospholipase B domain containing 2		COMMD9	COMM domain containing 9
ZNF117	zinc finger protein 117		CHMP2B	charged multivesicular body protein 2B
LOXL2	lysyl oxidase-like 2		ZNF304	zinc finger protein 304
GPR110	G protein-coupled receptor 110		MMACHC	methylmalonic aciduria (cobalamin deficiency) cblC type, with homocystinuria
SSBP2	single-stranded DNA binding protein 2		SKIV2L2	superkiller viralicidic activity 2-like 2 (S. cerevisiae)
IL10RB	interleukin 10 receptor, beta		CUL4B	cullin 4B
NUDT4P1	nudix (nucleoside diphosphate linked moiety X)-type motif 4 pseudogene 1		GIT1	G protein-coupled receptor kinase interacting ArfGAP 1
PLEKHF2	pleckstrin homology domain containing, family F (with FYVE domain) member 2		SNORA49	small nucleolar RNA, H/ACA box 49
TBL1X	transducin (beta)-like 1X-linked		KIAA1257	KIAA1257
OR2T1	olfactory receptor, family 2, subfamily T, member 1		GLT25D1	glycosyltransferase 25 domain containing 1
LARGE	like-glycosyltransferase		SFI1	Sfi1 homolog, spindle assembly associated (yeast)
PRLR	prolactin receptor		DGKH	diacylglycerol kinase, eta
TLCD1	TLC domain containing 1		ADORA1	adenosine A1 receptor
OR51G2	olfactory receptor, family 51, subfamily G, member 2		AMOTL1	angiomotin like 1
BACE1-AS	BACE1 antisense RNA		TUBGCP5	tubulin, gamma complex associated protein 5
BTN3A1	butyrophilin, subfamily 3, member A1		MIR3691	microRNA 3691
CTBP1-AS1	CTBP1 antisense RNA 1		NMNAT1	nicotinamide nucleotide adenylyltransferase 1
ATAD2B	ATPase family, AAA domain containing 2B		C5orf34	chromosome 5 open reading frame 34
NEDD4L	neural precursor cell expressed, developmentally down-regulated 4-like, E3 ubiquitin protein ligase		RNU5F-1	RNA, U5F small nuclear 1
ASAP1	ArfGAP with SH3 domain, ankyrin repeat and PH domain 1		MT1JP	metallothionein 1J, pseudogene
TRAJ52	T cell receptor alpha joining 52		CBFB	core-binding factor, beta subunit
NABP2	nucleic acid binding protein 2		WDR66	WD repeat domain 66
OR4N3P	olfactory receptor, family 4, subfamily N, member 3 pseudogene		ZNF418	zinc finger protein 418
SYT7	synaptotagmin VII		BRD1	bromodomain containing 1
MAP3K6	mitogen-activated protein kinase kinase kinase 6		GATAD2A	GATA zinc finger domain containing 2A
AKR1A1	aldo-keto reductase family 1, member A1 (aldehyde reductase)		BCLAF1	BCL2-associated transcription factor 1
PMEPA1	prostate transmembrane protein, androgen induced 1		TAF15	TAF15 RNA polymerase II, TATA box binding protein (TBP)-associated factor, 68kDa
SOX21	SRY (sex determining region Y)-box 21		IFFO1	intermediate filament family orphan 1
EPN2	epsin 2		PDZD11	PDZ domain containing 11
CTPS2	CTP synthase 2		TRAPPC1	trafficking protein particle complex 1
EGF	epidermal growth factor		ZNF394	zinc finger protein 394
C12orf36	chromosome 12 open reading frame 36		PDLIM7	PDZ and LIM domain 7 (enigma)
IL28RA	interleukin 28 receptor, alpha (interferon, lambda receptor)		TSPAN6	tetraspanin 6
ERLIN1	ER lipid raft associated 1		GGNBP2	gametogenetin binding protein 2
ARPC5	actin related protein 2/3 complex, subunit 5, 16kDa		ZKSCAN2	zinc finger with KRAB and SCAN domains 2
KRT7	keratin 7		IL17RA	interleukin 17 receptor A
KCNH1	potassium voltage-gated channel, subfamily H (eag-related), member 1		DUSP9	dual specificity phosphatase 9
KIAA0040	KIAA0040		TRAPPC3	trafficking protein particle complex 3
ROGDI	rogdi homolog (Drosophila)		RAC2	ras-related C3 botulinum toxin substrate 2 (rho family, small GTP binding protein Rac2)
SPTLC3	serine palmitoyltransferase, long chain base subunit 3		GPX8	glutathione peroxidase 8 (putative)
PTAFR	platelet-activating factor receptor		BAHD1	bromo adjacent homology domain containing 1
C5orf24	chromosome 5 open reading frame 24		FAM160B2	family with sequence similarity 160, member B2
CXXC5	CXXC finger protein 5		PNPT1	polyribonucleotide nucleotidyltransferase 1
CCL5	chemokine (C-C motif) ligand 5		BRAF	v-raf murine sarcoma viral oncogene homolog B1
CEP41	centrosomal protein 41kDa		TRMT11	tRNA methyltransferase 11 homolog (S. cerevisiae)
REEP4	receptor accessory protein 4		EMC8	ER membrane protein complex subunit 8
HTATIP2	HIV-1 Tat interactive protein 2, 30kDa		ZNRD1	zinc ribbon domain containing 1
LINC00657	long intergenic non-protein coding RNA 657		DDRGK1	DDRGK domain containing 1
FAM59B	family with sequence similarity 59, member B		SEC14L1	SEC14-like 1 (S. cerevisiae)
SEMA3F	sema domain, immunoglobulin domain (Ig), short basic domain, secreted, (semaphorin) 3F		NDUFV2	NADH dehydrogenase (ubiquinone) flavoprotein 2, 24kDa
ZHX1	zinc fingers and homeoboxes 1		GALR2	galanin receptor 2
FKBP10	FK506 binding protein 10, 65 kDa		TDP2	tyrosyl-DNA phosphodiesterase 2
TRIB2	tribbles homolog 2 (Drosophila)		LOC402269	uncharacterized LOC402269
MIR548I1	microRNA 548i-1		SNORD102	small nucleolar RNA, C/D box 102
TAAR3	trace amine associated receptor 3 (gene/pseudogene)		PTPRN	protein tyrosine phosphatase, receptor type, N
CMBL	carboxymethylenebutenolidase homolog (Pseudomonas)		DZANK1	double zinc ribbon and ankyrin repeat domains 1
TESK1	testis-specific kinase 1		SLC9A7	solute carrier family 9, subfamily A (NHE7, cation proton antiporter 7), member 7
HORMAD1	HORMA domain containing 1		MAX	MYC associated factor X
MUC1	mucin 1, cell surface associated		SNORD27	small nucleolar RNA, C/D box 27
PEG10	paternally expressed 10		DNMBP	dynamin binding protein
EHF	ets homologous factor		PFKFB3	6-phosphofructo-2-kinase/fructose-2,6-biphosphatase 3
WDR55	WD repeat domain 55		MAP2K7	mitogen-activated protein kinase kinase 7
ACSF2	acyl-CoA synthetase family member 2		LOC100288198	uncharacterized LOC100288198
PSPH	phosphoserine phosphatase		CSAG1	chondrosarcoma associated gene 1
KIAA1328	KIAA1328		PHF20	PHD finger protein 20
MPZL2	myelin protein zero-like 2		MTIF3	mitochondrial translational initiation factor 3
PALLD	palladin, cytoskeletal associated protein		XKR9	XK, Kell blood group complex subunit-related family, member 9
PALMD	palmdelphin		EXOC4	exocyst complex component 4
ALDH3B1	aldehyde dehydrogenase 3 family, member B1		GNAO1	guanine nucleotide binding protein (G protein), alpha activating activity polypeptide O
GPLD1	glycosylphosphatidylinositol specific phospholipase D1		ERCC6L2	excision repair cross-complementing rodent repair deficiency, complementation group 6-like 2
L2HGDH	L-2-hydroxyglutarate dehydrogenase		DUSP8	dual specificity phosphatase 8
IRF2BP2	interferon regulatory factor 2 binding protein 2		MALL	mal, T-cell differentiation protein-like
PTGR2	prostaglandin reductase 2		FAM71F2	family with sequence similarity 71, member F2
EVI5	ecotropic viral integration site 5		CCDC137	coiled-coil domain containing 137
HAS3	hyaluronan synthase 3		AGAP3	ArfGAP with GTPase domain, ankyrin repeat and PH domain 3
WDR6	WD repeat domain 6		EFHD2	EF-hand domain family, member D2
WNK1	WNK lysine deficient protein kinase 1		ZNF81	zinc finger protein 81
IFI6	interferon, alpha-inducible protein 6		FAM223A	family with sequence similarity 223, member A (non-protein coding)
OR2W1	olfactory receptor, family 2, subfamily W, member 1		SCARNA2	small Cajal body-specific RNA 2
TAS2R9	taste receptor, type 2, member 9		PEX14	peroxisomal biogenesis factor 14
IGFBP3	insulin-like growth factor binding protein 3		MANEA	mannosidase, endo-alpha
PRDM5	PR domain containing 5		WDR59	WD repeat domain 59
KRT6C	keratin 6C		DNAJC24	DnaJ (Hsp40) homolog, subfamily C, member 24
ZSWIM5	zinc finger, SWIM-type containing 5		KIAA0753	KIAA0753
PRPF8	PRP8 pre-mRNA processing factor 8 homolog (S. cerevisiae)		CRY2	cryptochrome 2 (photolyase-like)
QPRT	quinolinate phosphoribosyltransferase		BLOC1S2	biogenesis of lysosomal organelles complex-1, subunit 2
LRRC1	leucine rich repeat containing 1		MRPL1	mitochondrial ribosomal protein L1
VTCN1	V-set domain containing T cell activation inhibitor 1		TRIM35	tripartite motif containing 35
PRSS35	protease, serine, 35		CCNL2	cyclin L2
LOC100129550	uncharacterized LOC100129550		ARL6IP6	ADP-ribosylation-like factor 6 interacting protein 6
NAA25	N(alpha)-acetyltransferase 25, NatB auxiliary subunit		CCP110	centriolar coiled coil protein 110kDa
HUWE1	HECT, UBA and WWE domain containing 1, E3 ubiquitin protein ligase		MAGI1	membrane associated guanylate kinase, WW and PDZ domain containing 1
REPS2	RALBP1 associated Eps domain containing 2		ZHX2	zinc fingers and homeoboxes 2
MUCL1	mucin-like 1		ZC3H18	zinc finger CCCH-type containing 18
TMEM37	transmembrane protein 37		PSMD14	proteasome (prosome, macropain) 26S subunit, non-ATPase, 14
KIAA0930	KIAA0930		ACTRT3	actin-related protein T3
ZBED3-AS1	ZBED3 antisense RNA 1		SCG5	secretogranin V (7B2 protein)
OR4D10	olfactory receptor, family 4, subfamily D, member 10		TSPAN18	tetraspanin 18
HYAL3	hyaluronoglucosaminidase 3		TMEM165	transmembrane protein 165
COMMD1	copper metabolism (Murr1) domain containing 1		KDM5D	lysine (K)-specific demethylase 5D
TP53I11	tumor protein p53 inducible protein 11		OXLD1	oxidoreductase-like domain containing 1
OR13G1	olfactory receptor, family 13, subfamily G, member 1		ZNF17	zinc finger protein 17
ZNF260	zinc finger protein 260		DRG1	developmentally regulated GTP binding protein 1
CARM1	coactivator-associated arginine methyltransferase 1		SNORA52	small nucleolar RNA, H/ACA box 52
MYO1B	myosin IB		MTRF1L	mitochondrial translational release factor 1-like
ANTXR1	anthrax toxin receptor 1		ANP32A	acidic (leucine-rich) nuclear phosphoprotein 32 family, member A
ADCY6	adenylate cyclase 6		TMEM87A	transmembrane protein 87A
VEGFC	vascular endothelial growth factor C		C1orf52	chromosome 1 open reading frame 52
WDFY3-AS2	WDFY3 antisense RNA 2		C2orf61	chromosome 2 open reading frame 61
CRNDE	colorectal neoplasia differentially expressed (non-protein coding)		ARF3	ADP-ribosylation factor 3
SLC1A1	solute carrier family 1 (neuronal/epithelial high affinity glutamate transporter, system Xag), member 1		RPS6KC1	ribosomal protein S6 kinase, 52kDa, polypeptide 1
LRRC23	leucine rich repeat containing 23		SLC16A2	solute carrier family 16, member 2 (thyroid hormone transporter)
DPP7	dipeptidyl-peptidase 7		ZNF433	zinc finger protein 433
CKS1B	CDC28 protein kinase regulatory subunit 1B		AGAP5	ArfGAP with GTPase domain, ankyrin repeat and PH domain 5
CYBRD1	cytochrome b reductase 1		RBM45	RNA binding motif protein 45
CCL22	chemokine (C-C motif) ligand 22		OXSM	3-oxoacyl-ACP synthase, mitochondrial
CD58	CD58 molecule		SERTAD3	SERTA domain containing 3
SGK196	protein kinase-like protein SgK196		ALS2CL	ALS2 C-terminal like
SLAIN2	SLAIN motif family, member 2		USP8	ubiquitin specific peptidase 8
PRICKLE1	prickle homolog 1 (Drosophila)		ZUFSP	zinc finger with UFM1-specific peptidase domain
TRIM49B	tripartite motif containing 49B		MLF1	myeloid leukemia factor 1
ALPK1	alpha-kinase 1		ARHGEF18	Rho/Rac guanine nucleotide exchange factor (GEF) 18
RASGEF1A	RasGEF domain family, member 1A		CTC1	CTS telomere maintenance complex component 1
SLCO1B1	solute carrier organic anion transporter family, member 1B1		CFL2	cofilin 2 (muscle)
GUSB	glucuronidase, beta		HAT1	histone acetyltransferase 1
LOC100506325	uncharacterized LOC100506325		SUCLA2	succinate-CoA ligase, ADP-forming, beta subunit
TRAJ22	T cell receptor alpha joining 22		GTPBP4	GTP binding protein 4
KHDRBS3	KH domain containing, RNA binding, signal transduction associated 3		LAMC2	laminin, gamma 2
MIR206	microRNA 206		VPS51	vacuolar protein sorting 51 homolog (S. cerevisiae)
PTMS	parathymosin		ST3GAL2	ST3 beta-galactoside alpha-2,3-sialyltransferase 2
DANCR	differentiation antagonizing non-protein coding RNA		MRPS11	mitochondrial ribosomal protein S11
GPNMB	glycoprotein (transmembrane) nmb		TBC1D8B	TBC1 domain family, member 8B (with GRAM domain)
S100A8	S100 calcium binding protein A8		METTL13	methyltransferase like 13
GALNT12	UDP-N-acetyl-alpha-D-galactosamine:polypeptide N-acetylgalactosaminyltransferase 12 (GalNAc-T12)		PQLC2	PQ loop repeat containing 2
KREMEN1	kringle containing transmembrane protein 1		C16orf72	chromosome 16 open reading frame 72
SLC9A1	solute carrier family 9, subfamily A (NHE1, cation proton antiporter 1), member 1		ACTR1A	ARP1 actin-related protein 1 homolog A, centractin alpha (yeast)
FCRL2	Fc receptor-like 2		CCT8	chaperonin containing TCP1, subunit 8 (theta)
SSU72	SSU72 RNA polymerase II CTD phosphatase homolog (S. cerevisiae)		EXOSC3	exosome component 3
LRP8	low density lipoprotein receptor-related protein 8, apolipoprotein e receptor		CDK2AP1	cyclin-dependent kinase 2 associated protein 1
SNHG4	small nucleolar RNA host gene 4 (non-protein coding)		HOXB13	homeobox B13
FAM49A	family with sequence similarity 49, member A		PHLDB2	pleckstrin homology-like domain, family B, member 2
SLC7A11	solute carrier family 7 (anionic amino acid transporter light chain, xc- system), member 11		PIGV	phosphatidylinositol glycan anchor biosynthesis, class V
ZNF135	zinc finger protein 135		TAF2	TAF2 RNA polymerase II, TATA box binding protein (TBP)-associated factor, 150kDa
TROAP	trophinin associated protein (tastin)		PLEKHO1	pleckstrin homology domain containing, family O member 1
CHRM3	cholinergic receptor, muscarinic 3		METTL1	methyltransferase like 1
PTPDC1	protein tyrosine phosphatase domain containing 1		ATXN1L	ataxin 1-like
EXPH5	exophilin 5		LOC100129960	syndecan binding protein (syntenin) pseudogene
DEPTOR	DEP domain containing MTOR-interacting protein		HMHA1	histocompatibility (minor) HA-1
JAG2	jagged 2		FAM98B	family with sequence similarity 98, member B
TTLL5	tubulin tyrosine ligase-like family, member 5		DNAJC10	DnaJ (Hsp40) homolog, subfamily C, member 10
LOC100131234	familial acute myelogenous leukemia related factor		SNORD83A	small nucleolar RNA, C/D box 83A
POLD2	polymerase (DNA directed), delta 2, accessory subunit		COPS6	COP9 constitutive photomorphogenic homolog subunit 6 (Arabidopsis)
OR2L8	olfactory receptor, family 2, subfamily L, member 8		FAM118B	family with sequence similarity 118, member B
AGXT2L2	alanine-glyoxylate aminotransferase 2-like 2		CHRNA4	cholinergic receptor, nicotinic, alpha 4 (neuronal)
EIF2AK3	eukaryotic translation initiation factor 2-alpha kinase 3		AGPS	alkylglycerone phosphate synthase
CASP2	caspase 2, apoptosis-related cysteine peptidase		RGPD3	RANBP2-like and GRIP domain containing 3
P2RY6	pyrimidinergic receptor P2Y, G-protein coupled, 6		CEP55	centrosomal protein 55kDa
MNS1	meiosis-specific nuclear structural 1		ZNF195	zinc finger protein 195
CTHRC1	collagen triple helix repeat containing 1		FAM135A	family with sequence similarity 135, member A
MARCH3	membrane-associated ring finger (C3HC4) 3, E3 ubiquitin protein ligase		ABCE1	ATP-binding cassette, sub-family E (OABP), member 1
LOC100507175	uncharacterized LOC100507175		ASUN	asunder, spermatogenesis regulator homolog (Drosphila)
SCO1	SCO cytochrome oxidase deficient homolog 1 (yeast)		MYLIP	myosin regulatory light chain interacting protein
S100P	S100 calcium binding protein P		DNAJB5	DnaJ (Hsp40) homolog, subfamily B, member 5
SIPA1L3	signal-induced proliferation-associated 1 like 3		BAAT	bile acid CoA: amino acid N-acyltransferase (glycine N-choloyltransferase)
EIF4G3	eukaryotic translation initiation factor 4 gamma, 3		CUL5	cullin 5
CAV1	caveolin 1, caveolae protein, 22kDa		SLC35B4	solute carrier family 35, member B4
PXN-AS1	PXN antisense RNA 1		CRLF3	cytokine receptor-like factor 3
TCF7L1	transcription factor 7-like 1 (T-cell specific, HMG-box)		DAXX	death-domain associated protein
NAV2	neuron navigator 2		IFNAR1	interferon (alpha, beta and omega) receptor 1
LOC100507217	uncharacterized LOC100507217		ZFAND1	zinc finger, AN1-type domain 1
THEM4	thioesterase superfamily member 4		FLJ27352	uncharacterized LOC145788
C1orf56	chromosome 1 open reading frame 56		MTERFD2	MTERF domain containing 2
SNORD114-27	small nucleolar RNA, C/D box 114-27		PSMG3	proteasome (prosome, macropain) assembly chaperone 3
REEP3	receptor accessory protein 3		OR10A2	olfactory receptor, family 10, subfamily A, member 2
OR6N2	olfactory receptor, family 6, subfamily N, member 2		TSR2	TSR2, 20S rRNA accumulation, homolog (S. cerevisiae)
CITED2	Cbp/p300-interacting transactivator, with Glu/Asp-rich carboxy-terminal domain, 2		OSGEP	O-sialoglycoprotein endopeptidase
SHQ1	SHQ1 homolog (S. cerevisiae)		FCGBP	Fc fragment of IgG binding protein
ADRA2C	adrenoceptor alpha 2C		C3orf37	chromosome 3 open reading frame 37
CAMKK2	calcium/calmodulin-dependent protein kinase kinase 2, beta		PPM1H	protein phosphatase, Mg2+/Mn2+ dependent, 1H
DPYSL2	dihydropyrimidinase-like 2		STAT1	signal transducer and activator of transcription 1, 91kDa
MDM2	Mdm2, p53 E3 ubiquitin protein ligase homolog (mouse)		ROMO1	reactive oxygen species modulator 1
DRAM2	DNA-damage regulated autophagy modulator 2		CBL	Cbl proto-oncogene, E3 ubiquitin protein ligase
BCAS1	breast carcinoma amplified sequence 1		C8orf59	chromosome 8 open reading frame 59
PDK2	pyruvate dehydrogenase kinase, isozyme 2		FBXO9	F-box protein 9
PPT1	palmitoyl-protein thioesterase 1		HIBCH	3-hydroxyisobutyryl-CoA hydrolase
GPX3	glutathione peroxidase 3 (plasma)		PPP1R2P3	protein phosphatase 1, regulatory (inhibitor) subunit 2 pseudogene 3
ZDHHC5	zinc finger, DHHC-type containing 5		GAN	gigaxonin
MBOAT1	membrane bound O-acyltransferase domain containing 1		GOLGA7	golgin A7
ZNF718	zinc finger protein 718		RDBP	RD RNA binding protein
HHLA3	HERV-H LTR-associating 3		ZNF841	zinc finger protein 841
EPHB2	EPH receptor B2		PTTG1IP	pituitary tumor-transforming 1 interacting protein
OR8B4	olfactory receptor, family 8, subfamily B, member 4		BHLHB9	basic helix-loop-helix domain containing, class B, 9
ENPP5	ectonucleotide pyrophosphatase/phosphodiesterase 5 (putative)		SCRT1	scratch homolog 1, zinc finger protein (Drosophila)
TMEM109	transmembrane protein 109		UBR7	ubiquitin protein ligase E3 component n-recognin 7 (putative)
EPB49	erythrocyte membrane protein band 4.9 (dematin)		POU4F1	POU class 4 homeobox 1
TBC1D5	TBC1 domain family, member 5		CCDC121	coiled-coil domain containing 121
SDC4	syndecan 4		DCLRE1B	DNA cross-link repair 1B
DHRSX	dehydrogenase/reductase (SDR family) X-linked		TRIOBP	TRIO and F-actin binding protein
GAS5	growth arrest-specific 5 (non-protein coding)		EIF5AL1	eukaryotic translation initiation factor 5A-like 1
UBE2D1	ubiquitin-conjugating enzyme E2D 1		UEVLD	UEV and lactate/malate dehyrogenase domains
TAS2R42	taste receptor, type 2, member 42		RPL31	ribosomal protein L31
NBEAP1	neurobeachin pseudogene 1		ABI1	abl-interactor 1
PLD1	phospholipase D1, phosphatidylcholine-specific		STARD13	StAR-related lipid transfer (START) domain containing 13
CD151	CD151 molecule (Raph blood group)		C3orf19	chromosome 3 open reading frame 19
SPATA20	spermatogenesis associated 20		GPATCH1	G patch domain containing 1
ERLEC1	endoplasmic reticulum lectin 1		USP35	ubiquitin specific peptidase 35
PMCHL2	pro-melanin-concentrating hormone-like 2, pseudogene		LLPH	LLP homolog, long-term synaptic facilitation (Aplysia)
IFI44L	interferon-induced protein 44-like		SLC10A7	solute carrier family 10 (sodium/bile acid cotransporter family), member 7
LGR4	leucine-rich repeat containing G protein-coupled receptor 4		ATG16L2	autophagy related 16-like 2 (S. cerevisiae)
DPAGT1	dolichyl-phosphate (UDP-N-acetylglucosamine) N-acetylglucosaminephosphotransferase 1 (GlcNAc-1-P transferase)		PUS3	pseudouridylate synthase 3
C5orf54	chromosome 5 open reading frame 54		LAMTOR2	late endosomal/lysosomal adaptor, MAPK and MTOR activator 2
LOC283683	uncharacterized LOC283683		HACL1	2-hydroxyacyl-CoA lyase 1
EPM2A	epilepsy, progressive myoclonus type 2A, Lafora disease (laforin)		HAUS8	HAUS augmin-like complex, subunit 8
GPD2	glycerol-3-phosphate dehydrogenase 2 (mitochondrial)		C6orf141	chromosome 6 open reading frame 141
UCKL1	uridine-cytidine kinase 1-like 1		PMPCB	peptidase (mitochondrial processing) beta
LRP12	low density lipoprotein receptor-related protein 12		BLZF1	basic leucine zipper nuclear factor 1
NFIB	nuclear factor I/B		SNX10	sorting nexin 10
OR8B2	olfactory receptor, family 8, subfamily B, member 2		SNORD59A	small nucleolar RNA, C/D box 59A
OR6X1	olfactory receptor, family 6, subfamily X, member 1		HOXC6	homeobox C6
C19orf60	chromosome 19 open reading frame 60		GRAP	GRB2-related adaptor protein
SNHG12	small nucleolar RNA host gene 12 (non-protein coding)		INCENP	inner centromere protein antigens 135/155kDa
SLC20A2	solute carrier family 20 (phosphate transporter), member 2		GRSF1	G-rich RNA sequence binding factor 1
SHISA9	shisa homolog 9 (Xenopus laevis)		MKRN3	makorin ring finger protein 3
PDGFC	platelet derived growth factor C		FRMD8	FERM domain containing 8
TACSTD2	tumor-associated calcium signal transducer 2		NCBP1	nuclear cap binding protein subunit 1, 80kDa
WNT4	wingless-type MMTV integration site family, member 4		HK2	hexokinase 2
NFE2L3	nuclear factor (erythroid-derived 2)-like 3		TIMM8A	translocase of inner mitochondrial membrane 8 homolog A (yeast)
ZNF592	zinc finger protein 592		AMBRA1	autophagy/beclin-1 regulator 1
FBXO32	F-box protein 32		GTSE1	G-2 and S-phase expressed 1
POLH	polymerase (DNA directed), eta		PSMG1	proteasome (prosome, macropain) assembly chaperone 1
PMAIP1	phorbol-12-myristate-13-acetate-induced protein 1		DDX59	DEAD (Asp-Glu-Ala-Asp) box polypeptide 59
FER1L4	fer-1-like 4 (C. elegans) pseudogene		FAM183A	family with sequence similarity 183, member A
PARPBP	PARP1 binding protein		C11orf58	chromosome 11 open reading frame 58
FOXG1	forkhead box G1		DMRTA1	DMRT-like family A1
OR8B3	olfactory receptor, family 8, subfamily B, member 3		WIPF2	WAS/WASL interacting protein family, member 2
TRAJ56	T cell receptor alpha joining 56		TMPO-AS1	TMPO antisense RNA 1
RNF128	ring finger protein 128, E3 ubiquitin protein ligase		C11orf68	chromosome 11 open reading frame 68
ZFHX3	zinc finger homeobox 3		CHST14	carbohydrate (N-acetylgalactosamine 4-0) sulfotransferase 14
MIR4481	microRNA 4481		ARFGAP1	ADP-ribosylation factor GTPase activating protein 1
MANEAL	mannosidase, endo-alpha-like		MEAF6	MYST/Esa1-associated factor 6
TMOD1	tropomodulin 1		ARID4B	AT rich interactive domain 4B (RBP1-like)
JUP	junction plakoglobin		SNORA5C	small nucleolar RNA, H/ACA box 5C
EEF2K	eukaryotic elongation factor-2 kinase		MIR3916	microRNA 3916
NUDT14	nudix (nucleoside diphosphate linked moiety X)-type motif 14		SRL	sarcalumenin
MUC16	mucin 16, cell surface associated		LOC440356	uncharacterized LOC440356
USP53	ubiquitin specific peptidase 53		FERMT2	fermitin family member 2
FAM20C	family with sequence similarity 20, member C		GGPS1	geranylgeranyl diphosphate synthase 1
PM20D2	peptidase M20 domain containing 2		SF3B2	splicing factor 3b, subunit 2, 145kDa
TPRG1	tumor protein p63 regulated 1		ANLN	anillin, actin binding protein
PIK3R2	phosphoinositide-3-kinase, regulatory subunit 2 (beta)		RPL23AP7	ribosomal protein L23a pseudogene 7
FADS1	fatty acid desaturase 1		OSMR	oncostatin M receptor
ZNF532	zinc finger protein 532		SPNS1	spinster homolog 1 (Drosophila)
CEP57	centrosomal protein 57kDa		DHX34	DEAH (Asp-Glu-Ala-His) box polypeptide 34
ARHGAP5	Rho GTPase activating protein 5		LOC100134259	uncharacterized LOC100134259
AKAP1	A kinase (PRKA) anchor protein 1		UBXN7	UBX domain protein 7
CELSR2	cadherin, EGF LAG seven-pass G-type receptor 2 (flamingo homolog, Drosophila)		HLF	hepatic leukemia factor
TEP1	telomerase-associated protein 1		ZNF669	zinc finger protein 669
GNAL	guanine nucleotide binding protein (G protein), alpha activating activity polypeptide, olfactory type		CCDC28A	coiled-coil domain containing 28A
BARX2	BARX homeobox 2		TCEAL2	transcription elongation factor A (SII)-like 2
ARRB1	arrestin, beta 1		CBX8	chromobox homolog 8
TTC23	tetratricopeptide repeat domain 23		SNORD42A	small nucleolar RNA, C/D box 42A
KIAA1199	KIAA1199		DR1	down-regulator of transcription 1, TBP-binding (negative cofactor 2)
CHST9	carbohydrate (N-acetylgalactosamine 4-0) sulfotransferase 9		GPR135	G protein-coupled receptor 135
PLXNA2	plexin A2		ADARB1	adenosine deaminase, RNA-specific, B1
SS18	synovial sarcoma translocation, chromosome 18		SEC62	SEC62 homolog (S. cerevisiae)
OR51F2	olfactory receptor, family 51, subfamily F, member 2		ANAPC1	anaphase promoting complex subunit 1
RDH10	retinol dehydrogenase 10 (all-trans)		NUDC	nuclear distribution C homolog (A. nidulans)
ZYG11A	zyg-11 homolog A (C. elegans)		ZC3H15	zinc finger CCCH-type containing 15
OR52H1	olfactory receptor, family 52, subfamily H, member 1		LINC00342	long intergenic non-protein coding RNA 342
NUP35	nucleoporin 35kDa		CELF1	CUGBP, Elav-like family member 1
FHOD3	formin homology 2 domain containing 3		PNLDC1	poly(A)-specific ribonuclease (PARN)-like domain containing 1
IGF2R	insulin-like growth factor 2 receptor		UBFD1	ubiquitin family domain containing 1
STRN4	striatin, calmodulin binding protein 4		OBP2B	odorant binding protein 2B
TANC2	tetratricopeptide repeat, ankyrin repeat and coiled-coil containing 2		TMEM183B	transmembrane protein 183B
LOC100506948	uncharacterized LOC100506948		MRPL22	mitochondrial ribosomal protein L22
ARID1A	AT rich interactive domain 1A (SWI-like)		ASXL2	additional sex combs like 2 (Drosophila)
KIAA0319	KIAA0319		LOC100128292	uncharacterized LOC100128292
TTYH3	tweety homolog 3 (Drosophila)		PRAMEF25	PRAME family member 25-like
AGBL5	ATP/GTP binding protein-like 5		UBP1	upstream binding protein 1 (LBP-1a)
MIR365B	microRNA 365b		NGEF	neuronal guanine nucleotide exchange factor
TFDP1	transcription factor Dp-1		SNORA67	small nucleolar RNA, H/ACA box 67
PTPRF	protein tyrosine phosphatase, receptor type, F		CDK7	cyclin-dependent kinase 7
ELFN2	extracellular leucine-rich repeat and fibronectin type III domain containing 2		ALAS1	aminolevulinate, delta-, synthase 1
MTERFD3	MTERF domain containing 3		SLC30A4	solute carrier family 30 (zinc transporter), member 4
PPOX	protoporphyrinogen oxidase		GTF3A	general transcription factor IIIA
CUEDC1	CUE domain containing 1		CCNC	cyclin C
LIPH	lipase, member H		CD83	CD83 molecule
CMTM4	CKLF-like MARVEL transmembrane domain containing 4		LINC00346	long intergenic non-protein coding RNA 346
ZNF614	zinc finger protein 614		S100A2	S100 calcium binding protein A2
ZDHHC3	zinc finger, DHHC-type containing 3		PELP1	proline, glutamate and leucine rich protein 1
SLC28A3	solute carrier family 28 (sodium-coupled nucleoside transporter), member 3		NCBP2	nuclear cap binding protein subunit 2, 20kDa
POLR3B	polymerase (RNA) III (DNA directed) polypeptide B		MYH16	myosin, heavy chain 16 pseudogene
OR6K3	olfactory receptor, family 6, subfamily K, member 3		RB1CC1	RB1-inducible coiled-coil 1
ZBTB41	zinc finger and BTB domain containing 41		MSANTD4	Myb/SANT-like DNA-binding domain containing 4 with coiled-coils
LOC90784	uncharacterized LOC90784		BNIP2	BCL2/adenovirus E1B 19kDa interacting protein 2
NBEA	neurobeachin		ZNF268	zinc finger protein 268
MIR548I3	microRNA 548i-3		USP4	ubiquitin specific peptidase 4 (proto-oncogene)
FAM102B	family with sequence similarity 102, member B		PEX19	peroxisomal biogenesis factor 19
TYMS	thymidylate synthetase		CCNJL	cyclin J-like
MFAP3	microfibrillar-associated protein 3		ZNF76	zinc finger protein 76
LRRN2	leucine rich repeat neuronal 2		LOC390937	Ets2 repressor factor-like
PAR1	Prader-Willi/Angelman region-1		LARP4B	La ribonucleoprotein domain family, member 4B
ELF4	E74-like factor 4 (ets domain transcription factor)		CD163L1	CD163 molecule-like 1
HSPB1	heat shock 27kDa protein 1		STS	steroid sulfatase (microsomal), isozyme S
TRAFD1	TRAF-type zinc finger domain containing 1		VAMP3	vesicle-associated membrane protein 3 (cellubrevin)
GAS2L3	growth arrest-specific 2 like 3		APH1B	anterior pharynx defective 1 homolog B (C. elegans)
KIAA1598	KIAA1598		MKKS	McKusick-Kaufman syndrome
IAPP	islet amyloid polypeptide		TRIM29	tripartite motif containing 29
PLEKHJ1	pleckstrin homology domain containing, family J member 1		UFSP2	UFM1-specific peptidase 2
UPK3B	uroplakin 3B		ZKSCAN3	zinc finger with KRAB and SCAN domains 3
OSR2	odd-skipped related 2 (Drosophila)		RNF219	ring finger protein 219
MCM9	minichromosome maintenance complex component 9		TAF1A	TATA box binding protein (TBP)-associated factor, RNA polymerase I, A, 48kDa
OR1L3	olfactory receptor, family 1, subfamily L, member 3		SLC35F5	solute carrier family 35, member F5
TMEM241	transmembrane protein 241		TSR3	TSR3, 20S rRNA accumulation, homolog (S. cerevisiae)
PAN2	PAN2 poly(A) specific ribonuclease subunit homolog (S. cerevisiae)		FASTKD2	FAST kinase domains 2
ATP6V1C2	ATPase, H+ transporting, lysosomal 42kDa, V1 subunit C2		PSMD2	proteasome (prosome, macropain) 26S subunit, non-ATPase, 2
FAT4	FAT tumor suppressor homolog 4 (Drosophila)		ZNF791	zinc finger protein 791
SARS2	seryl-tRNA synthetase 2, mitochondrial		ARL8B	ADP-ribosylation factor-like 8B
PLD3	phospholipase D family, member 3		ALDH9A1	aldehyde dehydrogenase 9 family, member A1
L3HYPDH	L-3-hydroxyproline dehydratase (trans-)		DNAJB6	DnaJ (Hsp40) homolog, subfamily B, member 6
SPA17	sperm autoantigenic protein 17		ZNF214	zinc finger protein 214
REV3L	REV3-like, polymerase (DNA directed), zeta, catalytic subunit		KHDRBS1	KH domain containing, RNA binding, signal transduction associated 1
LRIG1	leucine-rich repeats and immunoglobulin-like domains 1		FAM227A	family with sequence similarity 227, member A
FAM43A	family with sequence similarity 43, member A		CLTC	clathrin, heavy chain (Hc)
PROM1	prominin 1		WDR70	WD repeat domain 70
GSTA4	glutathione S-transferase alpha 4		EXD2	exonuclease 3'-5' domain containing 2
APOL6	apolipoprotein L, 6		KCTD5	potassium channel tetramerisation domain containing 5
SPSB1	splA/ryanodine receptor domain and SOCS box containing 1		SUPV3L1	suppressor of var1, 3-like 1 (S. cerevisiae)
KAT2B	K(lysine) acetyltransferase 2B		FGF2	fibroblast growth factor 2 (basic)
IL13RA1	interleukin 13 receptor, alpha 1		PCDHGA7	protocadherin gamma subfamily A, 7
C3orf17	chromosome 3 open reading frame 17		LOC100506668	uncharacterized LOC100506668
ZDHHC17	zinc finger, DHHC-type containing 17		LOC100130746	AKT interacting protein pseudogene
SOD2	superoxide dismutase 2, mitochondrial		TMEM159	transmembrane protein 159
OR56B1	olfactory receptor, family 56, subfamily B, member 1		EEF1B2	eukaryotic translation elongation factor 1 beta 2
BIVM	basic, immunoglobulin-like variable motif containing		MTPAP	mitochondrial poly(A) polymerase
SLC1A5	solute carrier family 1 (neutral amino acid transporter), member 5		ZNF445	zinc finger protein 445
CTAGE5	CTAGE family, member 5		TP53BP1	tumor protein p53 binding protein 1
CCDC6	coiled-coil domain containing 6		MRPS31	mitochondrial ribosomal protein S31
OR1L4	olfactory receptor, family 1, subfamily L, member 4		NUBP1	nucleotide binding protein 1
ZNF33A	zinc finger protein 33A		RSPH1	radial spoke head 1 homolog (Chlamydomonas)
SLC25A23	solute carrier family 25 (mitochondrial carrier; phosphate carrier), member 23		PPP1R15B	protein phosphatase 1, regulatory subunit 15B
PATZ1	POZ (BTB) and AT hook containing zinc finger 1		FNBP1L	formin binding protein 1-like
FGFR2	fibroblast growth factor receptor 2		MAP4K4	mitogen-activated protein kinase kinase kinase kinase 4
FGF12	fibroblast growth factor 12		PRKD3	protein kinase D3
CYP4B1	cytochrome P450, family 4, subfamily B, polypeptide 1		TMEM208	transmembrane protein 208
ZNF70	zinc finger protein 70		RNF7	ring finger protein 7
ETS2	v-ets erythroblastosis virus E26 oncogene homolog 2 (avian)		FAM18B2	family with sequence similarity 18, member B2
SMOX	spermine oxidase		TMCO7	transmembrane and coiled-coil domains 7
SV2C	synaptic vesicle glycoprotein 2C		TTI2	TELO2 interacting protein 2
IGHV4-31	immunoglobulin heavy variable 4-31		C6orf1	chromosome 6 open reading frame 1
MIR604	microRNA 604		DHRS7B	dehydrogenase/reductase (SDR family) member 7B
RNF5	ring finger protein 5, E3 ubiquitin protein ligase		BIRC6	baculoviral IAP repeat containing 6
GSTT1	glutathione S-transferase theta 1		HIRIP3	HIRA interacting protein 3
SLC15A5	solute carrier family 15, member 5		TRBV5-7	T cell receptor beta variable 5-7 (non-functional)
FBXO6	F-box protein 6		LEPR	leptin receptor
TMEM182	transmembrane protein 182		PPP1R9B	protein phosphatase 1, regulatory subunit 9B
SNHG8	small nucleolar RNA host gene 8 (non-protein coding)		HOXB4	homeobox B4
IFI30	interferon, gamma-inducible protein 30		NEK1	NIMA (never in mitosis gene a)-related kinase 1
TMC4	transmembrane channel-like 4		PEX12	peroxisomal biogenesis factor 12
TRAJ10	T cell receptor alpha joining 10		ZNF737	zinc finger protein 737
PTPRH	protein tyrosine phosphatase, receptor type, H		FBXO45	F-box protein 45
NANOG	Nanog homeobox		ZNF580	zinc finger protein 580
KCTD1	potassium channel tetramerisation domain containing 1		RC3H2	ring finger and CCCH-type domains 2
GALNT6	UDP-N-acetyl-alpha-D-galactosamine:polypeptide N-acetylgalactosaminyltransferase 6 (GalNAc-T6)		RARS2	arginyl-tRNA synthetase 2, mitochondrial
RPP40	ribonuclease P/MRP 40kDa subunit		KHSRP	KH-type splicing regulatory protein
ACTBL2	actin, beta-like 2		TRAPPC8	trafficking protein particle complex 8
PSME2	proteasome (prosome, macropain) activator subunit 2 (PA28 beta)		VPS29	vacuolar protein sorting 29 homolog (S. cerevisiae)
SBF2-AS1	SBF2 antisense RNA 1		LAMTOR1	late endosomal/lysosomal adaptor, MAPK and MTOR activator 1
UFC1	ubiquitin-fold modifier conjugating enzyme 1		BRD7	bromodomain containing 7
RCCD1	RCC1 domain containing 1		TWF1	twinfilin, actin-binding protein, homolog 1 (Drosophila)
MTRNR2L6	MT-RNR2-like 6		ILF3-AS1	ILF3 antisense RNA 1 (head to head)
RAP2A	RAP2A, member of RAS oncogene family		DHX8	DEAH (Asp-Glu-Ala-His) box polypeptide 8
NUDT17	nudix (nucleoside diphosphate linked moiety X)-type motif 17		MMADHC	methylmalonic aciduria (cobalamin deficiency) cblD type, with homocystinuria
POGZ	pogo transposable element with ZNF domain		LOC100652823	uncharacterized LOC100652823
GMPPA	GDP-mannose pyrophosphorylase A		MCPH1	microcephalin 1
LEPRE1	leucine proline-enriched proteoglycan (leprecan) 1		MKLN1	muskelin 1, intracellular mediator containing kelch motifs
LHX2	LIM homeobox 2		SRD5A1	steroid-5-alpha-reductase, alpha polypeptide 1 (3-oxo-5 alpha-steroid delta 4-dehydrogenase alpha 1)
OR4Q3	olfactory receptor, family 4, subfamily Q, member 3		COG8	component of oligomeric golgi complex 8
KLK6	kallikrein-related peptidase 6		NUP37	nucleoporin 37kDa
AKT1	v-akt murine thymoma viral oncogene homolog 1		TIMM17A	translocase of inner mitochondrial membrane 17 homolog A (yeast)
LOC100506217	putative POM121-like protein 1-like		S100PBP	S100P binding protein
TRPM4	transient receptor potential cation channel, subfamily M, member 4		ATP6V0A1	ATPase, H+ transporting, lysosomal V0 subunit a1
MIR548A2	microRNA 548a-2		PPARD	peroxisome proliferator-activated receptor delta
MIR548H1	microRNA 548h-1		C11orf57	chromosome 11 open reading frame 57
CFL1P1	cofilin 1 (non-muscle) pseudogene 1		TM2D2	TM2 domain containing 2
BLNK	B-cell linker		PLEKHB2	pleckstrin homology domain containing, family B (evectins) member 2
LOC100128130	uncharacterized LOC100128130		C19orf10	chromosome 19 open reading frame 10
UGDH	UDP-glucose 6-dehydrogenase		GTF2I	general transcription factor IIi
TMEM63B	transmembrane protein 63B		SPG7	spastic paraplegia 7 (pure and complicated autosomal recessive)
MEF2A	myocyte enhancer factor 2A		ISCU	iron-sulfur cluster scaffold homolog (E. coli)
C12orf40	chromosome 12 open reading frame 40		STRAP	serine/threonine kinase receptor associated protein
LPAR1	lysophosphatidic acid receptor 1		MIR4266	microRNA 4266
CTSC	cathepsin C		DLG5	discs, large homolog 5 (Drosophila)
FOXRED2	FAD-dependent oxidoreductase domain containing 2		DNAL4	dynein, axonemal, light chain 4
IRAK4	interleukin-1 receptor-associated kinase 4		FAM21C	family with sequence similarity 21, member C
HCFC1	host cell factor C1 (VP16-accessory protein)		MRPL36	mitochondrial ribosomal protein L36
RAB11B	RAB11B, member RAS oncogene family		OR13J1	olfactory receptor, family 13, subfamily J, member 1
PEMT	phosphatidylethanolamine N-methyltransferase		MMP13	matrix metallopeptidase 13 (collagenase 3)
CNNM3	cyclin M3		EMP3	epithelial membrane protein 3
IRS1	insulin receptor substrate 1		TCTEX1D2	Tctex1 domain containing 2
ALDH3A2	aldehyde dehydrogenase 3 family, member A2		TBC1D17	TBC1 domain family, member 17
MARC1	mitochondrial amidoxime reducing component 1		POC1A	POC1 centriolar protein homolog A (Chlamydomonas)
FAM122B	family with sequence similarity 122B		ZNF200	zinc finger protein 200
TNFSF13	tumor necrosis factor (ligand) superfamily, member 13		ZNF432	zinc finger protein 432
EIF4EBP1	eukaryotic translation initiation factor 4E binding protein 1		FARS2	phenylalanyl-tRNA synthetase 2, mitochondrial
FTSJ1	FtsJ RNA methyltransferase homolog 1 (E. coli)		ATG12	autophagy related 12
TRIB3	tribbles homolog 3 (Drosophila)		CDK4	cyclin-dependent kinase 4
OR52A5	olfactory receptor, family 52, subfamily A, member 5		TCEANC2	transcription elongation factor A (SII) N-terminal and central domain containing 2
MYL12B	myosin, light chain 12B, regulatory		LOC731223	uncharacterized LOC731223
FGFR1	fibroblast growth factor receptor 1		LIG4	ligase IV, DNA, ATP-dependent
MTHFD1L	methylenetetrahydrofolate dehydrogenase (NADP+ dependent) 1-like		UTP11L	UTP11-like, U3 small nucleolar ribonucleoprotein, (yeast)
TXLNA	taxilin alpha		TRAF3	TNF receptor-associated factor 3
KIF13B	kinesin family member 13B		MIR4661	microRNA 4661
OR2T4	olfactory receptor, family 2, subfamily T, member 4		SDAD1	SDA1 domain containing 1
OR6C3	olfactory receptor, family 6, subfamily C, member 3		AQP7	aquaporin 7
RNF125	ring finger protein 125, E3 ubiquitin protein ligase		SUB1	SUB1 homolog (S. cerevisiae)
NRP1	neuropilin 1		COPB2	coatomer protein complex, subunit beta 2 (beta prime)
VEGFB	vascular endothelial growth factor B		LYAR	Ly1 antibody reactive homolog (mouse)
CERS3	ceramide synthase 3		DDX42	DEAD (Asp-Glu-Ala-Asp) box polypeptide 42
OR6P1	olfactory receptor, family 6, subfamily P, member 1		ZNF451	zinc finger protein 451
OR5H1	olfactory receptor, family 5, subfamily H, member 1		RIN1	Ras and Rab interactor 1
TSPAN2	tetraspanin 2		RPP14	ribonuclease P/MRP 14kDa subunit
GPC1	glypican 1		ARID3B	AT rich interactive domain 3B (BRIGHT-like)
ANXA8L1	annexin A8-like 1		ZFYVE9	zinc finger, FYVE domain containing 9
PIGW	phosphatidylinositol glycan anchor biosynthesis, class W		NUPL1	nucleoporin like 1
GOT1	glutamic-oxaloacetic transaminase 1, soluble (aspartate aminotransferase 1)		C2orf69	chromosome 2 open reading frame 69
OR4K2	olfactory receptor, family 4, subfamily K, member 2		RIN2	Ras and Rab interactor 2
MAN1A2	mannosidase, alpha, class 1A, member 2		SNORD45B	small nucleolar RNA, C/D box 45B
ZNF391	zinc finger protein 391		SFR1	SWI5-dependent recombination repair 1
PODXL	podocalyxin-like		RALA	v-ral simian leukemia viral oncogene homolog A (ras related)
SCIN	scinderin		MSANTD3	Myb/SANT-like DNA-binding domain containing 3
C10orf32	chromosome 10 open reading frame 32		LPGAT1	lysophosphatidylglycerol acyltransferase 1
E2F8	E2F transcription factor 8		NIT1	nitrilase 1
AJUBA	ajuba LIM protein		RAP1GAP2	RAP1 GTPase activating protein 2
CEBPB	CCAAT/enhancer binding protein (C/EBP), beta		ZNF675	zinc finger protein 675
TRAF5	TNF receptor-associated factor 5		LOC100133985	uncharacterized LOC100133985
MIR328	microRNA 328		ELK3	ELK3, ETS-domain protein (SRF accessory protein 2)
C1orf21	chromosome 1 open reading frame 21		C6orf47	chromosome 6 open reading frame 47
ATN1	atrophin 1		EIF2S1	eukaryotic translation initiation factor 2, subunit 1 alpha, 35kDa
CRIP2	cysteine-rich protein 2		PHTF1	putative homeodomain transcription factor 1
ZNFX1-AS1	ZNFX1 antisense RNA 1		PSMB1	proteasome (prosome, macropain) subunit, beta type, 1
FLG-AS1	FLG antisense RNA 1		ADPGK	ADP-dependent glucokinase
NFATC3	nuclear factor of activated T-cells, cytoplasmic, calcineurin-dependent 3		PFDN5	prefoldin subunit 5
TNRC18	trinucleotide repeat containing 18		C11orf65	chromosome 11 open reading frame 65
OR4C12	olfactory receptor, family 4, subfamily C, member 12		AKTIP	AKT interacting protein
PRR16	proline rich 16		UHMK1	U2AF homology motif (UHM) kinase 1
FRMD6	FERM domain containing 6		DGCR14	DiGeorge syndrome critical region gene 14
MAPK3	mitogen-activated protein kinase 3		SEC61B	Sec61 beta subunit
VAV3	vav 3 guanine nucleotide exchange factor		TUSC2	tumor suppressor candidate 2
ZNF850	zinc finger protein 850		STYX	serine/threonine/tyrosine interacting protein
SLC1A4	solute carrier family 1 (glutamate/neutral amino acid transporter), member 4		LOC339240	keratin 17 pseudogene
MIR520F	microRNA 520f		ZNF549	zinc finger protein 549
ARID5B	AT rich interactive domain 5B (MRF1-like)		CDKN2C	cyclin-dependent kinase inhibitor 2C (p18, inhibits CDK4)
ABHD14A	abhydrolase domain containing 14A		BCR	breakpoint cluster region
ADAP2	ArfGAP with dual PH domains 2		FIS1	fission 1 (mitochondrial outer membrane) homolog (S. cerevisiae)
TAF1D	TATA box binding protein (TBP)-associated factor, RNA polymerase I, D, 41kDa		BFAR	bifunctional apoptosis regulator
SEMA3D	sema domain, immunoglobulin domain (Ig), short basic domain, secreted, (semaphorin) 3D		GOPC	golgi-associated PDZ and coiled-coil motif containing
MIR21	microRNA 21		COMMD4	COMM domain containing 4
OR2M5	olfactory receptor, family 2, subfamily M, member 5		LOC389906	zinc finger protein 839 pseudogene
DNAJB9	DnaJ (Hsp40) homolog, subfamily B, member 9		SPATS2	spermatogenesis associated, serine-rich 2
CDK15	cyclin-dependent kinase 15		TBCC	tubulin folding cofactor C
PLEKHH2	pleckstrin homology domain containing, family H (with MyTH4 domain) member 2		ACBD5	acyl-CoA binding domain containing 5
GUCY1A3	guanylate cyclase 1, soluble, alpha 3		WDR31	WD repeat domain 31
FOXC1	forkhead box C1		YARS2	tyrosyl-tRNA synthetase 2, mitochondrial
OR4K5	olfactory receptor, family 4, subfamily K, member 5		CEP135	centrosomal protein 135kDa
UGT2B10	UDP glucuronosyltransferase 2 family, polypeptide B10		LSM11	LSM11, U7 small nuclear RNA associated
LOC100128023	developmental pluripotency associated 2 pseudogene		LHFP	lipoma HMGIC fusion partner
PLSCR1	phospholipid scramblase 1		UXS1	UDP-glucuronate decarboxylase 1
OR8G1	olfactory receptor, family 8, subfamily G, member 1		FAM134C	family with sequence similarity 134, member C
USP17L5	ubiquitin specific peptidase 17-like 5		SLC25A37	solute carrier family 25 (mitochondrial iron transporter), member 37
NR1D2	nuclear receptor subfamily 1, group D, member 2		GLRX2	glutaredoxin 2
WNT10B	wingless-type MMTV integration site family, member 10B		SNORD4A	small nucleolar RNA, C/D box 4A
OR4A16	olfactory receptor, family 4, subfamily A, member 16		BAX	BCL2-associated X protein
EIF2D	eukaryotic translation initiation factor 2D		SUCLG1	succinate-CoA ligase, alpha subunit
NYNRIN	NYN domain and retroviral integrase containing		MAGEH1	melanoma antigen family H, 1
POGK	pogo transposable element with KRAB domain		RASEF	RAS and EF-hand domain containing
HSPG2	heparan sulfate proteoglycan 2		POP1	processing of precursor 1, ribonuclease P/MRP subunit (S. cerevisiae)
LOC100130157	uncharacterized LOC100130157		AP3B1	adaptor-related protein complex 3, beta 1 subunit
NCS1	neuronal calcium sensor 1		FAM98A	family with sequence similarity 98, member A
LOC100128816	ACAH3104		RBM15	RNA binding motif protein 15
PPP1CC	protein phosphatase 1, catalytic subunit, gamma isozyme		RRAGA	Ras-related GTP binding A
APOD	apolipoprotein D		NRIP3	nuclear receptor interacting protein 3
MRPS30	mitochondrial ribosomal protein S30		INPPL1	inositol polyphosphate phosphatase-like 1
PCDHAC1	protocadherin alpha subfamily C, 1		CDC5L	CDC5 cell division cycle 5-like (S. pombe)
PIF1	PIF1 5'-to-3' DNA helicase homolog (S. cerevisiae)		WBP2	WW domain binding protein 2
C9orf37	chromosome 9 open reading frame 37		KLHDC4	kelch domain containing 4
STAG2	stromal antigen 2		AGTRAP	angiotensin II receptor-associated protein
C5orf62	chromosome 5 open reading frame 62		TRIM11	tripartite motif containing 11
TAZ	tafazzin		CDK5	cyclin-dependent kinase 5
FAM132B	family with sequence similarity 132, member B		TRIM36	tripartite motif containing 36
MID2	midline 2		TRAPPC2	trafficking protein particle complex 2
OR4N4	olfactory receptor, family 4, subfamily N, member 4		DENND1A	DENN/MADD domain containing 1A
NR0B1	nuclear receptor subfamily 0, group B, member 1		ISCA2	iron-sulfur cluster assembly 2 homolog (S. cerevisiae)
KMO	kynurenine 3-monooxygenase (kynurenine 3-hydroxylase)		SNORD3C	small nucleolar RNA, C/D box 3C
ERV3-1	endogenous retrovirus group 3, member 1		UCKL1-AS1	UCKL1 antisense RNA 1
CLIC4	chloride intracellular channel 4		STK19	serine/threonine kinase 19
LRG1	leucine-rich alpha-2-glycoprotein 1		MGMT	O-6-methylguanine-DNA methyltransferase
TRIM9	tripartite motif containing 9		FBXO48	F-box protein 48
HUNK	hormonally up-regulated Neu-associated kinase		GABARAPL2	GABA(A) receptor-associated protein-like 2
ZNF765	zinc finger protein 765		TOMM22	translocase of outer mitochondrial membrane 22 homolog (yeast)
FBLN1	fibulin 1		SRGAP1	SLIT-ROBO Rho GTPase activating protein 1
HIST1H4C	histone cluster 1, H4c		HADHB	hydroxyacyl-CoA dehydrogenase/3-ketoacyl-CoA thiolase/enoyl-CoA hydratase (trifunctional protein), beta subunit
FBXL6	F-box and leucine-rich repeat protein 6		MIR3939	microRNA 3939
LYPD6	LY6/PLAUR domain containing 6		LYRM4	LYR motif containing 4
LOC100505761	uncharacterized LOC100505761		MIR4711	microRNA 4711
LRRC8A	leucine rich repeat containing 8 family, member A		SOCS1	suppressor of cytokine signaling 1
CMTM1	CKLF-like MARVEL transmembrane domain containing 1		METTL6	methyltransferase like 6
GPR126	G protein-coupled receptor 126		SIRT6	sirtuin 6
ABCC4	ATP-binding cassette, sub-family C (CFTR/MRP), member 4		SRD5A1P1	steroid-5-alpha-reductase, alpha polypeptide 1 pseudogene 1 (3-oxo-5 alpha-steroid delta 4-dehydrogenase alpha pseudogene)
RHBDF2	rhomboid 5 homolog 2 (Drosophila)		CASP7	caspase 7, apoptosis-related cysteine peptidase
GABRA3	gamma-aminobutyric acid (GABA) A receptor, alpha 3		MYL2	myosin, light chain 2, regulatory, cardiac, slow
SEMA3C	sema domain, immunoglobulin domain (Ig), short basic domain, secreted, (semaphorin) 3C		PLGRKT	plasminogen receptor, C-terminal lysine transmembrane protein
FAM172A	family with sequence similarity 172, member A		AGTPBP1	ATP/GTP binding protein 1
ACP6	acid phosphatase 6, lysophosphatidic		SNRPA1	small nuclear ribonucleoprotein polypeptide A'
KCNQ5-IT1	KCNQ5 intronic transcript 1 (non-protein coding)		DNAJB4	DnaJ (Hsp40) homolog, subfamily B, member 4
LOC100652901	uncharacterized LOC100652901		TMEM158	transmembrane protein 158 (gene/pseudogene)
TMEM63A	transmembrane protein 63A		MIR4658	microRNA 4658
MVP	major vault protein		FAM84B	family with sequence similarity 84, member B
GGA2	golgi-associated, gamma adaptin ear containing, ARF binding protein 2		CAB39L	calcium binding protein 39-like
NRTN	neurturin		BCAP31	B-cell receptor-associated protein 31
OR6F1	olfactory receptor, family 6, subfamily F, member 1		NCAPD3	non-SMC condensin II complex, subunit D3
C19orf73	chromosome 19 open reading frame 73		ASPH	aspartate beta-hydroxylase
EP300	E1A binding protein p300		ZNF701	zinc finger protein 701
SSBP3	single stranded DNA binding protein 3		CERK	ceramide kinase
OR1E2	olfactory receptor, family 1, subfamily E, member 2		ORMDL3	ORM1-like 3 (S. cerevisiae)
TNNC1	troponin C type 1 (slow)		TBC1D9	TBC1 domain family, member 9 (with GRAM domain)
SYNM	synemin, intermediate filament protein		CUL2	cullin 2
JDP2	Jun dimerization protein 2		MYL6	myosin, light chain 6, alkali, smooth muscle and non-muscle
ZMYM3	zinc finger, MYM-type 3		WDR61	WD repeat domain 61
STARD4	StAR-related lipid transfer (START) domain containing 4		ZKSCAN4	zinc finger with KRAB and SCAN domains 4
PPP2R2C	protein phosphatase 2, regulatory subunit B, gamma		FAM8A1	family with sequence similarity 8, member A1
RAPH1	Ras association (RalGDS/AF-6) and pleckstrin homology domains 1		PAN3-AS1	PAN3 antisense RNA 1
KRTAP13-4	keratin associated protein 13-4		CSTF1	cleavage stimulation factor, 3' pre-RNA, subunit 1, 50kDa
COQ10A	coenzyme Q10 homolog A (S. cerevisiae)		PLAA	phospholipase A2-activating protein
TCF3	transcription factor 3 (E2A immunoglobulin enhancer binding factors E12/E47)		WDR4	WD repeat domain 4
SLC25A18	solute carrier family 25 (glutamate carrier), member 18		HOMER2	homer homolog 2 (Drosophila)
SLC31A2	solute carrier family 31 (copper transporters), member 2		SCAPER	S-phase cyclin A-associated protein in the ER
LOC550643	uncharacterized LOC550643		MOSPD2	motile sperm domain containing 2
LOC730159	uncharacterized LOC730159		TFE3	transcription factor binding to IGHM enhancer 3
NUP214	nucleoporin 214kDa		TBC1D4	TBC1 domain family, member 4
KCNK2	potassium channel, subfamily K, member 2		ING4	inhibitor of growth family, member 4
ETV6	ets variant 6		DDX1	DEAD (Asp-Glu-Ala-Asp) box helicase 1
KHDRBS2	KH domain containing, RNA binding, signal transduction associated 2		CLDN4	claudin 4
ZNF318	zinc finger protein 318		SAP30	Sin3A-associated protein, 30kDa
CDH5	cadherin 5, type 2 (vascular endothelium)		TMEM114	transmembrane protein 114
TMEM127	transmembrane protein 127		CCDC92	coiled-coil domain containing 92
LOC100131541	uncharacterized LOC100131541		PDCD10	programmed cell death 10
SLC25A38	solute carrier family 25, member 38		CTNNBIP1	catenin, beta interacting protein 1
DEFB114	defensin, beta 114		GLRX5	glutaredoxin 5
ID1	inhibitor of DNA binding 1, dominant negative helix-loop-helix protein		NUDCD1	NudC domain containing 1
MLH3	mutL homolog 3 (E. coli)		RNF32	ring finger protein 32
CPVL	carboxypeptidase, vitellogenic-like		LOC389602	uncharacterized LOC389602
ASIC1	acid-sensing (proton-gated) ion channel 1		UBE2O	ubiquitin-conjugating enzyme E2O
MMP7	matrix metallopeptidase 7 (matrilysin, uterine)		MCTS1	malignant T cell amplified sequence 1
N6AMT1	N-6 adenine-specific DNA methyltransferase 1 (putative)		RRP7A	ribosomal RNA processing 7 homolog A (S. cerevisiae)
OSBPL9	oxysterol binding protein-like 9		LOC100507387	uncharacterized LOC100507387
CDK10	cyclin-dependent kinase 10		GUK1	guanylate kinase 1
MIR200C	microRNA 200c		ACVR1B	activin A receptor, type IB
NOTCH2NL	notch 2 N-terminal like		PPP2CB	protein phosphatase 2, catalytic subunit, beta isozyme
BMPR2	bone morphogenetic protein receptor, type II (serine/threonine kinase)		TSSK6	testis-specific serine kinase 6
PGM2L1	phosphoglucomutase 2-like 1		RNU5B-1	RNA, U5B small nuclear 1
LIMD1	LIM domains containing 1		CENPI	centromere protein I
ZCCHC2	zinc finger, CCHC domain containing 2		RAB11FIP1	RAB11 family interacting protein 1 (class I)
PTEN	phosphatase and tensin homolog		C20orf24	chromosome 20 open reading frame 24
FAM69A	family with sequence similarity 69, member A		HSPH1	heat shock 105kDa/110kDa protein 1
LOC100128108	uncharacterized LOC100128108		GIPC1	GIPC PDZ domain containing family, member 1
DPT	dermatopontin		C7orf13	chromosome 7 open reading frame 13
KCNG1	potassium voltage-gated channel, subfamily G, member 1		TMEM9	transmembrane protein 9
ABTB2	ankyrin repeat and BTB (POZ) domain containing 2		WDR85	WD repeat domain 85
CDH1	cadherin 1, type 1, E-cadherin (epithelial)		IREB2	iron-responsive element binding protein 2
ZNRF3	zinc and ring finger 3		PRPF3	PRP3 pre-mRNA processing factor 3 homolog (S. cerevisiae)
ARMC10	armadillo repeat containing 10		STX8	syntaxin 8
RAB26	RAB26, member RAS oncogene family		DCAF10	DDB1 and CUL4 associated factor 10
SGPP2	sphingosine-1-phosphate phosphatase 2		ZNF425	zinc finger protein 425
EIF1AY	eukaryotic translation initiation factor 1A, Y-linked		BRMS1L	breast cancer metastasis-suppressor 1-like
LOC100130557	uncharacterized LOC100130557		ZNF615	zinc finger protein 615
RNASE12	ribonuclease, RNase A family, 12 (non-active)		LRRC37A6P	leucine rich repeat containing 37, member A6, pseudogene
BMPR1A	bone morphogenetic protein receptor, type IA		CES2	carboxylesterase 2
GABARAPL3	GABA(A) receptors associated protein like 3, pseudogene		ARG2	arginase, type II
LOC100507303	uncharacterized LOC100507303		ZFYVE26	zinc finger, FYVE domain containing 26
KIAA1147	KIAA1147		EIF2C2	eukaryotic translation initiation factor 2C, 2
FANCG	Fanconi anemia, complementation group G		ZNF160	zinc finger protein 160
TNIK	TRAF2 and NCK interacting kinase		TBRG4	transforming growth factor beta regulator 4
IGKJ3	immunoglobulin kappa joining 3		ELMOD1	ELMO/CED-12 domain containing 1
TRIM43	tripartite motif containing 43		FYCO1	FYVE and coiled-coil domain containing 1
TMEM53	transmembrane protein 53		CSNK1G2	casein kinase 1, gamma 2
OR2L2	olfactory receptor, family 2, subfamily L, member 2		MAP3K4	mitogen-activated protein kinase kinase kinase 4
KANSL1-AS1	KANSL1 antisense RNA 1		PARP8	poly (ADP-ribose) polymerase family, member 8
MIR4646	microRNA 4646		SGPL1	sphingosine-1-phosphate lyase 1
TAB2	TGF-beta activated kinase 1/MAP3K7 binding protein 2		PI4KB	phosphatidylinositol 4-kinase, catalytic, beta
MYO19	myosin XIX		LEMD2	LEM domain containing 2
HNF4G	hepatocyte nuclear factor 4, gamma		MAPK8	mitogen-activated protein kinase 8
RAP1GAP	RAP1 GTPase activating protein		FAM127A	family with sequence similarity 127, member A
MIR1204	microRNA 1204		ATR	ataxia telangiectasia and Rad3 related
DOCK6	dedicator of cytokinesis 6		RBM4	RNA binding motif protein 4
EML4	echinoderm microtubule associated protein like 4		RPP25	ribonuclease P/MRP 25kDa subunit
SLC29A4	solute carrier family 29 (nucleoside transporters), member 4		HTT	huntingtin
SGK494	uncharacterized serine/threonine-protein kinase SgK494		EXOC7	exocyst complex component 7
IGKV2D-24	immunoglobulin kappa variable 2D-24 (non-functional)		SNORA34	small nucleolar RNA, H/ACA box 34
DEFB131	defensin, beta 131		KIAA1468	KIAA1468
MANSC4	MANSC domain containing 4		TYW3	tRNA-yW synthesizing protein 3 homolog (S. cerevisiae)
AGMAT	agmatine ureohydrolase (agmatinase)		LRRC40	leucine rich repeat containing 40
LOC401109	uncharacterized LOC401109		C4orf27	chromosome 4 open reading frame 27
ZNF333	zinc finger protein 333		YWHAG	tyrosine 3-monooxygenase/tryptophan 5-monooxygenase activation protein, gamma polypeptide
DICER1	dicer 1, ribonuclease type III		SNORD94	small nucleolar RNA, C/D box 94
FA2H	fatty acid 2-hydroxylase		PER3	period homolog 3 (Drosophila)
TUG1	taurine upregulated 1 (non-protein coding)		SEMA4C	sema domain, immunoglobulin domain (Ig), transmembrane domain (TM) and short cytoplasmic domain, (semaphorin) 4C
LOC100289092	uncharacterized LOC100289092		IGHMBP2	immunoglobulin mu binding protein 2
WASF2	WAS protein family, member 2		MSX2	msh homeobox 2
ZNF558	zinc finger protein 558		NDUFS1	NADH dehydrogenase (ubiquinone) Fe-S protein 1, 75kDa (NADH-coenzyme Q reductase)
PDLIM2	PDZ and LIM domain 2 (mystique)		TAF13	TAF13 RNA polymerase II, TATA box binding protein (TBP)-associated factor, 18kDa
PTPRS	protein tyrosine phosphatase, receptor type, S		ZNF230	zinc finger protein 230
IGHV1-3	immunoglobulin heavy variable 1-3		TXNDC15	thioredoxin domain containing 15
CARD6	caspase recruitment domain family, member 6		CEP63	centrosomal protein 63kDa
MIR181B1	microRNA 181b-1		KBTBD2	kelch repeat and BTB (POZ) domain containing 2
CDK2AP2	cyclin-dependent kinase 2 associated protein 2		ELP3	elongator acetyltransferase complex subunit 3
PPP1R12A	protein phosphatase 1, regulatory subunit 12A		TTBK2	tau tubulin kinase 2
KRT81	keratin 81		SAMD8	sterile alpha motif domain containing 8
DCXR	dicarbonyl/L-xylulose reductase		LOC100652766	dystonin-like
MCU	mitochondrial calcium uniporter		FAM171A1	family with sequence similarity 171, member A1
RMI2	RMI2, RecQ mediated genome instability 2, homolog (S. cerevisiae)		LOC100129203	uncharacterized LOC100129203
PCGF3	polycomb group ring finger 3		ECM1	extracellular matrix protein 1
LOC645262	phosphodiesterase 4D interacting protein-like		BAG4	BCL2-associated athanogene 4
OR5P2	olfactory receptor, family 5, subfamily P, member 2		PTPN9	protein tyrosine phosphatase, non-receptor type 9
LMNB1	lamin B1		HBP1	HMG-box transcription factor 1
GTF2IRD1	GTF2I repeat domain containing 1		LAP3	leucine aminopeptidase 3
FAM114A1	family with sequence similarity 114, member A1		POLG2	polymerase (DNA directed), gamma 2, accessory subunit
RFNG	RFNG O-fucosylpeptide 3-beta-N-acetylglucosaminyltransferase		SMS	spermine synthase
DDIT4	DNA-damage-inducible transcript 4		CLTB	clathrin, light chain B
MAPKAPK3	mitogen-activated protein kinase-activated protein kinase 3		CSRP2BP	CSRP2 binding protein
ARL4C	ADP-ribosylation factor-like 4C		LOC100130451	uncharacterized LOC100130451
METTL3	methyltransferase like 3		FAM110C	family with sequence similarity 110, member C
DNAJB12	DnaJ (Hsp40) homolog, subfamily B, member 12		MIS18A	MIS18 kinetochore protein homolog A (S. pombe)
RSC1A1	regulatory solute carrier protein, family 1, member 1		ST3GAL5	ST3 beta-galactoside alpha-2,3-sialyltransferase 5
CNOT3	CCR4-NOT transcription complex, subunit 3		SDF2	stromal cell-derived factor 2
MIR548AN	microRNA 548an		SPRYD3	SPRY domain containing 3
ZNF705B	zinc finger protein 705B		EIF4H	eukaryotic translation initiation factor 4H
FAM222B	family with sequence similarity 222, member B		PUS10	pseudouridylate synthase 10
GGCX	gamma-glutamyl carboxylase		NUFIP1	nuclear fragile X mental retardation protein interacting protein 1
CMC2	COX assembly mitochondrial protein 2 homolog (S. cerevisiae)		PAF1	Paf1, RNA polymerase II associated factor, homolog (S. cerevisiae)
IFIT2	interferon-induced protein with tetratricopeptide repeats 2		EXO1	exonuclease 1
OSBPL10	oxysterol binding protein-like 10		MMGT1	membrane magnesium transporter 1
RALGPS1	Ral GEF with PH domain and SH3 binding motif 1		SNORD116-15	small nucleolar RNA, C/D box 116-15
RPS6KA5	ribosomal protein S6 kinase, 90kDa, polypeptide 5		UBXN1	UBX domain protein 1
TJP3	tight junction protein 3		CCDC93	coiled-coil domain containing 93
SPRY2	sprouty homolog 2 (Drosophila)		LASP1	LIM and SH3 protein 1
TGIF1	TGFB-induced factor homeobox 1		HIST1H2AM	histone cluster 1, H2am
SORT1	sortilin 1		PTGES2	prostaglandin E synthase 2
SLC2A2	solute carrier family 2 (facilitated glucose transporter), member 2		CNOT10	CCR4-NOT transcription complex, subunit 10
KAT6A	K(lysine) acetyltransferase 6A		SLC25A15	solute carrier family 25 (mitochondrial carrier; ornithine transporter) member 15
KIAA1549L	KIAA1549-like		BNIP3L	BCL2/adenovirus E1B 19kDa interacting protein 3-like
SMARCC2	SWI/SNF related, matrix associated, actin dependent regulator of chromatin, subfamily c, member 2		GABRG2	gamma-aminobutyric acid (GABA) A receptor, gamma 2
DLEU1	deleted in lymphocytic leukemia 1 (non-protein coding)		FERMT1	fermitin family member 1
AP1S3	adaptor-related protein complex 1, sigma 3 subunit		PRKAA2	protein kinase, AMP-activated, alpha 2 catalytic subunit
CYB5R3	cytochrome b5 reductase 3		TMEM27	transmembrane protein 27
LTBR	lymphotoxin beta receptor (TNFR superfamily, member 3)		NUDT12	nudix (nucleoside diphosphate linked moiety X)-type motif 12
TMEM167B	transmembrane protein 167B		EIF3J	eukaryotic translation initiation factor 3, subunit J
ZNF33B	zinc finger protein 33B		TMED7	transmembrane emp24 protein transport domain containing 7
ZDHHC20	zinc finger, DHHC-type containing 20		DIDO1	death inducer-obliterator 1
CCDC25	coiled-coil domain containing 25		TBC1D26	TBC1 domain family, member 26
KIAA1549	KIAA1549		CCT2	chaperonin containing TCP1, subunit 2 (beta)
LCN2	lipocalin 2		PCMT1	protein-L-isoaspartate (D-aspartate) O-methyltransferase
NPRL3	nitrogen permease regulator-like 3 (S. cerevisiae)		CSNK1G1	casein kinase 1, gamma 1
OVCH1	ovochymase 1		SUFU	suppressor of fused homolog (Drosophila)
IGKV1-6	immunoglobulin kappa variable 1-6		SNORD35A	small nucleolar RNA, C/D box 35A
ENDOD1	endonuclease domain containing 1		SEMA6A	sema domain, transmembrane domain (TM), and cytoplasmic domain, (semaphorin) 6A
ABCA2	ATP-binding cassette, sub-family A (ABC1), member 2		UBXN8	UBX domain protein 8
OR6Y1	olfactory receptor, family 6, subfamily Y, member 1		PDZK1	PDZ domain containing 1
ZNF566	zinc finger protein 566		SYNCRIP	synaptotagmin binding, cytoplasmic RNA interacting protein
CIT	citron (rho-interacting, serine/threonine kinase 21)		NSMAF	neutral sphingomyelinase (N-SMase) activation associated factor
MAZ	MYC-associated zinc finger protein (purine-binding transcription factor)		TOB2	transducer of ERBB2, 2
HNRNPUL1	heterogeneous nuclear ribonucleoprotein U-like 1		PGAM4	phosphoglycerate mutase family member 4
CBX6	chromobox homolog 6		LOC100507306	uncharacterized LOC100507306
C9orf142	chromosome 9 open reading frame 142		TWF2	twinfilin, actin-binding protein, homolog 2 (Drosophila)
ITFG2	integrin alpha FG-GAP repeat containing 2		TTC9C	tetratricopeptide repeat domain 9C
LOC100507616	uncharacterized LOC100507616		BDH1	3-hydroxybutyrate dehydrogenase, type 1
CCDC85C	coiled-coil domain containing 85C		SPECC1	sperm antigen with calponin homology and coiled-coil domains 1
ICA1	islet cell autoantigen 1, 69kDa		WDR33	WD repeat domain 33
THSD4	thrombospondin, type I, domain containing 4		MET	met proto-oncogene (hepatocyte growth factor receptor)
SLC8A1-AS1	SLC8A1 antisense RNA 1		FAM90A9P	putative protein FAM90A9
MEF2C	myocyte enhancer factor 2C		MYEOV2	myeloma overexpressed 2
DHRS13	dehydrogenase/reductase (SDR family) member 13		PPP2R1A	protein phosphatase 2, regulatory subunit A, alpha
LOC100507079	uncharacterized LOC100507079		NARF	nuclear prelamin A recognition factor
GEMIN5	gem (nuclear organelle) associated protein 5		FAM24B	family with sequence similarity 24, member B
GLIS3	GLIS family zinc finger 3		CHM	choroideremia (Rab escort protein 1)
NAAA	N-acylethanolamine acid amidase		PKD2	polycystic kidney disease 2 (autosomal dominant)
ESRP2	epithelial splicing regulatory protein 2		RNF169	ring finger protein 169
ZNF107	zinc finger protein 107		ID3	inhibitor of DNA binding 3, dominant negative helix-loop-helix protein
SRGAP3	SLIT-ROBO Rho GTPase activating protein 3		RWDD2B	RWD domain containing 2B
UGT2A2	UDP glucuronosyltransferase 2 family, polypeptide A2		HPCAL1	hippocalcin-like 1
AP1G2	adaptor-related protein complex 1, gamma 2 subunit		CDC16	cell division cycle 16 homolog (S. cerevisiae)
OR10J5	olfactory receptor, family 10, subfamily J, member 5		TIPIN	TIMELESS interacting protein
LOC100505547	uncharacterized LOC100505547		UBE2J2	ubiquitin-conjugating enzyme E2, J2
CHCHD10	coiled-coil-helix-coiled-coil-helix domain containing 10		RGS17	regulator of G-protein signaling 17
MTL5	metallothionein-like 5, testis-specific (tesmin)		DNAJA2	DnaJ (Hsp40) homolog, subfamily A, member 2
C17orf28	chromosome 17 open reading frame 28		CLP1	CLP1, cleavage and polyadenylation factor I subunit, homolog (S. cerevisiae)
TLCD2	TLC domain containing 2		SYDE1	synapse defective 1, Rho GTPase, homolog 1 (C. elegans)
SLC9B2	solute carrier family 9, subfamily B (NHA2, cation proton antiporter 2), member 2		MOCS2	molybdenum cofactor synthesis 2
MIR4673	microRNA 4673		TDRD7	tudor domain containing 7
OR5D14	olfactory receptor, family 5, subfamily D, member 14		VPS37A	vacuolar protein sorting 37 homolog A (S. cerevisiae)
BLVRA	biliverdin reductase A		MORN2	MORN repeat containing 2
GPM6A	glycoprotein M6A		HOXA1	homeobox A1
NCOR2	nuclear receptor corepressor 2		KIAA1609	KIAA1609
PRKG2	protein kinase, cGMP-dependent, type II		C17orf79	chromosome 17 open reading frame 79
TRAJ38	T cell receptor alpha joining 38		WDR92	WD repeat domain 92
GORASP2	golgi reassembly stacking protein 2, 55kDa		SNX5	sorting nexin 5
SLCO4C1	solute carrier organic anion transporter family, member 4C1		KIF1B	kinesin family member 1B
ZNF460	zinc finger protein 460		THYN1	thymocyte nuclear protein 1
SNORD91B	small nucleolar RNA, C/D box 91B		PDF	peptide deformylase (mitochondrial)
MIR548F2	microRNA 548f-2		ELP2	elongator acetyltransferase complex subunit 2
TOX4	TOX high mobility group box family member 4		GBA2	glucosidase, beta (bile acid) 2
PYGO1	pygopus homolog 1 (Drosophila)		KIAA0913	KIAA0913
AFAP1L2	actin filament associated protein 1-like 2		EIF1AD	eukaryotic translation initiation factor 1A domain containing
PNPLA8	patatin-like phospholipase domain containing 8		MEIS1	Meis homeobox 1
CADM2	cell adhesion molecule 2		AKAP10	A kinase (PRKA) anchor protein 10
KLF12	Kruppel-like factor 12		PCDHGB1	protocadherin gamma subfamily B, 1
NCOA6	nuclear receptor coactivator 6		GIGYF1	GRB10 interacting GYF protein 1
NMRAL1	NmrA-like family domain containing 1		JUN	jun proto-oncogene
SPINT4	serine peptidase inhibitor, Kunitz type 4		PCNXL2	pecanex-like 2 (Drosophila)
TRIM65	tripartite motif containing 65		SNORA7B	small nucleolar RNA, H/ACA box 7B
LIFR	leukemia inhibitory factor receptor alpha		PAR-SN	paternally expressed transcript PAR-SN
IGHE	immunoglobulin heavy constant epsilon		CHD1	chromodomain helicase DNA binding protein 1
MIR548AB	microRNA 548ab		PCDHGA5	protocadherin gamma subfamily A, 5
EMC9	ER membrane protein complex subunit 9		EGFR	epidermal growth factor receptor
CUEDC2	CUE domain containing 2		TEX30	testis expressed 30
LOC100129046	uncharacterized LOC100129046		SEMA7A	semaphorin 7A, GPI membrane anchor (John Milton Hagen blood group)
ATP5S	ATP synthase, H+ transporting, mitochondrial Fo complex, subunit s (factor B)		HBS1L	HBS1-like (S. cerevisiae)
TPTE	transmembrane phosphatase with tensin homology		C9orf69	chromosome 9 open reading frame 69
PTPRK	protein tyrosine phosphatase, receptor type, K		BAG3	BCL2-associated athanogene 3
LOC100130691	uncharacterized LOC100130691		KIAA1731	KIAA1731
SRPR	signal recognition particle receptor (docking protein)		ANAPC2	anaphase promoting complex subunit 2
C10orf91	chromosome 10 open reading frame 91		RNF214	ring finger protein 214
TFPI2	tissue factor pathway inhibitor 2		ANAPC10	anaphase promoting complex subunit 10
GALNTL4	UDP-N-acetyl-alpha-D-galactosamine:polypeptide N-acetylgalactosaminyltransferase-like 4		KIAA0513	KIAA0513
FBXO8	F-box protein 8		MAST4	microtubule associated serine/threonine kinase family member 4
TAS2R46	taste receptor, type 2, member 46		PVRL4	poliovirus receptor-related 4
ZNF730	zinc finger protein 730		SNORA26	small nucleolar RNA, H/ACA box 26
MYBL2	v-myb myeloblastosis viral oncogene homolog (avian)-like 2		STXBP3	syntaxin binding protein 3
PCED1A	PC-esterase domain containing 1A		GSTCD	glutathione S-transferase, C-terminal domain containing
LOC100506057	uncharacterized LOC100506057		FAM120B	family with sequence similarity 120B
OR2M2	olfactory receptor, family 2, subfamily M, member 2		JAGN1	jagunal homolog 1 (Drosophila)
PLCZ1	phospholipase C, zeta 1		CNTLN	centlein, centrosomal protein
ADA	adenosine deaminase		MIR4655	microRNA 4655
C16orf62	chromosome 16 open reading frame 62		PPP6C	protein phosphatase 6, catalytic subunit
TTC22	tetratricopeptide repeat domain 22		SNORD59B	small nucleolar RNA, C/D box 59B
LOC100505912	uncharacterized LOC100505912		LBR	lamin B receptor
PCDHB5	protocadherin beta 5		FOXD2-AS1	FOXD2 antisense RNA 1
FAM111B	family with sequence similarity 111, member B		LANCL2	LanC lantibiotic synthetase component C-like 2 (bacterial)
HDAC5	histone deacetylase 5		UBN2	ubinuclein 2
BCOR	BCL6 corepressor		ZNF703	zinc finger protein 703
PLXND1	plexin D1		FAM21B	family with sequence similarity 21, member B
ZBTB10	zinc finger and BTB domain containing 10		MFN1	mitofusin 1
DNAJC3-AS1	DNAJC3 antisense RNA 1		CLCN5	chloride channel, voltage-sensitive 5
TPP1	tripeptidyl peptidase I		IL31RA	interleukin 31 receptor A
LOC100506718	uncharacterized LOC100506718		PRKAG2	protein kinase, AMP-activated, gamma 2 non-catalytic subunit
CARS2	cysteinyl-tRNA synthetase 2, mitochondrial (putative)		SNX1	sorting nexin 1
CLYBL	citrate lyase beta like		HSPB8	heat shock 22kDa protein 8
ZNF692	zinc finger protein 692		TMED5	transmembrane emp24 protein transport domain containing 5
RANBP3L	RAN binding protein 3-like		FBXL3	F-box and leucine-rich repeat protein 3
PSMD7	proteasome (prosome, macropain) 26S subunit, non-ATPase, 7		C11orf84	chromosome 11 open reading frame 84
SYT17	synaptotagmin XVII		MRPL20	mitochondrial ribosomal protein L20
BRIP1	BRCA1 interacting protein C-terminal helicase 1		RCOR1	REST corepressor 1
GLIPR1L2	GLI pathogenesis-related 1 like 2		SNRPB2	small nuclear ribonucleoprotein polypeptide B
DGAT1	diacylglycerol O-acyltransferase 1		SARNP	SAP domain containing ribonucleoprotein
MIR548AL	microRNA 548al		LOC728752	uncharacterized LOC728752
TRAK2	trafficking protein, kinesin binding 2		C1orf210	chromosome 1 open reading frame 210
KCTD7	potassium channel tetramerisation domain containing 7		LOC84856	uncharacterized LOC84856
RPS6KA1	ribosomal protein S6 kinase, 90kDa, polypeptide 1		TRAPPC2P1	trafficking protein particle complex 2 pseudogene 1
LRRC28	leucine rich repeat containing 28		LAPTM5	lysosomal protein transmembrane 5
EPGN	epithelial mitogen homolog (mouse)		TRAPPC2L	trafficking protein particle complex 2-like
LOC100133190	uncharacterized LOC100133190		ASAP2	ArfGAP with SH3 domain, ankyrin repeat and PH domain 2
CDH2	cadherin 2, type 1, N-cadherin (neuronal)		TMEM185A	transmembrane protein 185A
FAF2	Fas associated factor family member 2		LOC100506113	uncharacterized LOC100506113
TNFRSF12A	tumor necrosis factor receptor superfamily, member 12A		ZMYND10	zinc finger, MYND-type containing 10
CCND1	cyclin D1		ADPRHL2	ADP-ribosylhydrolase like 2
SON	SON DNA binding protein		CCDC127	coiled-coil domain containing 127
ARHGAP42	Rho GTPase activating protein 42		VPS54	vacuolar protein sorting 54 homolog (S. cerevisiae)
ERN1	endoplasmic reticulum to nucleus signaling 1		TRAPPC4	trafficking protein particle complex 4
ANKRD28	ankyrin repeat domain 28		SEC61A2	Sec61 alpha 2 subunit (S. cerevisiae)
SH3BP2	SH3-domain binding protein 2		PDPR	pyruvate dehydrogenase phosphatase regulatory subunit
PBRM1	polybromo 1		TOP3A	topoisomerase (DNA) III alpha
PLOD3	procollagen-lysine, 2-oxoglutarate 5-dioxygenase 3		EXT1	exostosin 1
TTLL12	tubulin tyrosine ligase-like family, member 12		RTN4	reticulon 4
ZNF323	zinc finger protein 323		MTMR12	myotubularin related protein 12
OCEL1	occludin/ELL domain containing 1		SH3BP5L	SH3-binding domain protein 5-like
UBE2H	ubiquitin-conjugating enzyme E2H		MLLT1	myeloid/lymphoid or mixed-lineage leukemia (trithorax homolog, Drosophila); translocated to, 1
MIR181B2	microRNA 181b-2		MRPS17	mitochondrial ribosomal protein S17
CACNA1D	calcium channel, voltage-dependent, L type, alpha 1D subunit		U2AF2	U2 small nuclear RNA auxiliary factor 2
COPS7B	COP9 constitutive photomorphogenic homolog subunit 7B (Arabidopsis)		MTMR10	myotubularin related protein 10
CREB3L4	cAMP responsive element binding protein 3-like 4		EXOC1	exocyst complex component 1
ZNF362	zinc finger protein 362		DNAJC21	DnaJ (Hsp40) homolog, subfamily C, member 21
MAST2	microtubule associated serine/threonine kinase 2		STX17	syntaxin 17
BID	BH3 interacting domain death agonist		SART3	squamous cell carcinoma antigen recognized by T cells 3
MIR3941	microRNA 3941		KANSL3	KAT8 regulatory NSL complex subunit 3
LOC100507319	uncharacterized LOC100507319		JOSD1	Josephin domain containing 1
LOC100507136	uncharacterized LOC100507136		PUF60	poly-U binding splicing factor 60KDa
OR9A2	olfactory receptor, family 9, subfamily A, member 2		DLEU2	deleted in lymphocytic leukemia 2 (non-protein coding)
RNF157	ring finger protein 157		TXLNG	taxilin gamma
DMKN	dermokine		TMCC3	transmembrane and coiled-coil domain family 3
MIR4273	microRNA 4273		MTMR6	myotubularin related protein 6
ECHDC2	enoyl CoA hydratase domain containing 2		ORAI1	ORAI calcium release-activated calcium modulator 1
ACBD4	acyl-CoA binding domain containing 4		PAFAH1B1	platelet-activating factor acetylhydrolase 1b, regulatory subunit 1 (45kDa)
WIPI1	WD repeat domain, phosphoinositide interacting 1		HSPA13	heat shock protein 70kDa family, member 13
C4orf52	chromosome 4 open reading frame 52		THOP1	thimet oligopeptidase 1
SHISA5	shisa homolog 5 (Xenopus laevis)		SNX4	sorting nexin 4
XPOT	exportin, tRNA (nuclear export receptor for tRNAs)		SNTB2	syntrophin, beta 2 (dystrophin-associated protein A1, 59kDa, basic component 2)
TP73	tumor protein p73		SRP54	signal recognition particle 54kDa
KRBA2	KRAB-A domain containing 2		CCDC9	coiled-coil domain containing 9
EHHADH	enoyl-CoA, hydratase/3-hydroxyacyl CoA dehydrogenase		MITD1	MIT, microtubule interacting and transport, domain containing 1
C6	complement component 6		ZNF620	zinc finger protein 620
JPH1	junctophilin 1		RFWD2	ring finger and WD repeat domain 2, E3 ubiquitin protein ligase
NANS	N-acetylneuraminic acid synthase		NBAS	neuroblastoma amplified sequence
FDXR	ferredoxin reductase		FLJ46906	uncharacterized LOC441172
NLRX1	NLR family member X1		CEP112	centrosomal protein 112kDa
GSTT2	glutathione S-transferase theta 2		MED21	mediator complex subunit 21
ZNF283	zinc finger protein 283		FXR1	fragile X mental retardation, autosomal homolog 1
FAM19A2	family with sequence similarity 19 (chemokine (C-C motif)-like), member A2		TOM1	target of myb1 (chicken)
LOC100505471	putative uncharacterized protein encoded by LINC00269-like		CD40	CD40 molecule, TNF receptor superfamily member 5
LOC645949	uncharacterized LOC645949		MRPS35	mitochondrial ribosomal protein S35
OR2M4	olfactory receptor, family 2, subfamily M, member 4		PCDHA3	protocadherin alpha 3
IL12A	interleukin 12A (natural killer cell stimulatory factor 1, cytotoxic lymphocyte maturation factor 1, p35)		TMEM57	transmembrane protein 57
FAM89B	family with sequence similarity 89, member B		SF3B4	splicing factor 3b, subunit 4, 49kDa
GNAI2	guanine nucleotide binding protein (G protein), alpha inhibiting activity polypeptide 2		AGGF1	angiogenic factor with G patch and FHA domains 1
FZD7	frizzled family receptor 7		EFR3A	EFR3 homolog A (S. cerevisiae)
PRRC2C	proline-rich coiled-coil 2C		RUFY1	RUN and FYVE domain containing 1
BRPF3	bromodomain and PHD finger containing, 3		THUMPD3	THUMP domain containing 3
LOC729974	ret finger protein-like 4A-like		KCTD21	potassium channel tetramerisation domain containing 21
PRDM1	PR domain containing 1, with ZNF domain		LOC389033	placenta-specific 9 pseudogene
CPNE1	copine I		STX5	syntaxin 5
METTL21B	methyltransferase like 21B		DUSP3	dual specificity phosphatase 3
C5orf42	chromosome 5 open reading frame 42		SFXN3	sideroflexin 3
DOM3Z	dom-3 homolog Z (C. elegans)		C14orf102	chromosome 14 open reading frame 102
REPS1	RALBP1 associated Eps domain containing 1		LARP7	La ribonucleoprotein domain family, member 7
PRDM10	PR domain containing 10		C2orf49	chromosome 2 open reading frame 49
OR51B6	olfactory receptor, family 51, subfamily B, member 6		PMS2CL	PMS2 C-terminal like pseudogene
XBP1	X-box binding protein 1		ATL3	atlastin GTPase 3
TOX	thymocyte selection-associated high mobility group box		PARL	presenilin associated, rhomboid-like
HDAC3	histone deacetylase 3		LOC399815	chromosome 10 open reading frame 88 pseudogene
TAS2R20	taste receptor, type 2, member 20		MRPL52	mitochondrial ribosomal protein L52
ATP6V1B1	ATPase, H+ transporting, lysosomal 56/58kDa, V1 subunit B1		LOC100505683	uncharacterized LOC100505683
PIGS	phosphatidylinositol glycan anchor biosynthesis, class S		HSF2BP	heat shock transcription factor 2 binding protein
MOB3B	MOB kinase activator 3B		CAPRIN2	caprin family member 2
LIX1L	Lix1 homolog (mouse)-like		ZNF518A	zinc finger protein 518A
SAMD12-AS1	SAMD12 antisense RNA 1		KIAA1009	KIAA1009
ATG10	autophagy related 10		PRPF40A	PRP40 pre-mRNA processing factor 40 homolog A (S. cerevisiae)
SLCO1A2	solute carrier organic anion transporter family, member 1A2		MED23	mediator complex subunit 23
ANKRD20A9P	ankyrin repeat domain 20 family, member A9, pseudogene		PMM1	phosphomannomutase 1
LOC730081	uncharacterized LOC730081		SLC25A22	solute carrier family 25 (mitochondrial carrier: glutamate), member 22
PVRL2	poliovirus receptor-related 2 (herpesvirus entry mediator B)		PPIL3	peptidylprolyl isomerase (cyclophilin)-like 3
TMEM236	transmembrane protein 236		IFI16	interferon, gamma-inducible protein 16
OR8D1	olfactory receptor, family 8, subfamily D, member 1		PEAR1	platelet endothelial aggregation receptor 1
MGP	matrix Gla protein		SFT2D1	SFT2 domain containing 1
HEATR3	HEAT repeat containing 3		TGOLN2	trans-golgi network protein 2
NPS	neuropeptide S		MEST	mesoderm specific transcript homolog (mouse)
B4GALNT1	beta-1,4-N-acetyl-galactosaminyl transferase 1		SLC38A7	solute carrier family 38, member 7
FXN	frataxin		PPP1R10	protein phosphatase 1, regulatory subunit 10
SNHG15	small nucleolar RNA host gene 15 (non-protein coding)		IKBIP	IKBKB interacting protein
PRKAR2B	protein kinase, cAMP-dependent, regulatory, type II, beta		ZNF148	zinc finger protein 148
NOVA1	neuro-oncological ventral antigen 1		MRPL18	mitochondrial ribosomal protein L18
MOK	MOK protein kinase		LOC100507127	uncharacterized LOC100507127
RNPEPL1	arginyl aminopeptidase (aminopeptidase B)-like 1		C2orf47	chromosome 2 open reading frame 47
IQCE	IQ motif containing E		SNORA5A	small nucleolar RNA, H/ACA box 5A
ZNF664	zinc finger protein 664		BRK1	BRICK1, SCAR/WAVE actin-nucleating complex subunit
LOC100506538	uncharacterized LOC100506538		POLK	polymerase (DNA directed) kappa
HIST1H1C	histone cluster 1, H1c		DUSP16	dual specificity phosphatase 16
OR2L1P	olfactory receptor, family 2, subfamily L, member 1 pseudogene		DNTTIP2	deoxynucleotidyltransferase, terminal, interacting protein 2
SLC30A5	solute carrier family 30 (zinc transporter), member 5		SNX17	sorting nexin 17
OR4L1	olfactory receptor, family 4, subfamily L, member 1		DARS	aspartyl-tRNA synthetase
TRAJ37	T cell receptor alpha joining 37		CREB5	cAMP responsive element binding protein 5
KC6	keratoconus gene 6		EZH1	enhancer of zeste homolog 1 (Drosophila)
CD99	CD99 molecule		SDCCAG8	serologically defined colon cancer antigen 8
MDFIC	MyoD family inhibitor domain containing		ASPM	asp (abnormal spindle) homolog, microcephaly associated (Drosophila)
KANSL1L	KAT8 regulatory NSL complex subunit 1-like		SECISBP2	SECIS binding protein 2
OR1N2	olfactory receptor, family 1, subfamily N, member 2		MTO1	mitochondrial translation optimization 1 homolog (S. cerevisiae)
CES1	carboxylesterase 1		SMARCA1	SWI/SNF related, matrix associated, actin dependent regulator of chromatin, subfamily a, member 1
EDEM2	ER degradation enhancer, mannosidase alpha-like 2		UFD1L	ubiquitin fusion degradation 1 like (yeast)
IL20RB	interleukin 20 receptor beta		VAMP8	vesicle-associated membrane protein 8 (endobrevin)
SMAD3	SMAD family member 3		FGF1	fibroblast growth factor 1 (acidic)
TPK1	thiamin pyrophosphokinase 1		CDK17	cyclin-dependent kinase 17
IDNK	idnK, gluconokinase homolog (E. coli)		ATG3	autophagy related 3
FGFR4	fibroblast growth factor receptor 4		SLCO1B3	solute carrier organic anion transporter family, member 1B3
OR4N5	olfactory receptor, family 4, subfamily N, member 5		ZNF14	zinc finger protein 14
MIR27B	microRNA 27b		MAGEA6	melanoma antigen family A, 6
GALNT13	UDP-N-acetyl-alpha-D-galactosamine:polypeptide N-acetylgalactosaminyltransferase 13 (GalNAc-T13)		PAPOLG	poly(A) polymerase gamma
LOC100128288	uncharacterized LOC100128288		TPM3	tropomyosin 3
BCL2L11	BCL2-like 11 (apoptosis facilitator)		MFSD11	major facilitator superfamily domain containing 11
SLC22A23	solute carrier family 22, member 23		AP2A2	adaptor-related protein complex 2, alpha 2 subunit
CXCL11	chemokine (C-X-C motif) ligand 11		SMU1	smu-1 suppressor of mec-8 and unc-52 homolog (C. elegans)
PIK3CA	phosphatidylinositol-4,5-bisphosphate 3-kinase, catalytic subunit alpha		VRK3	vaccinia related kinase 3
FZD5	frizzled family receptor 5		CDKAL1	CDK5 regulatory subunit associated protein 1-like 1
EFNA3	ephrin-A3		SEC61G	Sec61 gamma subunit
B3GNT2	UDP-GlcNAc:betaGal beta-1,3-N-acetylglucosaminyltransferase 2		EFCAB7	EF-hand calcium binding domain 7
SLC25A43	solute carrier family 25, member 43		COA3	cytochrome C oxidase assembly factor 3
UPK2	uroplakin 2		RPIA	ribose 5-phosphate isomerase A
ABLIM1	actin binding LIM protein 1		MSRA	methionine sulfoxide reductase A
VANGL1	vang-like 1 (van gogh, Drosophila)		NDUFA13	NADH dehydrogenase (ubiquinone) 1 alpha subcomplex, 13
MIR30C2	microRNA 30c-2		BHMT2	betaine--homocysteine S-methyltransferase 2
MIR527	microRNA 527		UQCRB	ubiquinol-cytochrome c reductase binding protein
TTC39B	tetratricopeptide repeat domain 39B		IFFO2	intermediate filament family orphan 2
RYBP	RING1 and YY1 binding protein		TEX9	testis expressed 9
SLC11A2	solute carrier family 11 (proton-coupled divalent metal ion transporters), member 2		PIK3R4	phosphoinositide-3-kinase, regulatory subunit 4
MYC	v-myc myelocytomatosis viral oncogene homolog (avian)		TSN	translin
LIFR-AS1	LIFR antisense RNA 1		MDH1B	malate dehydrogenase 1B, NAD (soluble)
PLEKHM1P	pleckstrin homology domain containing, family M (with RUN domain) member 1 pseudogene		LOC100506098	uncharacterized LOC100506098
PROM2	prominin 2		ADTRP	androgen-dependent TFPI-regulating protein
AAR2	AAR2 splicing factor homolog (S. cerevisiae)		SIVA1	SIVA1, apoptosis-inducing factor
SERPINB3	serpin peptidase inhibitor, clade B (ovalbumin), member 3		BAG5	BCL2-associated athanogene 5
PLXDC2	plexin domain containing 2		F11R	F11 receptor
CERS6	ceramide synthase 6		MARVELD2	MARVEL domain containing 2
SYCP2	synaptonemal complex protein 2		C7orf50	chromosome 7 open reading frame 50
SCYL1	SCY1-like 1 (S. cerevisiae)		SLC33A1	solute carrier family 33 (acetyl-CoA transporter), member 1
OR14A16	olfactory receptor, family 14, subfamily A, member 16		MRPL47	mitochondrial ribosomal protein L47
GTF3C2	general transcription factor IIIC, polypeptide 2, beta 110kDa		CCDC104	coiled-coil domain containing 104
LOC375295	uncharacterized LOC375295		RPGR	retinitis pigmentosa GTPase regulator
OR8H1	olfactory receptor, family 8, subfamily H, member 1		IGLV3-21	immunoglobulin lambda variable 3-21
BCL2	B-cell CLL/lymphoma 2		MYH10	myosin, heavy chain 10, non-muscle
LOC650293	seven transmembrane helix receptor		C3orf38	chromosome 3 open reading frame 38
UBE2Z	ubiquitin-conjugating enzyme E2Z		BBS7	Bardet-Biedl syndrome 7
CLEC1B	C-type lectin domain family 1, member B		DCTN1	dynactin 1
TBCE	tubulin folding cofactor E		ATP6V1B2	ATPase, H+ transporting, lysosomal 56/58kDa, V1 subunit B2
KIF3C	kinesin family member 3C		COL12A1	collagen, type XII, alpha 1
SLC1A3	solute carrier family 1 (glial high affinity glutamate transporter), member 3		CDC25B	cell division cycle 25 homolog B (S. pombe)
GADD45B	growth arrest and DNA-damage-inducible, beta		SLU7	SLU7 splicing factor homolog (S. cerevisiae)
LOC100507288	uncharacterized LOC100507288		TATDN2	TatD DNase domain containing 2
ESPL1	extra spindle pole bodies homolog 1 (S. cerevisiae)		BTBD1	BTB (POZ) domain containing 1
ANKRD30BP2	ankyrin repeat domain 30B pseudogene 2		MIR4517	microRNA 4517
PRR5	proline rich 5 (renal)		RNF181	ring finger protein 181
LOC286437	uncharacterized LOC286437		CNST	consortin, connexin sorting protein
LOC150051	uncharacterized LOC150051		FAM160A2	family with sequence similarity 160, member A2
CCNB1IP1	cyclin B1 interacting protein 1, E3 ubiquitin protein ligase		NFATC2	nuclear factor of activated T-cells, cytoplasmic, calcineurin-dependent 2
OR2D3	olfactory receptor, family 2, subfamily D, member 3		ABL2	v-abl Abelson murine leukemia viral oncogene homolog 2
SLC6A8	solute carrier family 6 (neurotransmitter transporter, creatine), member 8		MED24	mediator complex subunit 24
GATA3	GATA binding protein 3		EIF5B	eukaryotic translation initiation factor 5B
AIF1L	allograft inflammatory factor 1-like		SLC35D1	solute carrier family 35 (UDP-glucuronic acid/UDP-N-acetylgalactosamine dual transporter), member D1
FBRS	fibrosin		FN3KRP	fructosamine 3 kinase related protein
PTHLH	parathyroid hormone-like hormone		SNUPN	snurportin 1
FABP9	fatty acid binding protein 9, testis		ZNF772	zinc finger protein 772
CABLES2	Cdk5 and Abl enzyme substrate 2		CRY1	cryptochrome 1 (photolyase-like)
TMEM200A	transmembrane protein 200A		THAP10	THAP domain containing 10
LINC00294	long intergenic non-protein coding RNA 294		MAP7	microtubule-associated protein 7
PHKA1	phosphorylase kinase, alpha 1 (muscle)		DZIP3	DAZ interacting protein 3, zinc finger
JMJD8	jumonji domain containing 8		WDR77	WD repeat domain 77
MBNL2	muscleblind-like splicing regulator 2		ZNF763	zinc finger protein 763
SLC22A24	solute carrier family 22, member 24		YWHAH	tyrosine 3-monooxygenase/tryptophan 5-monooxygenase activation protein, eta polypeptide
TOE1	target of EGR1, member 1 (nuclear)		RAPGEF6	Rap guanine nucleotide exchange factor (GEF) 6
LACC1	laccase (multicopper oxidoreductase) domain containing 1		TBC1D2	TBC1 domain family, member 2
CXCL10	chemokine (C-X-C motif) ligand 10		NCAPG2	non-SMC condensin II complex, subunit G2
NINJ1	ninjurin 1		RECQL	RecQ protein-like (DNA helicase Q1-like)
PRKCH	protein kinase C, eta		ACBD6	acyl-CoA binding domain containing 6
LITAF	lipopolysaccharide-induced TNF factor		SNORD116-13	small nucleolar RNA, C/D box 116-13
TPBG	trophoblast glycoprotein		ADCK2	aarF domain containing kinase 2
FAM84A	family with sequence similarity 84, member A		HNRNPF	heterogeneous nuclear ribonucleoprotein F
SELL	selectin L		ZSWIM3	zinc finger, SWIM-type containing 3
OR4K14	olfactory receptor, family 4, subfamily K, member 14		SNORA72	small nucleolar RNA, H/ACA box 72
PRR15	proline rich 15		RRH	retinal pigment epithelium-derived rhodopsin homolog
TMEM87B	transmembrane protein 87B		GTF2H3	general transcription factor IIH, polypeptide 3, 34kDa
MIR924	microRNA 924		NCKAP5	NCK-associated protein 5
MUC20	mucin 20, cell surface associated		OSBPL2	oxysterol binding protein-like 2
OR10H5	olfactory receptor, family 10, subfamily H, member 5		FGF18	fibroblast growth factor 18
FAM83D	family with sequence similarity 83, member D		EAF1	ELL associated factor 1
SUV39H1	suppressor of variegation 3-9 homolog 1 (Drosophila)		PAM	peptidylglycine alpha-amidating monooxygenase
TBX18	T-box 18		PIBF1	progesterone immunomodulatory binding factor 1
LEPREL4	leprecan-like 4		C6orf120	chromosome 6 open reading frame 120
OR52B4	olfactory receptor, family 52, subfamily B, member 4		RAP1A	RAP1A, member of RAS oncogene family
LOC100507002	uncharacterized LOC100507002		BRCC3	BRCA1/BRCA2-containing complex, subunit 3
TTL	tubulin tyrosine ligase		C19orf57	chromosome 19 open reading frame 57
TRIM51HP	tripartite motif-containing 51H, pseudogene		SUCO	SUN domain containing ossification factor
NPVF	neuropeptide VF precursor		SNORD116-23	small nucleolar RNA, C/D box 116-23
CDC14B	CDC14 cell division cycle 14 homolog B (S. cerevisiae)		MTMR1	myotubularin related protein 1
LOC643723	uncharacterized LOC643723		HS6ST2	heparan sulfate 6-O-sulfotransferase 2
CKAP4	cytoskeleton-associated protein 4		SMURF2	SMAD specific E3 ubiquitin protein ligase 2
PTPRA	protein tyrosine phosphatase, receptor type, A		TTF1	transcription termination factor, RNA polymerase I
RSU1	Ras suppressor protein 1		MED9	mediator complex subunit 9
MICALL1	MICAL-like 1		TATDN3	TatD DNase domain containing 3
ZNF32	zinc finger protein 32		DTNA	dystrobrevin, alpha
FAR1	fatty acyl CoA reductase 1		RABL5	RAB, member RAS oncogene family-like 5
BBOX1	butyrobetaine (gamma), 2-oxoglutarate dioxygenase (gamma-butyrobetaine hydroxylase) 1		PBLD	phenazine biosynthesis-like protein domain containing
OR6C75	olfactory receptor, family 6, subfamily C, member 75		S100A16	S100 calcium binding protein A16
SNX18	sorting nexin 18		ARL16	ADP-ribosylation factor-like 16
ST6GAL1	ST6 beta-galactosamide alpha-2,6-sialyltranferase 1		PSTK	phosphoseryl-tRNA kinase
GYS2	glycogen synthase 2 (liver)		DUS2L	dihydrouridine synthase 2-like, SMM1 homolog (S. cerevisiae)
NFE2L2	nuclear factor (erythroid-derived 2)-like 2		HAUS5	HAUS augmin-like complex, subunit 5
NFATC1	nuclear factor of activated T-cells, cytoplasmic, calcineurin-dependent 1		BAG2	BCL2-associated athanogene 2
MXI1	MAX interactor 1		SOWAHC	sosondowah ankyrin repeat domain family member C
TOP1MT	topoisomerase (DNA) I, mitochondrial		TMCO1	transmembrane and coiled-coil domains 1
ABCA12	ATP-binding cassette, sub-family A (ABC1), member 12		PCDHB10	protocadherin beta 10
ABCC9	ATP-binding cassette, sub-family C (CFTR/MRP), member 9		RPS15A	ribosomal protein S15a
TMEM45B	transmembrane protein 45B		PAQR8	progestin and adipoQ receptor family member VIII
SLCO1C1	solute carrier organic anion transporter family, member 1C1		RNU4ATAC	RNA, U4atac small nuclear (U12-dependent splicing)
ADAMTSL3	ADAMTS-like 3		TAF5L	TAF5-like RNA polymerase II, p300/CBP-associated factor (PCAF)-associated factor, 65kDa
TRAV18	T cell receptor alpha variable 18		SP100	SP100 nuclear antigen
ADAMTS9-AS1	ADAMTS9 antisense RNA 1		MIR555	microRNA 555
MYO10	myosin X		WBP5	WW domain binding protein 5
OR7A17	olfactory receptor, family 7, subfamily A, member 17		BRPF1	bromodomain and PHD finger containing, 1
CNTNAP3B	contactin associated protein-like 3B		IQUB	IQ motif and ubiquitin domain containing
SLC29A2	solute carrier family 29 (nucleoside transporters), member 2		MIR608	microRNA 608
TRIM77P	tripartite motif containing 77, pseudogene		PITPNA	phosphatidylinositol transfer protein, alpha
CHERP	calcium homeostasis endoplasmic reticulum protein		ARHGEF10L	Rho guanine nucleotide exchange factor (GEF) 10-like
ART4	ADP-ribosyltransferase 4 (Dombrock blood group)		TIMM21	translocase of inner mitochondrial membrane 21 homolog (yeast)
ACTR1B	ARP1 actin-related protein 1 homolog B, centractin beta (yeast)		RAB18	RAB18, member RAS oncogene family
NAPA-AS1	NAPA antisense RNA 1		ZNF408	zinc finger protein 408
OR7A5	olfactory receptor, family 7, subfamily A, member 5		C10orf88	chromosome 10 open reading frame 88
MIR4698	microRNA 4698		RPGRIP1L	RPGRIP1-like
STX10	syntaxin 10		BLOC1S6	biogenesis of lysosomal organelles complex-1, subunit 6, pallidin
ANKS6	ankyrin repeat and sterile alpha motif domain containing 6		POU2AF1	POU class 2 associating factor 1
NAA60	N(alpha)-acetyltransferase 60, NatF catalytic subunit		CAMLG	calcium modulating ligand
GCLM	glutamate-cysteine ligase, modifier subunit		PRTG	protogenin
RUNX2	runt-related transcription factor 2		CCL24	chemokine (C-C motif) ligand 24
APBA1	amyloid beta (A4) precursor protein-binding, family A, member 1		ZMAT1	zinc finger, matrin-type 1
MB	myoglobin		SUGP1	SURP and G patch domain containing 1
C2orf73	chromosome 2 open reading frame 73		ZNF225	zinc finger protein 225
COG1	component of oligomeric golgi complex 1		MED26	mediator complex subunit 26
PSAT1	phosphoserine aminotransferase 1		LOC645212	uncharacterized LOC645212
RHOBTB2	Rho-related BTB domain containing 2		FAM206A	family with sequence similarity 206, member A
CRAT	carnitine O-acetyltransferase		PSMA5	proteasome (prosome, macropain) subunit, alpha type, 5
PKP3	plakophilin 3		RNF212	ring finger protein 212
ASAP1-IT1	ASAP1 intronic transcript 1 (non-protein coding)		CTNNAL1	catenin (cadherin-associated protein), alpha-like 1
NAGLU	N-acetylglucosaminidase, alpha		IGLV3-25	immunoglobulin lambda variable 3-25
ZXDB	zinc finger, X-linked, duplicated B		XAB2	XPA binding protein 2
RARRES3	retinoic acid receptor responder (tazarotene induced) 3		MRPL16	mitochondrial ribosomal protein L16
PBX1	pre-B-cell leukemia homeobox 1		C20orf43	chromosome 20 open reading frame 43
HSPB11	heat shock protein family B (small), member 11		AFG3L2	AFG3 ATPase family gene 3-like 2 (S. cerevisiae)
GNPDA1	glucosamine-6-phosphate deaminase 1		OR10H1	olfactory receptor, family 10, subfamily H, member 1
AKR1B10	aldo-keto reductase family 1, member B10 (aldose reductase)		ANKMY2	ankyrin repeat and MYND domain containing 2
ARHGEF28	Rho guanine nucleotide exchange factor (GEF) 28		ZNF557	zinc finger protein 557
C2orf68	chromosome 2 open reading frame 68		CUL1	cullin 1
CERCAM	cerebral endothelial cell adhesion molecule		APH1A	anterior pharynx defective 1 homolog A (C. elegans)
MYO9B	myosin IXB		CLCN7	chloride channel, voltage-sensitive 7
LOC100505519	uncharacterized LOC100505519		EFHC1	EF-hand domain (C-terminal) containing 1
LOC643401	uncharacterized LOC643401		SPHAR	S-phase response (cyclin related)
PIGH	phosphatidylinositol glycan anchor biosynthesis, class H		PPP4R1	protein phosphatase 4, regulatory subunit 1
TMEM184A	transmembrane protein 184A		RBL1	retinoblastoma-like 1 (p107)
SLC39A8	solute carrier family 39 (zinc transporter), member 8		PCYT1A	phosphate cytidylyltransferase 1, choline, alpha
ALOX15P1	arachidonate 15-lipoxygenase pseudogene 1		LIMA1	LIM domain and actin binding 1
CDKL1	cyclin-dependent kinase-like 1 (CDC2-related kinase)		SCARNA10	small Cajal body-specific RNA 10
LOC730101	uncharacterized LOC730101		MAK16	MAK16 homolog (S. cerevisiae)
CLEC2D	C-type lectin domain family 2, member D		MCM10	minichromosome maintenance complex component 10
MKL2	MKL/myocardin-like 2		EMC6	ER membrane protein complex subunit 6
TGDS	TDP-glucose 4,6-dehydratase		PRPF18	PRP18 pre-mRNA processing factor 18 homolog (S. cerevisiae)
OR4F15	olfactory receptor, family 4, subfamily F, member 15		LEMD3	LEM domain containing 3
HEXIM1	hexamethylene bis-acetamide inducible 1		PI4K2B	phosphatidylinositol 4-kinase type 2 beta
GPRC5D	G protein-coupled receptor, family C, group 5, member D		CWF19L2	CWF19-like 2, cell cycle control (S. pombe)
BCL3	B-cell CLL/lymphoma 3		LUC7L	LUC7-like (S. cerevisiae)
SLC30A3	solute carrier family 30 (zinc transporter), member 3		TPD52L2	tumor protein D52-like 2
MIIP	migration and invasion inhibitory protein		ZDHHC6	zinc finger, DHHC-type containing 6
MIF4GD	MIF4G domain containing		TRIM25	tripartite motif containing 25
KCTD12	potassium channel tetramerisation domain containing 12		C12orf4	chromosome 12 open reading frame 4
C9	complement component 9		SNORA70C	small nucleolar RNA, H/ACA box 70C
AKAP6	A kinase (PRKA) anchor protein 6		MFSD9	major facilitator superfamily domain containing 9
RAB6A	RAB6A, member RAS oncogene family		MAD2L2	MAD2 mitotic arrest deficient-like 2 (yeast)
DCAF17	DDB1 and CUL4 associated factor 17		MUL1	mitochondrial E3 ubiquitin protein ligase 1
SKP1P2	S-phase kinase-associated protein 1 pseudogene 2		MBTPS2	membrane-bound transcription factor peptidase, site 2
RBM20	RNA binding motif protein 20		GCA	grancalcin, EF-hand calcium binding protein
DAOA-AS1	DAOA antisense RNA 1		ATP6V1A	ATPase, H+ transporting, lysosomal 70kDa, V1 subunit A
RBL2	retinoblastoma-like 2 (p130)		TCTN2	tectonic family member 2
PHF7	PHD finger protein 7		RDX	radixin
TRAJ5	T cell receptor alpha joining 5		MSH2	mutS homolog 2, colon cancer, nonpolyposis type 1 (E. coli)
MTUS1	microtubule associated tumor suppressor 1		FAM73B	family with sequence similarity 73, member B
QSER1	glutamine and serine rich 1		WASF1	WAS protein family, member 1
PRSS23	protease, serine, 23		JMJD1C	jumonji domain containing 1C
NEDD4	neural precursor cell expressed, developmentally down-regulated 4, E3 ubiquitin protein ligase		STXBP5	syntaxin binding protein 5 (tomosyn)
CAPG	capping protein (actin filament), gelsolin-like		GBE1	glucan (1,4-alpha-), branching enzyme 1
TBC1D2B	TBC1 domain family, member 2B		MPP5	membrane protein, palmitoylated 5 (MAGUK p55 subfamily member 5)
TMEM209	transmembrane protein 209		YTHDC2	YTH domain containing 2
TMEM173	transmembrane protein 173		RLF	rearranged L-myc fusion
ZNF528	zinc finger protein 528		POMT1	protein-O-mannosyltransferase 1
THEM6	thioesterase superfamily member 6		MBOAT2	membrane bound O-acyltransferase domain containing 2
SQRDL	sulfide quinone reductase-like (yeast)		DBX1	developing brain homeobox 1
ZNF25	zinc finger protein 25		TBC1D23	TBC1 domain family, member 23
HEPACAM2	HEPACAM family member 2		TMEM38A	transmembrane protein 38A
NFKBIZ	nuclear factor of kappa light polypeptide gene enhancer in B-cells inhibitor, zeta		SLC35E2B	solute carrier family 35, member E2B
LOC100506053	uncharacterized LOC100506053		MRPL46	mitochondrial ribosomal protein L46
SPAG5-AS1	SPAG5 antisense RNA 1		RHOT1	ras homolog family member T1
OR51V1	olfactory receptor, family 51, subfamily V, member 1		KRT15	keratin 15
MRPL42	mitochondrial ribosomal protein L42		SF3B1	splicing factor 3b, subunit 1, 155kDa
SEC22C	SEC22 vesicle trafficking protein homolog C (S. cerevisiae)		PPM1D	protein phosphatase, Mg2+/Mn2+ dependent, 1D
P2RY13	purinergic receptor P2Y, G-protein coupled, 13		MOCS3	molybdenum cofactor synthesis 3
OR6C76	olfactory receptor, family 6, subfamily C, member 76		DIABLO	diablo, IAP-binding mitochondrial protein
GSR	glutathione reductase		MIR4632	microRNA 4632
HECTD4	HECT domain containing E3 ubiquitin protein ligase 4		TARS	threonyl-tRNA synthetase
MOGS	mannosyl-oligosaccharide glucosidase		RUNDC1	RUN domain containing 1
MED22	mediator complex subunit 22		PIK3C3	phosphatidylinositol 3-kinase, catalytic subunit type 3
TCEA2	transcription elongation factor A (SII), 2		TBCD	tubulin folding cofactor D
FRMD4B	FERM domain containing 4B		CPEB3	cytoplasmic polyadenylation element binding protein 3
NUDT1	nudix (nucleoside diphosphate linked moiety X)-type motif 1		SACS	spastic ataxia of Charlevoix-Saguenay (sacsin)
ZFP1	zinc finger protein 1 homolog (mouse)		GLCCI1	glucocorticoid induced transcript 1
LOC100507554	uncharacterized LOC100507554		PPP1R36	protein phosphatase 1, regulatory subunit 36
GDEP	gene differentially expressed in prostate		THTPA	thiamine triphosphatase
SLC16A13	solute carrier family 16, member 13 (monocarboxylic acid transporter 13)		SIK2	salt-inducible kinase 2
KCNIP4	Kv channel interacting protein 4		TBC1D22A	TBC1 domain family, member 22A
GPR56	G protein-coupled receptor 56		IQCB1	IQ motif containing B1
KDM6A	lysine (K)-specific demethylase 6A		MIR3192	microRNA 3192
OR1F2P	olfactory receptor, family 1, subfamily F, member 2		TMEM217	transmembrane protein 217
LOC100652869	uncharacterized LOC100652869		C6orf165	chromosome 6 open reading frame 165
TMEM56	transmembrane protein 56		OXSR1	oxidative-stress responsive 1
BMF	Bcl2 modifying factor		DUS4L	dihydrouridine synthase 4-like (S. cerevisiae)
LOC100505904	uncharacterized LOC100505904		SERPINI1	serpin peptidase inhibitor, clade I (neuroserpin), member 1
RP9P	retinitis pigmentosa 9 pseudogene		CHMP7	charged multivesicular body protein 7
SNORD91A	small nucleolar RNA, C/D box 91A		HSDL1	hydroxysteroid dehydrogenase like 1
KIF11	kinesin family member 11		DUSP22	dual specificity phosphatase 22
BTD	biotinidase		BOD1L1	biorientation of chromosomes in cell division 1-like 1
SYT8	synaptotagmin VIII		ARHGEF7	Rho guanine nucleotide exchange factor (GEF) 7
CFH	complement factor H		SNX25	sorting nexin 25
NBEAL2	neurobeachin-like 2		ZC3HC1	zinc finger, C3HC-type containing 1
GORAB	golgin, RAB6-interacting		IL8	interleukin 8
KDM2B	lysine (K)-specific demethylase 2B		POLQ	polymerase (DNA directed), theta
PSTPIP2	proline-serine-threonine phosphatase interacting protein 2		WRB	tryptophan rich basic protein
PLCB1	phospholipase C, beta 1 (phosphoinositide-specific)		ATXN7L3	ataxin 7-like 3
HERPUD2	HERPUD family member 2		OXCT1	3-oxoacid CoA transferase 1
NFIC	nuclear factor I/C (CCAAT-binding transcription factor)		LOC401164	uncharacterized LOC401164
SPIN4	spindlin family, member 4		XRCC6	X-ray repair complementing defective repair in Chinese hamster cells 6
NONO	non-POU domain containing, octamer-binding		PRPF38B	PRP38 pre-mRNA processing factor 38 (yeast) domain containing B
MPHOSPH9	M-phase phosphoprotein 9		TMEM219	transmembrane protein 219
SLITRK6	SLIT and NTRK-like family, member 6		FAM32A	family with sequence similarity 32, member A
CSDAP1	cold shock domain protein A pseudogene 1		CBY1	chibby homolog 1 (Drosophila)
DCAF16	DDB1 and CUL4 associated factor 16		ITGA2	integrin, alpha 2 (CD49B, alpha 2 subunit of VLA-2 receptor)
IDH1	isocitrate dehydrogenase 1 (NADP+), soluble		CHPF2	chondroitin polymerizing factor 2
ARL6IP4	ADP-ribosylation-like factor 6 interacting protein 4		CNDP2	CNDP dipeptidase 2 (metallopeptidase M20 family)
SNORD114-19	small nucleolar RNA, C/D box 114-19		PECR	peroxisomal trans-2-enoyl-CoA reductase
RRM2	ribonucleotide reductase M2		MTBP	Mdm2, transformed 3T3 cell double minute 2, p53 binding protein (mouse) binding protein, 104kDa
ERCC2	excision repair cross-complementing rodent repair deficiency, complementation group 2		KLHL26	kelch-like 26 (Drosophila)
TRIM47	tripartite motif containing 47		MIR3674	microRNA 3674
PRSS12	protease, serine, 12 (neurotrypsin, motopsin)		EMC7	ER membrane protein complex subunit 7
DEPDC1	DEP domain containing 1		ABCA1	ATP-binding cassette, sub-family A (ABC1), member 1
ZBTB20	zinc finger and BTB domain containing 20		FUBP3	far upstream element (FUSE) binding protein 3
CLCA2	chloride channel accessory 2		PEX3	peroxisomal biogenesis factor 3
LOC145474	uncharacterized LOC145474		NAT10	N-acetyltransferase 10 (GCN5-related)
TAS2R14	taste receptor, type 2, member 14		STIP1	stress-induced-phosphoprotein 1
CAPN8	calpain 8		ALG2	asparagine-linked glycosylation 2, alpha-1,3-mannosyltransferase homolog (S. cerevisiae)
HMBS	hydroxymethylbilane synthase		NFYC	nuclear transcription factor Y, gamma
TRIP13	thyroid hormone receptor interactor 13		ARF5	ADP-ribosylation factor 5
LOC728613	programmed cell death 6 pseudogene		HCG4	HLA complex group 4 (non-protein coding)
ATP11A	ATPase, class VI, type 11A		TXNDC17	thioredoxin domain containing 17
LOXL1-AS1	LOXL1 antisense RNA 1		C9orf64	chromosome 9 open reading frame 64
MIR3198-1	microRNA 3198-1		ASNSD1	asparagine synthetase domain containing 1
TUBE1	tubulin, epsilon 1		KIFAP3	kinesin-associated protein 3
TMEM129	transmembrane protein 129		MGLL	monoglyceride lipase
C16orf58	chromosome 16 open reading frame 58		MPHOSPH10	M-phase phosphoprotein 10 (U3 small nucleolar ribonucleoprotein)
TAC4	tachykinin 4 (hemokinin)		TAOK1	TAO kinase 1
HARS2	histidyl-tRNA synthetase 2, mitochondrial		DUSP5	dual specificity phosphatase 5
TSTD1	thiosulfate sulfurtransferase (rhodanese)-like domain containing 1		SNORD31	small nucleolar RNA, C/D box 31
HR	hairless homolog (mouse)		MED31	mediator complex subunit 31
MIR3135A	microRNA 3135a		CREBL2	cAMP responsive element binding protein-like 2
TRDJ2	T cell receptor delta joining 2		GAK	cyclin G associated kinase
MIR4504	microRNA 4504		RNGTT	RNA guanylyltransferase and 5'-phosphatase
LOC100506903	putative POM121-like protein 1-like		ACVR2A	activin A receptor, type IIA
AARS	alanyl-tRNA synthetase		MIR1224	microRNA 1224
OR2AT4	olfactory receptor, family 2, subfamily AT, member 4		SNORD125	small nucleolar RNA, C/D box 125
ABCA13	ATP-binding cassette, sub-family A (ABC1), member 13		TTC13	tetratricopeptide repeat domain 13
NT5C2	5'-nucleotidase, cytosolic II		ILKAP	integrin-linked kinase-associated serine/threonine phosphatase
C15orf39	chromosome 15 open reading frame 39		SNRNP48	small nuclear ribonucleoprotein 48kDa (U11/U12)
TRAJ58	T cell receptor alpha joining 58 (non-functional)		SELM	selenoprotein M
SEPT3	septin 3		DYRK2	dual-specificity tyrosine-(Y)-phosphorylation regulated kinase 2
CDH3	cadherin 3, type 1, P-cadherin (placental)		CEP170P1	centrosomal protein 170kDa pseudogene 1
ANKRD22	ankyrin repeat domain 22		PSRC1	proline/serine-rich coiled-coil 1
G6PD	glucose-6-phosphate dehydrogenase		AAGAB	alpha- and gamma-adaptin binding protein
METTL10	methyltransferase like 10		ARPC1A	actin related protein 2/3 complex, subunit 1A, 41kDa
XCL1	chemokine (C motif) ligand 1		ANGPT1	angiopoietin 1
EDDM3B	epididymal protein 3B		IGBP1	immunoglobulin (CD79A) binding protein 1
ACPL2	acid phosphatase-like 2		ALYREF	Aly/REF export factor
MFI2-AS1	MFI2 antisense RNA 1		CSNK1E	casein kinase 1, epsilon
CYP4Z2P	cytochrome P450, family 4, subfamily Z, polypeptide 2 pseudogene		SPAG9	sperm associated antigen 9
POLR2A	polymerase (RNA) II (DNA directed) polypeptide A, 220kDa		SBNO1	strawberry notch homolog 1 (Drosophila)
OR4F6	olfactory receptor, family 4, subfamily F, member 6		TMEM33	transmembrane protein 33
CERS2	ceramide synthase 2		CHIC1	cysteine-rich hydrophobic domain 1
RNF207	ring finger protein 207		AP1S2	adaptor-related protein complex 1, sigma 2 subunit
MIR190A	microRNA 190a		SNORD116-14	small nucleolar RNA, C/D box 116-14
ADD3	adducin 3 (gamma)		FZD6	frizzled family receptor 6
H1F0	H1 histone family, member 0		NBR1	neighbor of BRCA1 gene 1
CTBS	chitobiase, di-N-acetyl-		PCDHA5	protocadherin alpha 5
CHEK2P2	checkpoint kinase 2 pseudogene 2		C12orf65	chromosome 12 open reading frame 65
KPNA7	karyopherin alpha 7 (importin alpha 8)		MDFI	MyoD family inhibitor
SNORD57	small nucleolar RNA, C/D box 57		FASTKD3	FAST kinase domains 3
LOC100130899	uncharacterized LOC100130899		WDR7	WD repeat domain 7
WBSCR27	Williams Beuren syndrome chromosome region 27		UQCRHL	ubiquinol-cytochrome c reductase hinge protein-like
DDI2	DNA-damage inducible 1 homolog 2 (S. cerevisiae)		KIAA1524	KIAA1524
DIP2B	DIP2 disco-interacting protein 2 homolog B (Drosophila)		C5orf51	chromosome 5 open reading frame 51
OR14C36	olfactory receptor, family 14, subfamily C, member 36		ITPKB	inositol-trisphosphate 3-kinase B
TOR1B	torsin family 1, member B (torsin B)		RAB11FIP5	RAB11 family interacting protein 5 (class I)
CELF2	CUGBP, Elav-like family member 2		MIR222	microRNA 222
LOC642373	contactin associated protein-like 3B pseudogene		CDKL3	cyclin-dependent kinase-like 3
ZNF343	zinc finger protein 343		PPP4R2	protein phosphatase 4, regulatory subunit 2
PROSER1	proline and serine rich 1		RPL10	ribosomal protein L10
RHOBTB1	Rho-related BTB domain containing 1		MFN2	mitofusin 2
GRAMD1A	GRAM domain containing 1A		SPRTN	SprT-like N-terminal domain
MRPL41	mitochondrial ribosomal protein L41		SCNM1	sodium channel modifier 1
CBLL1	Cbl proto-oncogene, E3 ubiquitin protein ligase-like 1		GALNT3	UDP-N-acetyl-alpha-D-galactosamine:polypeptide N-acetylgalactosaminyltransferase 3 (GalNAc-T3)
CD36	CD36 molecule (thrombospondin receptor)		FAM161B	family with sequence similarity 161, member B
LOC100506190	uncharacterized LOC100506190		SMUG1	single-strand-selective monofunctional uracil-DNA glycosylase 1
NAT1	N-acetyltransferase 1 (arylamine N-acetyltransferase)		RNASEL	ribonuclease L (2',5'-oligoisoadenylate synthetase-dependent)
LEMD1	LEM domain containing 1		LOC100128398	uncharacterized LOC100128398
RNF152	ring finger protein 152		SHCBP1	SHC SH2-domain binding protein 1
TSPAN1	tetraspanin 1		BUD31	BUD31 homolog (S. cerevisiae)
MIR548V	microRNA 548v		NKX6-1	NK6 homeobox 1
TRAV8-7	T cell receptor alpha variable 8-7 (non-functional)		METTL14	methyltransferase like 14
LOC100506134	uncharacterized LOC100506134		ZNF192	zinc finger protein 192
SRF	serum response factor (c-fos serum response element-binding transcription factor)		ANXA2R	annexin A2 receptor
CLEC2A	C-type lectin domain family 2, member A		RPUSD4	RNA pseudouridylate synthase domain containing 4
PLP2	proteolipid protein 2 (colonic epithelium-enriched)		SMC2	structural maintenance of chromosomes 2
FMN1	formin 1		LINC00460	long intergenic non-protein coding RNA 460
ST8SIA1	ST8 alpha-N-acetyl-neuraminide alpha-2,8-sialyltransferase 1		MAP7D1	MAP7 domain containing 1
POLR3G	polymerase (RNA) III (DNA directed) polypeptide G (32kD)		ATP13A3	ATPase type 13A3
BCKDK	branched chain ketoacid dehydrogenase kinase		NEK4	NIMA (never in mitosis gene a)-related kinase 4
GSTA5	glutathione S-transferase alpha 5		HSPA4L	heat shock 70kDa protein 4-like
GBP2	guanylate binding protein 2, interferon-inducible		SMARCAL1	SWI/SNF related, matrix associated, actin dependent regulator of chromatin, subfamily a-like 1
FDCSP	follicular dendritic cell secreted protein		ZGPAT	zinc finger, CCCH-type with G patch domain
MCTP2	multiple C2 domains, transmembrane 2		PLA2G15	phospholipase A2, group XV
AGK	acylglycerol kinase		VEZT	vezatin, adherens junctions transmembrane protein
KDM5B-AS1	KDM5B antisense RNA 1		SRSF4	serine/arginine-rich splicing factor 4
GRIK2	glutamate receptor, ionotropic, kainate 2		ATP2C2	ATPase, Ca++ transporting, type 2C, member 2
C10orf10	chromosome 10 open reading frame 10		PDIK1L	PDLIM1 interacting kinase 1 like
CCDC24	coiled-coil domain containing 24		SMCR7	Smith-Magenis syndrome chromosome region, candidate 7
MIR4437	microRNA 4437		NBPF3	neuroblastoma breakpoint family, member 3
LOC648570	uncharacterized LOC648570		FNIP1	folliculin interacting protein 1
RIN3	Ras and Rab interactor 3		MIR3928	microRNA 3928
CEBPD	CCAAT/enhancer binding protein (C/EBP), delta		TGIF2	TGFB-induced factor homeobox 2
GYS1	glycogen synthase 1 (muscle)		USP1	ubiquitin specific peptidase 1
TAG	tumor antigen gene		VPS33B	vacuolar protein sorting 33 homolog B (yeast)
CEP85	centrosomal protein 85kDa		PPID	peptidylprolyl isomerase D
ICK	intestinal cell (MAK-like) kinase		CLPX	ClpX caseinolytic peptidase X homolog (E. coli)
OR52N2	olfactory receptor, family 52, subfamily N, member 2		SNRPF	small nuclear ribonucleoprotein polypeptide F
IGKV3-7	immunoglobulin kappa variable 3-7 (non-functional)		MRFAP1	Morf4 family associated protein 1
NME4	NME/NM23 nucleoside diphosphate kinase 4		SEC22A	SEC22 vesicle trafficking protein homolog A (S. cerevisiae)
PPP1R17	protein phosphatase 1, regulatory subunit 17		ZC3H4	zinc finger CCCH-type containing 4
AGPAT2	1-acylglycerol-3-phosphate O-acyltransferase 2 (lysophosphatidic acid acyltransferase, beta)		SNORD3D	small nucleolar RNA, C/D box 3D
OR51L1	olfactory receptor, family 51, subfamily L, member 1		SMARCAD1	SWI/SNF-related, matrix-associated actin-dependent regulator of chromatin, subfamily a, containing DEAD/H box 1
ZDHHC9	zinc finger, DHHC-type containing 9		HSPA4	heat shock 70kDa protein 4
LFNG	LFNG O-fucosylpeptide 3-beta-N-acetylglucosaminyltransferase		SYT16	synaptotagmin XVI
HIVEP1	human immunodeficiency virus type I enhancer binding protein 1		LETM2	leucine zipper-EF-hand containing transmembrane protein 2
PLCG2	phospholipase C, gamma 2 (phosphatidylinositol-specific)		KIAA1429	KIAA1429
LOC100128356	protein transactivated by hepatitis B virus E antigen		INIP	INTS3 and NABP interacting protein
PRKCI	protein kinase C, iota		TAF11	TAF11 RNA polymerase II, TATA box binding protein (TBP)-associated factor, 28kDa
OR2G6	olfactory receptor, family 2, subfamily G, member 6		GSTO1	glutathione S-transferase omega 1
NUDT22	nudix (nucleoside diphosphate linked moiety X)-type motif 22		CHIC2	cysteine-rich hydrophobic domain 2
LOC284751	uncharacterized LOC284751		METAP2	methionyl aminopeptidase 2
OR4K15	olfactory receptor, family 4, subfamily K, member 15		CDC25A	cell division cycle 25 homolog A (S. pombe)
IRF9	interferon regulatory factor 9		ITGA6	integrin, alpha 6
EPHA4	EPH receptor A4		LOC90834	uncharacterized protein BC001742
LOC100507661	uncharacterized LOC100507661		AGPAT6	1-acylglycerol-3-phosphate O-acyltransferase 6 (lysophosphatidic acid acyltransferase, zeta)
LOC100507537	uncharacterized LOC100507537		SLC10A5	solute carrier family 10 (sodium/bile acid cotransporter family), member 5
RAB31	RAB31, member RAS oncogene family		NMD3	NMD3 homolog (S. cerevisiae)
HAS2	hyaluronan synthase 2		SNORA11	small nucleolar RNA, H/ACA box 11
LARP1B	La ribonucleoprotein domain family, member 1B		EFHA1	EF-hand domain family, member A1
ATRNL1	attractin-like 1		TMF1	TATA element modulatory factor 1
EPHB3	EPH receptor B3		EPHA2	EPH receptor A2
SOX5	SRY (sex determining region Y)-box 5		IFT52	intraflagellar transport 52 homolog (Chlamydomonas)
BOLA3-AS1	BOLA3 antisense RNA 1		TPI1	triosephosphate isomerase 1
BATF3	basic leucine zipper transcription factor, ATF-like 3		COG4	component of oligomeric golgi complex 4
LOC647107	uncharacterized LOC647107		UBLCP1	ubiquitin-like domain containing CTD phosphatase 1
ERGIC1	endoplasmic reticulum-golgi intermediate compartment (ERGIC) 1		IL6ST	interleukin 6 signal transducer (gp130, oncostatin M receptor)
CBS	cystathionine-beta-synthase		GTF3C1	general transcription factor IIIC, polypeptide 1, alpha 220kDa
FOLH1	folate hydrolase (prostate-specific membrane antigen) 1		USP47	ubiquitin specific peptidase 47
ZBTB44	zinc finger and BTB domain containing 44		TTLL7	tubulin tyrosine ligase-like family, member 7
LOC728730	uncharacterized LOC728730		NCAM1	neural cell adhesion molecule 1
C11orf63	chromosome 11 open reading frame 63		PBXIP1	pre-B-cell leukemia homeobox interacting protein 1
ICAM1	intercellular adhesion molecule 1		XPNPEP1	X-prolyl aminopeptidase (aminopeptidase P) 1, soluble
FBXO46	F-box protein 46		TRAF3IP1	TNF receptor-associated factor 3 interacting protein 1
SLFN13	schlafen family member 13		CCDC58	coiled-coil domain containing 58
DESI1	desumoylating isopeptidase 1		MTHFD2L	methylenetetrahydrofolate dehydrogenase (NADP+ dependent) 2-like
SLC17A5	solute carrier family 17 (anion/sugar transporter), member 5		SARM1	sterile alpha and TIR motif containing 1
C1S	complement component 1, s subcomponent		EDC4	enhancer of mRNA decapping 4
PDE7A	phosphodiesterase 7A		ZNF625	zinc finger protein 625
B3GNT7	UDP-GlcNAc:betaGal beta-1,3-N-acetylglucosaminyltransferase 7		RHBDF1	rhomboid 5 homolog 1 (Drosophila)
ZNF485	zinc finger protein 485		CREBRF	CREB3 regulatory factor
DYNLRB1	dynein, light chain, roadblock-type 1		TRPC1	transient receptor potential cation channel, subfamily C, member 1
LOC100131096	uncharacterized LOC100131096		PPP3CB	protein phosphatase 3, catalytic subunit, beta isozyme
SH3GLB2	SH3-domain GRB2-like endophilin B2		ANKRD13C	ankyrin repeat domain 13C
OR6T1	olfactory receptor, family 6, subfamily T, member 1		C12orf43	chromosome 12 open reading frame 43
LOC100506869	uncharacterized LOC100506869		CHD4	chromodomain helicase DNA binding protein 4
AHCY	adenosylhomocysteinase		ALG5	asparagine-linked glycosylation 5, dolichyl-phosphate beta-glucosyltransferase homolog (S. cerevisiae)
SNX27	sorting nexin family member 27		UBOX5	U-box domain containing 5
TRAV8-4	T cell receptor alpha variable 8-4		MRFAP1L1	Morf4 family associated protein 1-like 1
P2RX6P	purinergic receptor P2X, ligand-gated ion channel, 6 pseudogene		COX14	COX14 cytochrome c oxidase assembly homolog (S. cerevisiae)
TAS2R31	taste receptor, type 2, member 31		COQ7	coenzyme Q7 homolog, ubiquinone (yeast)
CAPZA2	capping protein (actin filament) muscle Z-line, alpha 2		RAB21	RAB21, member RAS oncogene family
METTL8	methyltransferase like 8		IWS1	IWS1 homolog (S. cerevisiae)
MGC45800	uncharacterized LOC90768		RPTOR	regulatory associated protein of MTOR, complex 1
ALDH1B1	aldehyde dehydrogenase 1 family, member B1		MRPS33	mitochondrial ribosomal protein S33
LOC441204	uncharacterized LOC441204		SCAMP4	secretory carrier membrane protein 4
ZIM2	zinc finger, imprinted 2		TTPAL	tocopherol (alpha) transfer protein-like
KHDC1L	KH homology domain containing 1-like		GXYLT1	glucoside xylosyltransferase 1
OR56A3	olfactory receptor, family 56, subfamily A, member 3		ZFYVE1	zinc finger, FYVE domain containing 1
FAM74A2	family with sequence similarity 74, member A2		ATG14	autophagy related 14
SSH1	slingshot homolog 1 (Drosophila)		SNX3	sorting nexin 3
IFNG	interferon, gamma		OSCP1	organic solute carrier partner 1
NRARP	NOTCH-regulated ankyrin repeat protein		BTG3	BTG family, member 3
FLVCR1-AS1	FLVCR1 antisense RNA 1		LY6G5B	lymphocyte antigen 6 complex, locus G5B
RPL32	ribosomal protein L32		SNORA2A	small nucleolar RNA, H/ACA box 2A
EZH2	enhancer of zeste homolog 2 (Drosophila)		BNC2	basonuclin 2
PTH	parathyroid hormone		EIF4ENIF1	eukaryotic translation initiation factor 4E nuclear import factor 1
LOC283663	uncharacterized LOC283663		EXTL3	exostoses (multiple)-like 3
ZNF337	zinc finger protein 337		HIGD1A	HIG1 hypoxia inducible domain family, member 1A
LOC100506004	uncharacterized LOC100506004		SETX	senataxin
ATG4D	autophagy related 4D, cysteine peptidase		USP32	ubiquitin specific peptidase 32
TMPPE	transmembrane protein with metallophosphoesterase domain		CTNNBL1	catenin, beta like 1
MIR936	microRNA 936		DCAF8	DDB1 and CUL4 associated factor 8
TRAF3IP2	TRAF3 interacting protein 2		HMGCL	3-hydroxymethyl-3-methylglutaryl-CoA lyase
PAPSS2	3'-phosphoadenosine 5'-phosphosulfate synthase 2		MIDN	midnolin
C6orf228	chromosome 6 open reading frame 228		GOLGA4	golgin A4
ZNF529	zinc finger protein 529		MAML1	mastermind-like 1 (Drosophila)
REP15	RAB15 effector protein		LMBR1L	limb region 1 homolog (mouse)-like
SNORD5	small nucleolar RNA, C/D box 5		RNF121	ring finger protein 121
KHK	ketohexokinase (fructokinase)		NAA15	N(alpha)-acetyltransferase 15, NatA auxiliary subunit
QPCTL	glutaminyl-peptide cyclotransferase-like		NUP188	nucleoporin 188kDa
LMCD1	LIM and cysteine-rich domains 1		FAM35A	family with sequence similarity 35, member A
FBXW5	F-box and WD repeat domain containing 5		RGPD4	RANBP2-like and GRIP domain containing 4
FHIT	fragile histidine triad		FTSJD2	FtsJ methyltransferase domain containing 2
RRP12	ribosomal RNA processing 12 homolog (S. cerevisiae)		PPP2R1B	protein phosphatase 2, regulatory subunit A, beta
FAM66C	family with sequence similarity 66, member C		SASH1	SAM and SH3 domain containing 1
CCDC97	coiled-coil domain containing 97		CPLX1	complexin 1
TALDO1	transaldolase 1		SLC12A6	solute carrier family 12 (potassium/chloride transporters), member 6
LRRC20	leucine rich repeat containing 20		IP6K2	inositol hexakisphosphate kinase 2
MSMB	microseminoprotein, beta-		ACSL5	acyl-CoA synthetase long-chain family member 5
KCNC2	potassium voltage-gated channel, Shaw-related subfamily, member 2		ASB8	ankyrin repeat and SOCS box containing 8
B3GALT1	UDP-Gal:betaGlcNAc beta 1,3-galactosyltransferase, polypeptide 1		ATG4A	autophagy related 4A, cysteine peptidase
ATAD1	ATPase family, AAA domain containing 1		FBXO42	F-box protein 42
KIAA0182	KIAA0182		SLC19A2	solute carrier family 19 (thiamine transporter), member 2
CIAPIN1	cytokine induced apoptosis inhibitor 1		ANGEL1	angel homolog 1 (Drosophila)
DEFB134	defensin, beta 134		SAAL1	serum amyloid A-like 1
OR10R2	olfactory receptor, family 10, subfamily R, member 2		RAB40B	RAB40B, member RAS oncogene family
MIR4320	microRNA 4320		C21orf59	chromosome 21 open reading frame 59
SOX13	SRY (sex determining region Y)-box 13		ZNF197	zinc finger protein 197
NFYA	nuclear transcription factor Y, alpha		TRAPPC10	trafficking protein particle complex 10
SLC37A4	solute carrier family 37 (glucose-6-phosphate transporter), member 4		PGGT1B	protein geranylgeranyltransferase type I, beta subunit
CDH8	cadherin 8, type 2		TAF7	TAF7 RNA polymerase II, TATA box binding protein (TBP)-associated factor, 55kDa
RUSC1-AS1	RUSC1 antisense RNA 1		PSMD13	proteasome (prosome, macropain) 26S subunit, non-ATPase, 13
RALGDS	ral guanine nucleotide dissociation stimulator		SUMF1	sulfatase modifying factor 1
KLF5	Kruppel-like factor 5 (intestinal)		MIR24-2	microRNA 24-2
ELTD1	EGF, latrophilin and seven transmembrane domain containing 1		HECTD1	HECT domain containing E3 ubiquitin protein ligase 1
SWAP70	SWAP switching B-cell complex 70kDa subunit		NAPB	N-ethylmaleimide-sensitive factor attachment protein, beta
TRAJ13	T cell receptor alpha joining 13		SMCR7L	Smith-Magenis syndrome chromosome region, candidate 7-like
SERPINE3	serpin peptidase inhibitor, clade E (nexin, plasminogen activator inhibitor type 1), member 3		CHCHD1	coiled-coil-helix-coiled-coil-helix domain containing 1
EPHB4	EPH receptor B4		GTF3C4	general transcription factor IIIC, polypeptide 4, 90kDa
FOS	FBJ murine osteosarcoma viral oncogene homolog		APBB3	amyloid beta (A4) precursor protein-binding, family B, member 3
VEGFA	vascular endothelial growth factor A		IDH3B	isocitrate dehydrogenase 3 (NAD+) beta
CDK14	cyclin-dependent kinase 14		EPHA1	EPH receptor A1
CYP2U1	cytochrome P450, family 2, subfamily U, polypeptide 1		MLH1	mutL homolog 1, colon cancer, nonpolyposis type 2 (E. coli)
H2AFV	H2A histone family, member V		SH3TC2	SH3 domain and tetratricopeptide repeats 2
ZBED6	zinc finger, BED-type containing 6		C18orf21	chromosome 18 open reading frame 21
MAK	male germ cell-associated kinase		DYNC1I2	dynein, cytoplasmic 1, intermediate chain 2
HIBADH	3-hydroxyisobutyrate dehydrogenase		TBP	TATA box binding protein
ATP8A1	ATPase, aminophospholipid transporter (APLT), class I, type 8A, member 1		SMARCA2	SWI/SNF related, matrix associated, actin dependent regulator of chromatin, subfamily a, member 2
SPIN2A	spindlin family, member 2A		LOC646778	uncharacterized LOC646778
FOXA2	forkhead box A2		FTO	fat mass and obesity associated
TULP4	tubby like protein 4		SYNJ2BP	synaptojanin 2 binding protein
OMA1	OMA1 zinc metallopeptidase homolog (S. cerevisiae)		HABP4	hyaluronan binding protein 4
CXADRP2	coxsackie virus and adenovirus receptor pseudogene 2		ARPC5L	actin related protein 2/3 complex, subunit 5-like
BMP3	bone morphogenetic protein 3		CCDC84	coiled-coil domain containing 84
MIR1282	microRNA 1282		C12orf49	chromosome 12 open reading frame 49
PLAU	plasminogen activator, urokinase		CXorf26	chromosome X open reading frame 26
PVT1	Pvt1 oncogene (non-protein coding)		GNB1L	guanine nucleotide binding protein (G protein), beta polypeptide 1-like
TRIM24	tripartite motif containing 24		SERTAD1	SERTA domain containing 1
VEZF1	vascular endothelial zinc finger 1		PNMA1	paraneoplastic Ma antigen 1
DIRC3	disrupted in renal carcinoma 3		RELL1	RELT-like 1
IGSF9	immunoglobulin superfamily, member 9		TIMP2	TIMP metallopeptidase inhibitor 2
SGSH	N-sulfoglucosamine sulfohydrolase		GANC	glucosidase, alpha; neutral C
LOC283038	uncharacterized LOC283038		PABPC1L	poly(A) binding protein, cytoplasmic 1-like
CDC42BPB	CDC42 binding protein kinase beta (DMPK-like)		UBTD2	ubiquitin domain containing 2
BCL7C	B-cell CLL/lymphoma 7C		RBM17	RNA binding motif protein 17
TRPM6	transient receptor potential cation channel, subfamily M, member 6		CLCNKB	chloride channel, voltage-sensitive Kb
TMCC2	transmembrane and coiled-coil domain family 2		CWC25	CWC25 spliceosome-associated protein homolog (S. cerevisiae)
OR6C4	olfactory receptor, family 6, subfamily C, member 4		HSD17B10	hydroxysteroid (17-beta) dehydrogenase 10
PPIAL4C	peptidylprolyl isomerase A (cyclophilin A)-like 4C		CCNT1	cyclin T1
TMEM205	transmembrane protein 205		HEY2	hairy/enhancer-of-split related with YRPW motif 2
TRIM49	tripartite motif containing 49		LOC100507564	uncharacterized LOC100507564
MIR148B	microRNA 148b		STK35	serine/threonine kinase 35
RHOF	ras homolog family member F (in filopodia)		EMC4	ER membrane protein complex subunit 4
FOXP1-IT1	FOXP1 intronic transcript 1 (non-protein coding)		C2orf74	chromosome 2 open reading frame 74
INSR	insulin receptor		CYP4F12	cytochrome P450, family 4, subfamily F, polypeptide 12
CYP2S1	cytochrome P450, family 2, subfamily S, polypeptide 1		ESF1	ESF1, nucleolar pre-rRNA processing protein, homolog (S. cerevisiae)
SNORD114-15	small nucleolar RNA, C/D box 114-15		ZZEF1	zinc finger, ZZ-type with EF-hand domain 1
TRGV2	T cell receptor gamma variable 2		NVL	nuclear VCP-like
CNGA1	cyclic nucleotide gated channel alpha 1		CPSF3	cleavage and polyadenylation specific factor 3, 73kDa
PICALM	phosphatidylinositol binding clathrin assembly protein		GIT2	G protein-coupled receptor kinase interacting ArfGAP 2
TMEM194A	transmembrane protein 194A		CCDC117	coiled-coil domain containing 117
TCTA	T-cell leukemia translocation altered		CALCB	calcitonin-related polypeptide beta
CDC42BPA	CDC42 binding protein kinase alpha (DMPK-like)		RNF167	ring finger protein 167
ZBTB25	zinc finger and BTB domain containing 25		TIAF1	TGFB1-induced anti-apoptotic factor 1
LOC642846	DEAD/H (Asp-Glu-Ala-Asp/His) box polypeptide 11-like		TBPL1	TBP-like 1
CDK16	cyclin-dependent kinase 16		LOC100506394	uncharacterized LOC100506394
CPS1	carbamoyl-phosphate synthase 1, mitochondrial		ANKRD1	ankyrin repeat domain 1 (cardiac muscle)
CDCA3	cell division cycle associated 3		CD274	CD274 molecule
SPRR4	small proline-rich protein 4		OPTN	optineurin
MAVS	mitochondrial antiviral signaling protein		ATP5O	ATP synthase, H+ transporting, mitochondrial F1 complex, O subunit
CHST15	carbohydrate (N-acetylgalactosamine 4-sulfate 6-O) sulfotransferase 15		AP5M1	adaptor-related protein complex 5, mu 1 subunit
TTLL1	tubulin tyrosine ligase-like family, member 1		CYB5D1	cytochrome b5 domain containing 1
SPP1	secreted phosphoprotein 1		PKIB	protein kinase (cAMP-dependent, catalytic) inhibitor beta
LCE1F	late cornified envelope 1F		CT45A6	cancer/testis antigen family 45, member A6
ANG	angiogenin, ribonuclease, RNase A family, 5		CCDC18	coiled-coil domain containing 18
SATB2	SATB homeobox 2		RNF34	ring finger protein 34, E3 ubiquitin protein ligase
SNORD44	small nucleolar RNA, C/D box 44		LOC100506713	uncharacterized LOC100506713
MGC24103	uncharacterized MGC24103		CCNT2	cyclin T2
ERCC4	excision repair cross-complementing rodent repair deficiency, complementation group 4		C19orf47	chromosome 19 open reading frame 47
LINC00648	long intergenic non-protein coding RNA 648		APAF1	apoptotic peptidase activating factor 1
RRNAD1	ribosomal RNA adenine dimethylase domain containing 1		DNAJC5	DnaJ (Hsp40) homolog, subfamily C, member 5
GTPBP1	GTP binding protein 1		GRPEL1	GrpE-like 1, mitochondrial (E. coli)
SNORD114-17	small nucleolar RNA, C/D box 114-17		HOXC9	homeobox C9
RPLP0P2	ribosomal protein, large, P0 pseudogene 2		SUPT4H1	suppressor of Ty 4 homolog 1 (S. cerevisiae)
ZNF525	zinc finger protein 525		SLC22A5	solute carrier family 22 (organic cation/carnitine transporter), member 5
GTPBP2	GTP binding protein 2		ACOX1	acyl-CoA oxidase 1, palmitoyl
NOXA1	NADPH oxidase activator 1		TEX10	testis expressed 10
MED11	mediator complex subunit 11		PPP2CA	protein phosphatase 2, catalytic subunit, alpha isozyme
HRCT1	histidine rich carboxyl terminus 1		LSM14B	LSM14B, SCD6 homolog B (S. cerevisiae)
PSMD3	proteasome (prosome, macropain) 26S subunit, non-ATPase, 3		RAP1B	RAP1B, member of RAS oncogene family
TMEM147	transmembrane protein 147		EOGT	EGF domain-specific O-linked N-acetylglucosamine (GlcNAc) transferase
EPHX1	epoxide hydrolase 1, microsomal (xenobiotic)		WDR37	WD repeat domain 37
[truncated: 1,006 more rows]

## Sheet: hct.txt
Downregulated genes	Name		Upregulated genes
TUBA1A	tubulin, alpha 1a		ZNF76	zinc finger protein 76
SERPINB9	serpin peptidase inhibitor, clade B (ovalbumin), member 9		MIR31HG	MIR31 host gene (non-protein coding)
CYP4F11	cytochrome P450, family 4, subfamily F, polypeptide 11		ADRB2	adrenoceptor beta 2, surface
FAM72D	family with sequence similarity 72, member D		ZNF660	zinc finger protein 660
ZMYM6NB	ZMYM6 neighbor		SDHD	succinate dehydrogenase complex, subunit D, integral membrane protein
GPR160	G protein-coupled receptor 160		RC3H1	ring finger and CCCH-type domains 1
ABHD5	abhydrolase domain containing 5		IRF9	interferon regulatory factor 9
PLEKHA3	pleckstrin homology domain containing, family A (phosphoinositide binding specific) member 3		TBX20	T-box 20
ETNK2	ethanolamine kinase 2		OR10G9	olfactory receptor, family 10, subfamily G, member 9
HINT2	histidine triad nucleotide binding protein 2		MIR29C	microRNA 29c
CPNE2	copine II		IGLON5	IgLON family member 5
EIF5A2	eukaryotic translation initiation factor 5A2		IQCF1	IQ motif containing F1
MFSD6	major facilitator superfamily domain containing 6		MIR4632	microRNA 4632
ENPP1	ectonucleotide pyrophosphatase/phosphodiesterase 1		FFAR3	free fatty acid receptor 3
STARD4	StAR-related lipid transfer (START) domain containing 4		LYSMD3	LysM, putative peptidoglycan-binding, domain containing 3
CA13	carbonic anhydrase XIII		GNL1	guanine nucleotide binding protein-like 1
RASA1	RAS p21 protein activator (GTPase activating protein) 1		CYP11B1	cytochrome P450, family 11, subfamily B, polypeptide 1
PLA2G7	phospholipase A2, group VII (platelet-activating factor acetylhydrolase, plasma)		LOC100505955	putative uncharacterized protein FLJ44672-like
MLLT3	myeloid/lymphoid or mixed-lineage leukemia (trithorax homolog, Drosophila); translocated to, 3		LRP5	low density lipoprotein receptor-related protein 5
MRAS	muscle RAS oncogene homolog		LOC388248	Rho GTPase activating protein 23 pseudogene
PROM1	prominin 1		C3	complement component 3
SORT1	sortilin 1		LOC647086	chromosome 20 open reading frame 27 pseudogene
COX20	COX20 Cox2 chaperone homolog (S. cerevisiae)		PET100	PET100 homolog (S. cerevisiae)
COQ5	coenzyme Q5 homolog, methyltransferase (S. cerevisiae)		TLN2	talin 2
TC2N	tandem C2 domains, nuclear		HAPLN4	hyaluronan and proteoglycan link protein 4
DPP3	dipeptidyl-peptidase 3		CACNA1C-AS1	CACNA1C antisense RNA 1
SKIL	SKI-like oncogene		DIDO1	death inducer-obliterator 1
LOC201651	arylacetamide deacetylase (esterase) pseudogene		RHOT1	ras homolog family member T1
LINC00263	long intergenic non-protein coding RNA 263		MED20	mediator complex subunit 20
MYO5C	myosin VC		PPP1R9B	protein phosphatase 1, regulatory subunit 9B
SEPT3	septin 3		OR4D6	olfactory receptor, family 4, subfamily D, member 6
TMEM117	transmembrane protein 117		SLC25A22	solute carrier family 25 (mitochondrial carrier: glutamate), member 22
NDRG3	NDRG family member 3		PVRL4	poliovirus receptor-related 4
ADRA2C	adrenoceptor alpha 2C		RPL13AP20	ribosomal protein L13a pseudogene 20
DHRS11	dehydrogenase/reductase (SDR family) member 11		SNORA39	small nucleolar RNA, H/ACA box 39
HIPK2	homeodomain interacting protein kinase 2		HNF1A	HNF1 homeobox A
HTR1D	5-hydroxytryptamine (serotonin) receptor 1D, G protein-coupled		LOC650293	seven transmembrane helix receptor
MGAT4A	mannosyl (alpha-1,3-)-glycoprotein beta-1,4-N-acetylglucosaminyltransferase, isozyme A		MRFAP1L1	Morf4 family associated protein 1-like 1
CCDC3	coiled-coil domain containing 3		CES2	carboxylesterase 2
C10orf57	chromosome 10 open reading frame 57		PIK3IP1	phosphoinositide-3-kinase interacting protein 1
ASIC1	acid-sensing (proton-gated) ion channel 1		TP73-AS1	TP73 antisense RNA 1
SAMD9	sterile alpha motif domain containing 9		TRO	trophinin
SLC7A11	solute carrier family 7 (anionic amino acid transporter light chain, xc- system), member 11		IFNA14	interferon, alpha 14
LOC100287314	uncharacterized LOC100287314		SAGE1	sarcoma antigen 1
GDA	guanine deaminase		MIR187	microRNA 187
SLC50A1	solute carrier family 50 (sugar transporter), member 1		SLC22A5	solute carrier family 22 (organic cation/carnitine transporter), member 5
LMLN	leishmanolysin-like (metallopeptidase M8 family)		SNORA3	small nucleolar RNA, H/ACA box 3
REEP3	receptor accessory protein 3		PPY	pancreatic polypeptide
RHOBTB3	Rho-related BTB domain containing 3		POU2AF1	POU class 2 associating factor 1
ANTXR2	anthrax toxin receptor 2		ILF3-AS1	ILF3 antisense RNA 1 (head to head)
SEC24A	SEC24 family, member A (S. cerevisiae)		LOC100505991	uncharacterized LOC100505991
R3HDM1	R3H domain containing 1		LSM5	LSM5 homolog, U6 small nuclear RNA associated (S. cerevisiae)
GALNT7	UDP-N-acetyl-alpha-D-galactosamine:polypeptide N-acetylgalactosaminyltransferase 7 (GalNAc-T7)		MALL	mal, T-cell differentiation protein-like
RASSF2	Ras association (RalGDS/AF-6) domain family member 2		RBM17	RNA binding motif protein 17
PLBD2	phospholipase B domain containing 2		CST2	cystatin SA
GYG1	glycogenin 1		DLGAP3	discs, large (Drosophila) homolog-associated protein 3
TMEM144	transmembrane protein 144		DNAJB4	DnaJ (Hsp40) homolog, subfamily B, member 4
TINAGL1	tubulointerstitial nephritis antigen-like 1		MORC2-AS1	MORC2 antisense RNA 1
VCAN	versican		MAB21L3	mab-21-like 3 (C. elegans)
TOR1AIP1	torsin A interacting protein 1		MBTD1	mbt domain containing 1
RTKN	rhotekin		C6orf164	chromosome 6 open reading frame 164
EDNRA	endothelin receptor type A		PAEP	progestagen-associated endometrial protein
CCNJ	cyclin J		CCDC58	coiled-coil domain containing 58
MCRS1	microspherule protein 1		RAB40B	RAB40B, member RAS oncogene family
SCMH1	sex comb on midleg homolog 1 (Drosophila)		HOXB1	homeobox B1
BACE2	beta-site APP-cleaving enzyme 2		HOTTIP	HOXA distal transcript antisense RNA
DAG1	dystroglycan 1 (dystrophin-associated glycoprotein 1)		LAMTOR3	late endosomal/lysosomal adaptor, MAPK and MTOR activator 3
BMP7	bone morphogenetic protein 7		PTRF	polymerase I and transcript release factor
SHMT1	serine hydroxymethyltransferase 1 (soluble)		CDT1	chromatin licensing and DNA replication factor 1
CHML	choroideremia-like (Rab escort protein 2)		ZNF23	zinc finger protein 23
ST6GAL1	ST6 beta-galactosamide alpha-2,6-sialyltranferase 1		FAM168A	family with sequence similarity 168, member A
HEG1	HEG homolog 1 (zebrafish)		FOXI3	forkhead box I3
MCOLN3	mucolipin 3		ALS2CR12	amyotrophic lateral sclerosis 2 (juvenile) chromosome region, candidate 12
ARV1	ARV1 homolog (S. cerevisiae)		IQCA1P1	IQ motif containing with AAA domain 1 pseudogene 1
PRKAR2B	protein kinase, cAMP-dependent, regulatory, type II, beta		USP49	ubiquitin specific peptidase 49
FKBP14	FK506 binding protein 14, 22 kDa		MIR501	microRNA 501
TAB3	TGF-beta activated kinase 1/MAP3K7 binding protein 3		LRSAM1	leucine rich repeat and sterile alpha motif containing 1
EVI5	ecotropic viral integration site 5		LOC401127	WD repeat domain 5 pseudogene
MRM1	mitochondrial rRNA methyltransferase 1 homolog (S. cerevisiae)		ARRDC3-AS1	ARRDC3 antisense RNA 1
SNX7	sorting nexin 7		MIR555	microRNA 555
POMGNT1	protein O-linked mannose beta1,2-N-acetylglucosaminyltransferase		LOC152024	uncharacterized LOC152024
MNS1	meiosis-specific nuclear structural 1		CD2BP2	CD2 (cytoplasmic tail) binding protein 2
ZNF827	zinc finger protein 827		CHRNA2	cholinergic receptor, nicotinic, alpha 2 (neuronal)
STAMBPL1	STAM binding protein-like 1		CDC34	cell division cycle 34 homolog (S. cerevisiae)
ARRB2	arrestin, beta 2		SPATA25	spermatogenesis associated 25
NEDD4L	neural precursor cell expressed, developmentally down-regulated 4-like, E3 ubiquitin protein ligase		KRT18P55	keratin 18 pseudogene 55
AGPAT1	1-acylglycerol-3-phosphate O-acyltransferase 1 (lysophosphatidic acid acyltransferase, alpha)		UBE2S	ubiquitin-conjugating enzyme E2S
ZNF532	zinc finger protein 532		CELF4	CUGBP, Elav-like family member 4
ARSB	arylsulfatase B		C1orf162	chromosome 1 open reading frame 162
RCAN3	RCAN family member 3		TFAP2A	transcription factor AP-2 alpha (activating enhancer binding protein 2 alpha)
NEDD4	neural precursor cell expressed, developmentally down-regulated 4, E3 ubiquitin protein ligase		UNCX	UNC homeobox
NFIX	nuclear factor I/X (CCAAT-binding transcription factor)		MRPL46	mitochondrial ribosomal protein L46
SLC41A2	solute carrier family 41, member 2		FOLH1	folate hydrolase (prostate-specific membrane antigen) 1
B3GNT4	UDP-GlcNAc:betaGal beta-1,3-N-acetylglucosaminyltransferase 4		MS4A10	membrane-spanning 4-domains, subfamily A, member 10
IL13RA1	interleukin 13 receptor, alpha 1		SHISA2	shisa homolog 2 (Xenopus laevis)
MID2	midline 2		SLC22A12	solute carrier family 22 (organic anion/urate transporter), member 12
WIPI1	WD repeat domain, phosphoinositide interacting 1		ZNRF4	zinc and ring finger 4
SLC16A6	solute carrier family 16, member 6 (monocarboxylic acid transporter 7)		COL17A1	collagen, type XVII, alpha 1
WDR6	WD repeat domain 6		SNORA71C	small nucleolar RNA, H/ACA box 71C
ULBP1	UL16 binding protein 1		RPRD1B	regulation of nuclear pre-mRNA domain containing 1B
NLK	nemo-like kinase		ICAM2	intercellular adhesion molecule 2
RETSAT	retinol saturase (all-trans-retinol 13,14-reductase)		ZMYND19	zinc finger, MYND-type containing 19
EGLN3	egl nine homolog 3 (C. elegans)		SLC51A	solute carrier family 51, alpha subunit
PPIL1	peptidylprolyl isomerase (cyclophilin)-like 1		KEL	Kell blood group, metallo-endopeptidase
PLAGL1	pleiomorphic adenoma gene-like 1		MIR4640	microRNA 4640
SHQ1	SHQ1 homolog (S. cerevisiae)		ATP1A2	ATPase, Na+/K+ transporting, alpha 2 polypeptide
PARM1	prostate androgen-regulated mucin-like protein 1		MIR296	microRNA 296
TMEM170A	transmembrane protein 170A		GP6	glycoprotein VI (platelet)
ALDH1A3	aldehyde dehydrogenase 1 family, member A3		LOC100128881	uncharacterized LOC100128881
CCNY	cyclin Y		HBM	hemoglobin, mu
PTPLB	protein tyrosine phosphatase-like (proline instead of catalytic arginine), member b		STK40	serine/threonine kinase 40
C7orf23	chromosome 7 open reading frame 23		KLHL6	kelch-like 6 (Drosophila)
ITGB5	integrin, beta 5		CEND1	cell cycle exit and neuronal differentiation 1
FRMD6	FERM domain containing 6		SUCO	SUN domain containing ossification factor
ENO2	enolase 2 (gamma, neuronal)		GUSBP2	glucuronidase, beta pseudogene 2
SPTSSB	serine palmitoyltransferase, small subunit B		NCEH1	neutral cholesterol ester hydrolase 1
MTFMT	mitochondrial methionyl-tRNA formyltransferase		EIF5A	eukaryotic translation initiation factor 5A
ULBP3	UL16 binding protein 3		C11orf87	chromosome 11 open reading frame 87
TMEM63A	transmembrane protein 63A		MYH7B	myosin, heavy chain 7B, cardiac muscle, beta
TP53I11	tumor protein p53 inducible protein 11		FYCO1	FYVE and coiled-coil domain containing 1
C5orf62	chromosome 5 open reading frame 62		LOC285847	uncharacterized LOC285847
NPAS2	neuronal PAS domain protein 2		A1CF	APOBEC1 complementation factor
DSE	dermatan sulfate epimerase		NSL1	NSL1, MIND kinetochore complex component, homolog (S. cerevisiae)
FBXO27	F-box protein 27		FLG	filaggrin
KIAA2018	KIAA2018		APH1A	anterior pharynx defective 1 homolog A (C. elegans)
TSPAN15	tetraspanin 15		LOC147093	uncharacterized LOC147093
AIM1	absent in melanoma 1		RRP7A	ribosomal RNA processing 7 homolog A (S. cerevisiae)
B4GALT1	UDP-Gal:betaGlcNAc beta 1,4- galactosyltransferase, polypeptide 1		PCDH12	protocadherin 12
FSTL1	follistatin-like 1		LOC100506175	uncharacterized LOC100506175
LOC100505761	uncharacterized LOC100505761		FRG2C	FSHD region gene 2 family, member C
EIF2C1	eukaryotic translation initiation factor 2C, 1		SYAP1	synapse associated protein 1
TSPAN31	tetraspanin 31		RPL29P2	ribosomal protein L29 pseudogene 2
EMB	embigin		MIR4756	microRNA 4756
HNF4G	hepatocyte nuclear factor 4, gamma		FAM134A	family with sequence similarity 134, member A
UBASH3B	ubiquitin associated and SH3 domain containing B		AGPAT3	1-acylglycerol-3-phosphate O-acyltransferase 3
CASD1	CAS1 domain containing 1		DOC2GP	double C2-like domains, gamma, pseudogene
SCAMP1	secretory carrier membrane protein 1		UQCRB	ubiquinol-cytochrome c reductase binding protein
HOXB9	homeobox B9		COL25A1	collagen, type XXV, alpha 1
TNIK	TRAF2 and NCK interacting kinase		CACNA1G-AS1	CACNA1G antisense RNA 1
UHRF1	ubiquitin-like with PHD and ring finger domains 1		DNTTIP1	deoxynucleotidyltransferase, terminal, interacting protein 1
FAM102B	family with sequence similarity 102, member B		ALK	anaplastic lymphoma receptor tyrosine kinase
GXYLT2	glucoside xylosyltransferase 2		BAAT	bile acid CoA: amino acid N-acyltransferase (glycine N-choloyltransferase)
SAP130	Sin3A-associated protein, 130kDa		OR9A2	olfactory receptor, family 9, subfamily A, member 2
LOC100506691	uncharacterized LOC100506691		C20orf27	chromosome 20 open reading frame 27
LRRC1	leucine rich repeat containing 1		GLIS2	GLIS family zinc finger 2
OSBPL11	oxysterol binding protein-like 11		SIK2	salt-inducible kinase 2
VAMP4	vesicle-associated membrane protein 4		SLFNL1	schlafen-like 1
LOC550112	uncharacterized LOC550112		SIRT7	sirtuin 7
TESK1	testis-specific kinase 1		TCTE1	t-complex-associated-testis-expressed 1
POLR3B	polymerase (RNA) III (DNA directed) polypeptide B		STX12	syntaxin 12
HOXC6	homeobox C6		TTC7A	tetratricopeptide repeat domain 7A
THBS1	thrombospondin 1		LOC729995	hCG1817208
LIPA	lipase A, lysosomal acid, cholesterol esterase		CCNI2	cyclin I family, member 2
TMEM53	transmembrane protein 53		E2F2	E2F transcription factor 2
COMMD1	copper metabolism (Murr1) domain containing 1		DLG1-AS1	DLG1 antisense RNA 1
TMEM64	transmembrane protein 64		LOC100506790	uncharacterized LOC100506790
MAF1	MAF1 homolog (S. cerevisiae)		TAOK2	TAO kinase 2
LOC401321	uncharacterized LOC401321		TNFRSF10B	tumor necrosis factor receptor superfamily, member 10b
SMARCD2	SWI/SNF related, matrix associated, actin dependent regulator of chromatin, subfamily d, member 2		UQCRFS1	ubiquinol-cytochrome c reductase, Rieske iron-sulfur polypeptide 1
CXorf57	chromosome X open reading frame 57		SLC6A19	solute carrier family 6 (neutral amino acid transporter), member 19
ZNF714	zinc finger protein 714		FOXN4	forkhead box N4
INPP5B	inositol polyphosphate-5-phosphatase, 75kDa		CRK	v-crk sarcoma virus CT10 oncogene homolog (avian)
TRAF5	TNF receptor-associated factor 5		ZKSCAN4	zinc finger with KRAB and SCAN domains 4
ATP1A3	ATPase, Na+/K+ transporting, alpha 3 polypeptide		STEAP1	six transmembrane epithelial antigen of the prostate 1
CASP6	caspase 6, apoptosis-related cysteine peptidase		PRAME	preferentially expressed antigen in melanoma
DPH2	DPH2 homolog (S. cerevisiae)		ANGEL1	angel homolog 1 (Drosophila)
KLF7	Kruppel-like factor 7 (ubiquitous)		ISG20	interferon stimulated exonuclease gene 20kDa
KREMEN1	kringle containing transmembrane protein 1		GTF2B	general transcription factor IIB
ERVMER34-1	endogenous retrovirus group MER34, member 1		SDR9C7	short chain dehydrogenase/reductase family 9C, member 7
KIF5C	kinesin family member 5C		SKOR1	SKI family transcriptional corepressor 1
TMEM154	transmembrane protein 154		PLEKHH3	pleckstrin homology domain containing, family H (with MyTH4 domain) member 3
PA2G4	proliferation-associated 2G4, 38kDa		MIR4418	microRNA 4418
FAM222A-AS1	FAM222A antisense RNA 1		LOC400657	uncharacterized LOC400657
DIXDC1	DIX domain containing 1		KCNG2	potassium voltage-gated channel, subfamily G, member 2
CD46	CD46 molecule, complement regulatory protein		LOC100129484	uncharacterized LOC100129484
NFIB	nuclear factor I/B		PRDM12	PR domain containing 12
F8A1	coagulation factor VIII-associated 1		LRFN5	leucine rich repeat and fibronectin type III domain containing 5
ANGPT2	angiopoietin 2		UBAC2	UBA domain containing 2
DHPS	deoxyhypusine synthase		ZNF451	zinc finger protein 451
KIAA0040	KIAA0040		ERLIN2	ER lipid raft associated 2
XPR1	xenotropic and polytropic retrovirus receptor 1		MIR1322	microRNA 1322
MICAL2	microtubule associated monoxygenase, calponin and LIM domain containing 2		HSD17B10	hydroxysteroid (17-beta) dehydrogenase 10
TTC31	tetratricopeptide repeat domain 31		LOC729041	fatty acid amide hydrolase pseudogene
PLEKHJ1	pleckstrin homology domain containing, family J member 1		LEUTX	leucine twenty homeobox
CKS1B	CDC28 protein kinase regulatory subunit 1B		ZCCHC10	zinc finger, CCHC domain containing 10
UCP2	uncoupling protein 2 (mitochondrial, proton carrier)		CDKN1B	cyclin-dependent kinase inhibitor 1B (p27, Kip1)
ACSL3	acyl-CoA synthetase long-chain family member 3		FOXE3	forkhead box E3
SCD5	stearoyl-CoA desaturase 5		PDZD3	PDZ domain containing 3
TCN1	transcobalamin I (vitamin B12 binding protein, R binder family)		C16orf91	chromosome 16 open reading frame 91
KLHL2	kelch-like 2, Mayven (Drosophila)		ZGLP1	zinc finger, GATA-like protein 1
FADS1	fatty acid desaturase 1		PINK1	PTEN induced putative kinase 1
PIGS	phosphatidylinositol glycan anchor biosynthesis, class S		EBI3	Epstein-Barr virus induced 3
POPDC3	popeye domain containing 3		LRRC71	leucine rich repeat containing 71
CPNE1	copine I		HTN3	histatin 3
ELK1	ELK1, member of ETS oncogene family		AGAP11	ankyrin repeat and GTPase domain Arf GTPase activating protein 11
DUSP7	dual specificity phosphatase 7		OTOR	otoraplin
BAZ2B	bromodomain adjacent to zinc finger domain, 2B		TTTY22	testis-specific transcript, Y-linked 22 (non-protein coding)
WDR55	WD repeat domain 55		LCE2A	late cornified envelope 2A
CYP20A1	cytochrome P450, family 20, subfamily A, polypeptide 1		NDUFB3	NADH dehydrogenase (ubiquinone) 1 beta subcomplex, 3, 12kDa
GLT8D2	glycosyltransferase 8 domain containing 2		CASS4	Cas scaffolding protein family member 4
CD68	CD68 molecule		EMID2	EMI domain containing 2
PBX3	pre-B-cell leukemia homeobox 3		WAPAL	wings apart-like homolog (Drosophila)
SPIN4	spindlin family, member 4		LOC100128028	uncharacterized LOC100128028
DENND2C	DENN/MADD domain containing 2C		PDXDC1	pyridoxal-dependent decarboxylase domain containing 1
TSPYL2	TSPY-like 2		RSPRY1	ring finger and SPRY domain containing 1
RBPMS2	RNA binding protein with multiple splicing 2		MIR4262	microRNA 4262
PNPLA3	patatin-like phospholipase domain containing 3		LOC400891	chromosome 14 open reading frame 166B pseudogene
RANGRF	RAN guanine nucleotide release factor		FOXA2	forkhead box A2
RPL23AP53	ribosomal protein L23a pseudogene 53		HMX3	H6 family homeobox 3
RAP2A	RAP2A, member of RAS oncogene family		LOC391764	putative TAF11-like protein ENSP00000332601-like
DCBLD1	discoidin, CUB and LCCL domain containing 1		IGHV2-26	immunoglobulin heavy variable 2-26
LGR4	leucine-rich repeat containing G protein-coupled receptor 4		STEAP1B	STEAP family member 1B
FAM69A	family with sequence similarity 69, member A		EN1	engrailed homeobox 1
YDJC	YdjC homolog (bacterial)		MIR3193	microRNA 3193
TMPO	thymopoietin		RUNDC1	RUN domain containing 1
ZNF664	zinc finger protein 664		SNORA38	small nucleolar RNA, H/ACA box 38
TSKU	tsukushi small leucine rich proteoglycan homolog (Xenopus laevis)		LOC619207	scavenger receptor protein family member
RPS6KA5	ribosomal protein S6 kinase, 90kDa, polypeptide 5		CYP27A1	cytochrome P450, family 27, subfamily A, polypeptide 1
FHIT	fragile histidine triad		CHFR	checkpoint with forkhead and ring finger domains, E3 ubiquitin protein ligase
H1F0	H1 histone family, member 0		ATF2	activating transcription factor 2
LAMB1	laminin, beta 1		SNORD35B	small nucleolar RNA, C/D box 35B
SEMA3A	sema domain, immunoglobulin domain (Ig), short basic domain, secreted, (semaphorin) 3A		APOA5	apolipoprotein A-V
LOC100289092	uncharacterized LOC100289092		MIR181D	microRNA 181d
HES1	hairy and enhancer of split 1, (Drosophila)		DPF3	D4, zinc and double PHD fingers, family 3
TRIM2	tripartite motif containing 2		FAM69C	family with sequence similarity 69, member C
ANKRD13A	ankyrin repeat domain 13A		SPG7	spastic paraplegia 7 (pure and complicated autosomal recessive)
DSC3	desmocollin 3		MIR564	microRNA 564
CSRP1	cysteine and glycine-rich protein 1		SLC36A3	solute carrier family 36 (proton/amino acid symporter), member 3
ZNF165	zinc finger protein 165		KRTAP5-6	keratin associated protein 5-6
LTBP1	latent transforming growth factor beta binding protein 1		TSSK6	testis-specific serine kinase 6
MPZL2	myelin protein zero-like 2		LOC653786	otoancorin pseudogene
EPB41L4A	erythrocyte membrane protein band 4.1 like 4A		FOXB1	forkhead box B1
FKBP5	FK506 binding protein 5		RNF141	ring finger protein 141
TCF12	transcription factor 12		IL17RE	interleukin 17 receptor E
FLJ43663	uncharacterized LOC378805		C12orf77	chromosome 12 open reading frame 77
TGM2	transglutaminase 2 (C polypeptide, protein-glutamine-gamma-glutamyltransferase)		LOC283688	uncharacterized LOC283688
ABHD14B	abhydrolase domain containing 14B		MIR526B	microRNA 526b
MARC1	mitochondrial amidoxime reducing component 1		KCNS1	potassium voltage-gated channel, delayed-rectifier, subfamily S, member 1
CD151	CD151 molecule (Raph blood group)		NT5E	5'-nucleotidase, ecto (CD73)
STOM	stomatin		MEST	mesoderm specific transcript homolog (mouse)
AKR1A1	aldo-keto reductase family 1, member A1 (aldehyde reductase)		TXN2	thioredoxin 2
CTPS2	CTP synthase 2		LOC100129831	EPWW6493
GJB2	gap junction protein, beta 2, 26kDa		POM121L8P	POM121 transmembrane nucleoporin-like 8 pseudogene
MFI2	antigen p97 (melanoma associated) identified by monoclonal antibodies 133.2 and 96.5		MTM1	myotubularin 1
LAD1	ladinin 1		PTH2	parathyroid hormone 2
ZDHHC21	zinc finger, DHHC-type containing 21		PSAPL1	prosaposin-like 1 (gene/pseudogene)
CRTC3	CREB regulated transcription coactivator 3		SNORD46	small nucleolar RNA, C/D box 46
ABCC3	ATP-binding cassette, sub-family C (CFTR/MRP), member 3		DBH-AS1	DBH antisense RNA 1
STIL	SCL/TAL1 interrupting locus		SUGP2	SURP and G patch domain containing 2
ERBB2	v-erb-b2 erythroblastic leukemia viral oncogene homolog 2, neuro/glioblastoma derived oncogene homolog (avian)		FLNC	filamin C, gamma
JPH1	junctophilin 1		RBMXL3	RNA binding motif protein, X-linked-like 3
CASP4	caspase 4, apoptosis-related cysteine peptidase		GEMIN6	gem (nuclear organelle) associated protein 6
FLII	flightless I homolog (Drosophila)		MAP3K8	mitogen-activated protein kinase kinase kinase 8
GNE	glucosamine (UDP-N-acetyl)-2-epimerase/N-acetylmannosamine kinase		KIAA1432	KIAA1432
NCSTN	nicastrin		USPL1	ubiquitin specific peptidase like 1
OSBPL10	oxysterol binding protein-like 10		CA4	carbonic anhydrase IV
LAMP3	lysosomal-associated membrane protein 3		CCDC116	coiled-coil domain containing 116
ENPP5	ectonucleotide pyrophosphatase/phosphodiesterase 5 (putative)		LRRC56	leucine rich repeat containing 56
ADCY7	adenylate cyclase 7		METTL15	methyltransferase like 15
ALPK1	alpha-kinase 1		IL34	interleukin 34
C9orf89	chromosome 9 open reading frame 89		C7orf13	chromosome 7 open reading frame 13
PON3	paraoxonase 3		FAM25A	family with sequence similarity 25, member A
MAP1B	microtubule-associated protein 1B		SLC22A20	solute carrier family 22, member 20
PRRG4	proline rich Gla (G-carboxyglutamic acid) 4 (transmembrane)		LOC100128343	uncharacterized LOC100128343
PIGB	phosphatidylinositol glycan anchor biosynthesis, class B		SPANXN4	SPANX family, member N4
ABHD14A	abhydrolase domain containing 14A		LOC93432	maltase-glucoamylase (alpha-glucosidase) pseudogene
SRPX	sushi-repeat containing protein, X-linked		RAB6C	RAB6C, member RAS oncogene family
CDKL1	cyclin-dependent kinase-like 1 (CDC2-related kinase)		MFAP4	microfibrillar-associated protein 4
GK5	glycerol kinase 5 (putative)		LOC100506476	uncharacterized LOC100506476
AGK	acylglycerol kinase		C17orf97	chromosome 17 open reading frame 97
ACSS2	acyl-CoA synthetase short-chain family member 2		SLC7A6OS	solute carrier family 7, member 6 opposite strand
REPS2	RALBP1 associated Eps domain containing 2		GATA4	GATA binding protein 4
CREB3L2	cAMP responsive element binding protein 3-like 2		FAM127C	family with sequence similarity 127, member C
JARID2	jumonji, AT rich interactive domain 2		SHE	Src homology 2 domain containing E
STK3	serine/threonine kinase 3		KCNC1	potassium voltage-gated channel, Shaw-related subfamily, member 1
C8orf37	chromosome 8 open reading frame 37		MAN2C1	mannosidase, alpha, class 2C, member 1
KRT222	keratin 222		SDHAF2	succinate dehydrogenase complex assembly factor 2
TM7SF2	transmembrane 7 superfamily member 2		MUC2	mucin 2, oligomeric mucus/gel-forming
CDKL5	cyclin-dependent kinase-like 5		GTF3C3	general transcription factor IIIC, polypeptide 3, 102kDa
IFNGR1	interferon gamma receptor 1		KRT74	keratin 74
SYNE4	spectrin repeat containing, nuclear envelope family member 4		ATP6V1G1	ATPase, H+ transporting, lysosomal 13kDa, V1 subunit G1
SEC24D	SEC24 family, member D (S. cerevisiae)		FLJ11235	uncharacterized FLJ11235
CPS1	carbamoyl-phosphate synthase 1, mitochondrial		FOXN3	forkhead box N3
PLEKHA2	pleckstrin homology domain containing, family A (phosphoinositide binding specific) member 2		MIR593	microRNA 593
TFPI	tissue factor pathway inhibitor (lipoprotein-associated coagulation inhibitor)		ZBTB6	zinc finger and BTB domain containing 6
ZBTB41	zinc finger and BTB domain containing 41		C17orf108	chromosome 17 open reading frame 108
FAM117B	family with sequence similarity 117, member B		DSCAML1	Down syndrome cell adhesion molecule like 1
FOXA1	forkhead box A1		MAPK8IP3	mitogen-activated protein kinase 8 interacting protein 3
PLOD2	procollagen-lysine, 2-oxoglutarate 5-dioxygenase 2		CDKN1C	cyclin-dependent kinase inhibitor 1C (p57, Kip2)
SLC46A3	solute carrier family 46, member 3		LRRC61	leucine rich repeat containing 61
PNPLA8	patatin-like phospholipase domain containing 8		NHLRC3	NHL repeat containing 3
TRAF7	TNF receptor-associated factor 7, E3 ubiquitin protein ligase		INCA1	inhibitor of CDK, cyclin A1 interacting protein 1
LINGO1	leucine rich repeat and Ig domain containing 1		SCT	secretin
RASGEF1A	RasGEF domain family, member 1A		RCE1	RCE1 homolog, prenyl protein protease (S. cerevisiae)
LOC100506939	uncharacterized LOC100506939		ERVK13-1	endogenous retrovirus group K13, member 1
STK38	serine/threonine kinase 38		GPR119	G protein-coupled receptor 119
LDLRAD3	low density lipoprotein receptor class A domain containing 3		MIR4422	microRNA 4422
PDK2	pyruvate dehydrogenase kinase, isozyme 2		TTLL10	tubulin tyrosine ligase-like family, member 10
PIGN	phosphatidylinositol glycan anchor biosynthesis, class N		IGHV4-34	immunoglobulin heavy variable 4-34
ARHGEF28	Rho guanine nucleotide exchange factor (GEF) 28		ADH6	alcohol dehydrogenase 6 (class V)
CTGF	connective tissue growth factor		PADI4	peptidyl arginine deiminase, type IV
SETD7	SET domain containing (lysine methyltransferase) 7		MFAP5	microfibrillar associated protein 5
SATB2	SATB homeobox 2		SNORA11	small nucleolar RNA, H/ACA box 11
DHRSX	dehydrogenase/reductase (SDR family) X-linked		VIPAS39	VPS33B interacting protein, apical-basolateral polarity regulator, spe-39 homolog
MFSD2A	major facilitator superfamily domain containing 2A		ARHGEF10	Rho guanine nucleotide exchange factor (GEF) 10
GRB10	growth factor receptor-bound protein 10		LINC00052	long intergenic non-protein coding RNA 52
ADAM15	ADAM metallopeptidase domain 15		CCDC28B	coiled-coil domain containing 28B
PXDC1	PX domain containing 1		GCSAML-AS1	GCSAML antisense RNA 1
ANO1	anoctamin 1, calcium activated chloride channel		SYCE3	synaptonemal complex central element protein 3
FGD5-AS1	FGD5 antisense RNA 1		MIR138-1	microRNA 138-1
NDUFAF6	NADH dehydrogenase (ubiquinone) complex I, assembly factor 6		PHKG1	phosphorylase kinase, gamma 1 (muscle)
LRP12	low density lipoprotein receptor-related protein 12		IGHV1-46	immunoglobulin heavy variable 1-46
LHFPL2	lipoma HMGIC fusion partner-like 2		FAM57B	family with sequence similarity 57, member B
AP1G2	adaptor-related protein complex 1, gamma 2 subunit		IGHV3-38	immunoglobulin heavy variable 3-38 (non-functional)
ITPK1	inositol-tetrakisphosphate 1-kinase		RNASE1	ribonuclease, RNase A family, 1 (pancreatic)
LOC100506377	uncharacterized LOC100506377		RASD1	RAS, dexamethasone-induced 1
INSIG1	insulin induced gene 1		TGM4	transglutaminase 4 (prostate)
FRK	fyn-related kinase		UTY	ubiquitously transcribed tetratricopeptide repeat gene, Y-linked
SLC37A4	solute carrier family 37 (glucose-6-phosphate transporter), member 4		MTMR9	myotubularin related protein 9
PAX6	paired box 6		MRPL44	mitochondrial ribosomal protein L44
NACC1	nucleus accumbens associated 1, BEN and BTB (POZ) domain containing		SNX33	sorting nexin 33
NFE2L3	nuclear factor (erythroid-derived 2)-like 3		OR10AD1	olfactory receptor, family 10, subfamily AD, member 1
LHX2	LIM homeobox 2		TNK2	tyrosine kinase, non-receptor, 2
POLR3D	polymerase (RNA) III (DNA directed) polypeptide D, 44kDa		C10orf128	chromosome 10 open reading frame 128
QPCTL	glutaminyl-peptide cyclotransferase-like		COL6A4P1	collagen, type VI, alpha 4 pseudogene 1
MBTPS1	membrane-bound transcription factor peptidase, site 1		FCHSD1	FCH and double SH3 domains 1
PTPN18	protein tyrosine phosphatase, non-receptor type 18 (brain-derived)		CDH18	cadherin 18, type 2
ILDR2	immunoglobulin-like domain containing receptor 2		GADD45B	growth arrest and DNA-damage-inducible, beta
SMPDL3B	sphingomyelin phosphodiesterase, acid-like 3B		MTO1	mitochondrial translation optimization 1 homolog (S. cerevisiae)
GFPT2	glutamine-fructose-6-phosphate transaminase 2		RPL36A	ribosomal protein L36a
HIST1H2BK	histone cluster 1, H2bk		SNORD32A	small nucleolar RNA, C/D box 32A
TMEM133	transmembrane protein 133		TMEM235	transmembrane protein 235
SON	SON DNA binding protein		PPM1H	protein phosphatase, Mg2+/Mn2+ dependent, 1H
TTC9	tetratricopeptide repeat domain 9		LILRA1	leukocyte immunoglobulin-like receptor, subfamily A (with TM domain), member 1
C5orf54	chromosome 5 open reading frame 54		RALGAPB	Ral GTPase activating protein, beta subunit (non-catalytic)
NXPH4	neurexophilin 4		SBNO1	strawberry notch homolog 1 (Drosophila)
SMAGP	small cell adhesion glycoprotein		MBIP	MAP3K12 binding inhibitory protein 1
ZHX1	zinc fingers and homeoboxes 1		REC8	REC8 homolog (yeast)
SCO1	SCO cytochrome oxidase deficient homolog 1 (yeast)		KRTAP10-1	keratin associated protein 10-1
SGK494	uncharacterized serine/threonine-protein kinase SgK494		STX1B	syntaxin 1B
DPYSL2	dihydropyrimidinase-like 2		ONECUT2	one cut homeobox 2
ARSK	arylsulfatase family, member K		LPCAT1	lysophosphatidylcholine acyltransferase 1
MBNL3	muscleblind-like splicing regulator 3		AP3B2	adaptor-related protein complex 3, beta 2 subunit
ARPC5	actin related protein 2/3 complex, subunit 5, 16kDa		MED26	mediator complex subunit 26
PTPDC1	protein tyrosine phosphatase domain containing 1		LRRC42	leucine rich repeat containing 42
ADAM19	ADAM metallopeptidase domain 19		SPRY4	sprouty homolog 4 (Drosophila)
GYS1	glycogen synthase 1 (muscle)		TMCO1	transmembrane and coiled-coil domains 1
FANCG	Fanconi anemia, complementation group G		PHAX	phosphorylated adaptor for RNA export
GALNT5	UDP-N-acetyl-alpha-D-galactosamine:polypeptide N-acetylgalactosaminyltransferase 5 (GalNAc-T5)		MIR4476	microRNA 4476
YTHDF3	YTH domain family, member 3		HTA	uncharacterized LOC283902
ZBED3	zinc finger, BED-type containing 3		RPGRIP1L	RPGRIP1-like
MYO5A	myosin VA (heavy chain 12, myoxin)		PANX1	pannexin 1
MAN1A2	mannosidase, alpha, class 1A, member 2		LOC100288144	uncharacterized LOC100288144
EPHX4	epoxide hydrolase 4		TMEM68	transmembrane protein 68
PRKCA	protein kinase C, alpha		OGFR	opioid growth factor receptor
EPB49	erythrocyte membrane protein band 4.9 (dematin)		C1orf52	chromosome 1 open reading frame 52
RAPGEF2	Rap guanine nucleotide exchange factor (GEF) 2		FAM160B2	family with sequence similarity 160, member B2
ARHGEF19	Rho guanine nucleotide exchange factor (GEF) 19		KIF22	kinesin family member 22
ARL2	ADP-ribosylation factor-like 2		FLJ36777	uncharacterized LOC730971
ERCC4	excision repair cross-complementing rodent repair deficiency, complementation group 4		SEMA4C	sema domain, immunoglobulin domain (Ig), transmembrane domain (TM) and short cytoplasmic domain, (semaphorin) 4C
LMO7	LIM domain 7		MIR3065	microRNA 3065
AIF1L	allograft inflammatory factor 1-like		ZMYND10	zinc finger, MYND-type containing 10
SKAP2	src kinase associated phosphoprotein 2		HBA2	hemoglobin, alpha 2
SLC20A2	solute carrier family 20 (phosphate transporter), member 2		CABP4	calcium binding protein 4
CDV3	CDV3 homolog (mouse)		WFDC2	WAP four-disulfide core domain 2
ADAM22	ADAM metallopeptidase domain 22		RPL32P3	ribosomal protein L32 pseudogene 3
KIAA1147	KIAA1147		MDH1	malate dehydrogenase 1, NAD (soluble)
STX2	syntaxin 2		THAP2	THAP domain containing, apoptosis associated protein 2
COG1	component of oligomeric golgi complex 1		FRMD8P1	FERM domain containing 8 pseudogene 1
ARHGAP21	Rho GTPase activating protein 21		EVC	Ellis van Creveld syndrome
PDIA3P	protein disulfide isomerase family A, member 3 pseudogene		PPP6C	protein phosphatase 6, catalytic subunit
PCDHGA10	protocadherin gamma subfamily A, 10		IGKV6-21	immunoglobulin kappa variable 6-21 (non-functional)
ZNF33B	zinc finger protein 33B		LBX1	ladybird homeobox 1
LEPRE1	leucine proline-enriched proteoglycan (leprecan) 1		TMPRSS4-AS1	TMPRSS4 antisense RNA 1
SLC25A23	solute carrier family 25 (mitochondrial carrier; phosphate carrier), member 23		C16orf55	chromosome 16 open reading frame 55
LOC100506469	uncharacterized LOC100506469		POLM	polymerase (DNA directed), mu
TMEM238	transmembrane protein 238		APOC4-APOC2	APOC4-APOC2 readthrough
HYLS1	hydrolethalus syndrome 1		MXD3	MAX dimerization protein 3
LIPG	lipase, endothelial		HNRNPF	heterogeneous nuclear ribonucleoprotein F
LONRF3	LON peptidase N-terminal domain and ring finger 3		KRTAP1-5	keratin associated protein 1-5
FNBP1	formin binding protein 1		KBTBD13	kelch repeat and BTB (POZ) domain containing 13
DUSP19	dual specificity phosphatase 19		PHF20	PHD finger protein 20
ZNF33A	zinc finger protein 33A		LOC643797	AGVR6190
C2orf68	chromosome 2 open reading frame 68		HS6ST3	heparan sulfate 6-O-sulfotransferase 3
METTL3	methyltransferase like 3		IGHV4-28	immunoglobulin heavy variable 4-28
LOC100128077	uncharacterized LOC100128077		MRVI1-AS1	MRVI1 antisense RNA 1
TMEM37	transmembrane protein 37		PRR3	proline rich 3
NIPSNAP3A	nipsnap homolog 3A (C. elegans)		SNORD7	small nucleolar RNA, C/D box 7
GYLTL1B	glycosyltransferase-like 1B		LRRC16B	leucine rich repeat containing 16B
CLMN	calmin (calponin-like, transmembrane)		IL1RAPL1	interleukin 1 receptor accessory protein-like 1
SLC16A13	solute carrier family 16, member 13 (monocarboxylic acid transporter 13)		OPN1LW	opsin 1 (cone pigments), long-wave-sensitive
ARAP2	ArfGAP with RhoGAP domain, ankyrin repeat and PH domain 2		IGHD2-21	immunoglobulin heavy diversity 2-21
NXT2	nuclear transport factor 2-like export factor 2		GPR68	G protein-coupled receptor 68
PIGW	phosphatidylinositol glycan anchor biosynthesis, class W		TPSB2	tryptase beta 2 (gene/pseudogene)
TMEM30A	transmembrane protein 30A		POLL	polymerase (DNA directed), lambda
ADRBK1	adrenergic, beta, receptor kinase 1		TTLL11-IT1	TTLL11 intronic transcript 1 (non-protein coding)
DAB2	disabled homolog 2, mitogen-responsive phosphoprotein (Drosophila)		OR7D2	olfactory receptor, family 7, subfamily D, member 2
UBC	ubiquitin C		ZNF765	zinc finger protein 765
CAMK4	calcium/calmodulin-dependent protein kinase IV		NANOS3	nanos homolog 3 (Drosophila)
SLC37A3	solute carrier family 37 (glycerol-3-phosphate transporter), member 3		ZAP70	zeta-chain (TCR) associated protein kinase 70kDa
PCTP	phosphatidylcholine transfer protein		SCARNA5	small Cajal body-specific RNA 5
PHF19	PHD finger protein 19		MMP15	matrix metallopeptidase 15 (membrane-inserted)
ZFP36L2	zinc finger protein 36, C3H type-like 2		RPS16	ribosomal protein S16
PROS1	protein S (alpha)		PCDHA5	protocadherin alpha 5
SAV1	salvador homolog 1 (Drosophila)		NCF1B	neutrophil cytosolic factor 1B pseudogene
L2HGDH	L-2-hydroxyglutarate dehydrogenase		CEACAM19	carcinoembryonic antigen-related cell adhesion molecule 19
ENTPD5	ectonucleoside triphosphate diphosphohydrolase 5		KLK9	kallikrein-related peptidase 9
RPP40	ribonuclease P/MRP 40kDa subunit		SCGB3A1	secretoglobin, family 3A, member 1
TMEM171	transmembrane protein 171		LOC100506113	uncharacterized LOC100506113
CNTD2	cyclin N-terminal domain containing 2		CSNK1A1L	casein kinase 1, alpha 1-like
KRTCAP3	keratinocyte associated protein 3		C5orf55	chromosome 5 open reading frame 55
ACPL2	acid phosphatase-like 2		ANKRD9	ankyrin repeat domain 9
XYLT2	xylosyltransferase II		S100A1	S100 calcium binding protein A1
FIG4	FIG4 homolog, SAC1 lipid phosphatase domain containing (S. cerevisiae)		TUSC3	tumor suppressor candidate 3
TRAK2	trafficking protein, kinesin binding 2		GP9	glycoprotein IX (platelet)
ZNF468	zinc finger protein 468		ZNF837	zinc finger protein 837
DYNLT3	dynein, light chain, Tctex-type 3		LOC100130855	uncharacterized LOC100130855
OSTF1	osteoclast stimulating factor 1		SLC35E2B	solute carrier family 35, member E2B
CASC2	cancer susceptibility candidate 2 (non-protein coding)		MIR4672	microRNA 4672
OSBPL6	oxysterol binding protein-like 6		MIR4692	microRNA 4692
C12orf52	chromosome 12 open reading frame 52		MRPS11	mitochondrial ribosomal protein S11
FGFR2	fibroblast growth factor receptor 2		LOC100132356	uncharacterized LOC100132356
CYP1B1	cytochrome P450, family 1, subfamily B, polypeptide 1		KNCN	kinocilin
AKR1B1	aldo-keto reductase family 1, member B1 (aldose reductase)		RNF167	ring finger protein 167
TRIM21	tripartite motif containing 21		WDR78	WD repeat domain 78
ABRACL	ABRA C-terminal like		NOM1	nucleolar protein with MIF4G domain 1
FBXW5	F-box and WD repeat domain containing 5		OR2F2	olfactory receptor, family 2, subfamily F, member 2
DUSP6	dual specificity phosphatase 6		REREP3	arginine-glutamic acid dipeptide (RE) repeats pseudogene 3
PLD2	phospholipase D2		ZNF841	zinc finger protein 841
TPST1	tyrosylprotein sulfotransferase 1		MRPL20	mitochondrial ribosomal protein L20
REEP1	receptor accessory protein 1		POU3F3	POU class 3 homeobox 3
PGBD3	piggyBac transposable element derived 3		C21orf128	chromosome 21 open reading frame 128
FAM89A	family with sequence similarity 89, member A		CCDC50	coiled-coil domain containing 50
EML1	echinoderm microtubule associated protein like 1		PCDH19	protocadherin 19
TUBG1	tubulin, gamma 1		KCNJ14	potassium inwardly-rectifying channel, subfamily J, member 14
NAGS	N-acetylglutamate synthase		LOC731275	uncharacterized LOC731275
SNTB1	syntrophin, beta 1 (dystrophin-associated protein A1, 59kDa, basic component 1)		PRM2	protamine 2
PPP1R11	protein phosphatase 1, regulatory (inhibitor) subunit 11		TSSC4	tumor suppressing subtransferable candidate 4
PRDM5	PR domain containing 5		OR6T1	olfactory receptor, family 6, subfamily T, member 1
LOC100129034	uncharacterized LOC100129034		NOVA2	neuro-oncological ventral antigen 2
ZDHHC17	zinc finger, DHHC-type containing 17		EVPLL	envoplakin-like
TM4SF18	transmembrane 4 L six family member 18		ZNF286A	zinc finger protein 286A
FRRS1	ferric-chelate reductase 1		FBXL19-AS1	FBXL19 antisense RNA 1 (head to head)
FAM49B	family with sequence similarity 49, member B		ASB10	ankyrin repeat and SOCS box containing 10
CD274	CD274 molecule		CHST14	carbohydrate (N-acetylgalactosamine 4-0) sulfotransferase 14
NDST1	N-deacetylase/N-sulfotransferase (heparan glucosaminyl) 1		RPGRIP1	retinitis pigmentosa GTPase regulator interacting protein 1
SQRDL	sulfide quinone reductase-like (yeast)		ITPA	inosine triphosphatase (nucleoside triphosphate pyrophosphatase)
TOR1B	torsin family 1, member B (torsin B)		FOXF2	forkhead box F2
HOXA1	homeobox A1		SLC12A5	solute carrier family 12 (potassium/chloride transporter), member 5
MAN2A1	mannosidase, alpha, class 2A, member 1		KIAA1731	KIAA1731
PTGR2	prostaglandin reductase 2		ZNF668	zinc finger protein 668
EIF4G3	eukaryotic translation initiation factor 4 gamma, 3		ZNF446	zinc finger protein 446
SREBF1	sterol regulatory element binding transcription factor 1		PAAF1	proteasomal ATPase-associated factor 1
SH3TC2	SH3 domain and tetratricopeptide repeats 2		GAL3ST2	galactose-3-O-sulfotransferase 2
CPT1A	carnitine palmitoyltransferase 1A (liver)		SLC2A7	solute carrier family 2 (facilitated glucose transporter), member 7
PIGK	phosphatidylinositol glycan anchor biosynthesis, class K		AQP11	aquaporin 11
SCG2	secretogranin II		MIR941-1	microRNA 941-1
SEMA3D	sema domain, immunoglobulin domain (Ig), short basic domain, secreted, (semaphorin) 3D		MIR663B	microRNA 663b
CEP41	centrosomal protein 41kDa		KCNT1	potassium channel, subfamily T, member 1
APOBEC3C	apolipoprotein B mRNA editing enzyme, catalytic polypeptide-like 3C		IGLV4-69	immunoglobulin lambda variable 4-69
DPAGT1	dolichyl-phosphate (UDP-N-acetylglucosamine) N-acetylglucosaminephosphotransferase 1 (GlcNAc-1-P transferase)		BMP8A	bone morphogenetic protein 8a
KDM5B	lysine (K)-specific demethylase 5B		SYT5	synaptotagmin V
THOC6	THO complex 6 homolog (Drosophila)		FTO	fat mass and obesity associated
CTSC	cathepsin C		LOC100506229	uncharacterized LOC100506229
SLC44A2	solute carrier family 44, member 2		IDH1-AS1	IDH1 antisense RNA 1
GUSB	glucuronidase, beta		RPL23AP7	ribosomal protein L23a pseudogene 7
NAPRT1	nicotinate phosphoribosyltransferase domain containing 1		NEIL2	nei endonuclease VIII-like 2 (E. coli)
FGFR4	fibroblast growth factor receptor 4		MLLT1	myeloid/lymphoid or mixed-lineage leukemia (trithorax homolog, Drosophila); translocated to, 1
IL17RB	interleukin 17 receptor B		MAP3K4	mitogen-activated protein kinase kinase kinase 4
CDK9	cyclin-dependent kinase 9		TRIM23	tripartite motif containing 23
FAR2	fatty acyl CoA reductase 2		LOC100506546	uncharacterized LOC100506546
ACTR10	actin-related protein 10 homolog (S. cerevisiae)		ANKLE2	ankyrin repeat and LEM domain containing 2
VWDE	von Willebrand factor D and EGF domains		MAPRE3	microtubule-associated protein, RP/EB family, member 3
MFGE8	milk fat globule-EGF factor 8 protein		UBE2DNL	ubiquitin-conjugating enzyme E2D N-terminal like (pseudogene)
PXDN	peroxidasin homolog (Drosophila)		SPAG11B	sperm associated antigen 11B
SLC6A8	solute carrier family 6 (neurotransmitter transporter, creatine), member 8		P2RX2	purinergic receptor P2X, ligand-gated ion channel, 2
PDLIM3	PDZ and LIM domain 3		TMEM252	transmembrane protein 252
ANTXR1	anthrax toxin receptor 1		CACFD1	calcium channel flower domain containing 1
STOX1	storkhead box 1		PHF6	PHD finger protein 6
GCH1	GTP cyclohydrolase 1		CIDECP	cell death-inducing DFFA-like effector c pseudogene
PLA2G4A	phospholipase A2, group IVA (cytosolic, calcium-dependent)		CEACAM20	carcinoembryonic antigen-related cell adhesion molecule 20
BHLHE40	basic helix-loop-helix family, member e40		ZNF350	zinc finger protein 350
MKX	mohawk homeobox		FADS6	fatty acid desaturase domain family, member 6
SLCO4A1	solute carrier organic anion transporter family, member 4A1		NACC2	NACC family member 2, BEN and BTB (POZ) domain containing
NIPAL2	NIPA-like domain containing 2		ENO1-AS1	ENO1 antisense RNA 1
PLEK2	pleckstrin 2		ECHDC3	enoyl CoA hydratase domain containing 3
RRBP1	ribosome binding protein 1 homolog 180kDa (dog)		AQP12B	aquaporin 12B
ESPL1	extra spindle pole bodies homolog 1 (S. cerevisiae)		TLR9	toll-like receptor 9
C3orf80	chromosome 3 open reading frame 80		FAM131C	family with sequence similarity 131, member C
FTSJ1	FtsJ RNA methyltransferase homolog 1 (E. coli)		NMRK2	nicotinamide riboside kinase 2
RAB27B	RAB27B, member RAS oncogene family		CCDC167	coiled-coil domain containing 167
UGT8	UDP glycosyltransferase 8		CBLN2	cerebellin 2 precursor
PRR11	proline rich 11		TMEM187	transmembrane protein 187
FASN	fatty acid synthase		SRGAP1	SLIT-ROBO Rho GTPase activating protein 1
CRLF1	cytokine receptor-like factor 1		CASP16	caspase 16, apoptosis-related cysteine peptidase (putative)
SKP1	S-phase kinase-associated protein 1		POFUT2	protein O-fucosyltransferase 2
ZMIZ1	zinc finger, MIZ-type containing 1		CTCFL	CCCTC-binding factor (zinc finger protein)-like
OR4F5	olfactory receptor, family 4, subfamily F, member 5		S100Z	S100 calcium binding protein Z
TSTA3	tissue specific transplantation antigen P35B		C1orf170	chromosome 1 open reading frame 170
FAM171B	family with sequence similarity 171, member B		LOC729900	golgin subfamily A member 6-like protein 2-like
SNORD77	small nucleolar RNA, C/D box 77		HMX1	H6 family homeobox 1
TMBIM4	transmembrane BAX inhibitor motif containing 4		MYF6	myogenic factor 6 (herculin)
P4HA1	prolyl 4-hydroxylase, alpha polypeptide I		ACBD5	acyl-CoA binding domain containing 5
TMEM167B	transmembrane protein 167B		HIST1H3F	histone cluster 1, H3f
DCP1A	DCP1 decapping enzyme homolog A (S. cerevisiae)		SELENBP1	selenium binding protein 1
CXCL16	chemokine (C-X-C motif) ligand 16		C21orf54	chromosome 21 open reading frame 54
MTUS1	microtubule associated tumor suppressor 1		MIR425	microRNA 425
TXLNA	taxilin alpha		KCTD20	potassium channel tetramerisation domain containing 20
ASAP1	ArfGAP with SH3 domain, ankyrin repeat and PH domain 1		LOC100128644	LMNE6487
SNX30	sorting nexin family member 30		C15orf40	chromosome 15 open reading frame 40
AVEN	apoptosis, caspase activation inhibitor		NEURL3	neuralized homolog 3 (Drosophila) pseudogene
SCNN1A	sodium channel, non-voltage-gated 1 alpha subunit		CNGA3	cyclic nucleotide gated channel alpha 3
GPR75	G protein-coupled receptor 75		ACAA1	acetyl-CoA acyltransferase 1
CYP24A1	cytochrome P450, family 24, subfamily A, polypeptide 1		OR2A4	olfactory receptor, family 2, subfamily A, member 4
FIBP	fibroblast growth factor (acidic) intracellular binding protein		TNKS2	tankyrase, TRF1-interacting ankyrin-related ADP-ribose polymerase 2
GLTP	glycolipid transfer protein		SNAPC4	small nuclear RNA activating complex, polypeptide 4, 190kDa
HOXC5	homeobox C5		TIMM21	translocase of inner mitochondrial membrane 21 homolog (yeast)
ADA	adenosine deaminase		ZMAT2	zinc finger, matrin-type 2
LOC283070	uncharacterized LOC283070		AASDHPPT	aminoadipate-semialdehyde dehydrogenase-phosphopantetheinyl transferase
HK1	hexokinase 1		SUCLG1	succinate-CoA ligase, alpha subunit
SPRY2	sprouty homolog 2 (Drosophila)		HTR1B	5-hydroxytryptamine (serotonin) receptor 1B, G protein-coupled
CYP2U1	cytochrome P450, family 2, subfamily U, polypeptide 1		C5orf46	chromosome 5 open reading frame 46
ZNRF2	zinc and ring finger 2		IGBP1P1	immunoglobulin (CD79A) binding protein 1 pseudogene 1
ANO5	anoctamin 5		SEMA4D	sema domain, immunoglobulin domain (Ig), transmembrane domain (TM) and short cytoplasmic domain, (semaphorin) 4D
LOC100505729	uncharacterized LOC100505729		MIR4750	microRNA 4750
LGALS3BP	lectin, galactoside-binding, soluble, 3 binding protein		NPIPL2	nuclear pore complex interacting protein-like 2
AMMECR1	Alport syndrome, mental retardation, midface hypoplasia and elliptocytosis chromosomal region gene 1		SDK1	sidekick cell adhesion molecule 1
DNAJB9	DnaJ (Hsp40) homolog, subfamily B, member 9		CSTF2	cleavage stimulation factor, 3' pre-RNA, subunit 2, 64kDa
OR4K5	olfactory receptor, family 4, subfamily K, member 5		CAV3	caveolin 3
B3GALTL	beta 1,3-galactosyltransferase-like		SEC61G	Sec61 gamma subunit
ZNF804A	zinc finger protein 804A		ZNF408	zinc finger protein 408
NR4A2	nuclear receptor subfamily 4, group A, member 2		LOC100507657	uncharacterized LOC100507657
HNRNPR	heterogeneous nuclear ribonucleoprotein R		SLC6A20	solute carrier family 6 (proline IMINO transporter), member 20
ANO9	anoctamin 9		C9orf24	chromosome 9 open reading frame 24
C10orf12	chromosome 10 open reading frame 12		UHRF2	ubiquitin-like with PHD and ring finger domains 2, E3 ubiquitin protein ligase
LRRC26	leucine rich repeat containing 26		MYBPHL	myosin binding protein H-like
LOC113230	uncharacterized LOC113230		TTC13	tetratricopeptide repeat domain 13
NOTUM	notum pectinacetylesterase homolog (Drosophila)		LDLRAD1	low density lipoprotein receptor class A domain containing 1
ZNF525	zinc finger protein 525		DNAL4	dynein, axonemal, light chain 4
SIDT2	SID1 transmembrane family, member 2		SCG5	secretogranin V (7B2 protein)
CYP51A1	cytochrome P450, family 51, subfamily A, polypeptide 1		ARL6IP6	ADP-ribosylation-like factor 6 interacting protein 6
ERLEC1	endoplasmic reticulum lectin 1		MIR3178	microRNA 3178
ANKRD22	ankyrin repeat domain 22		C1orf226	chromosome 1 open reading frame 226
SERPINB5	serpin peptidase inhibitor, clade B (ovalbumin), member 5		CASP3	caspase 3, apoptosis-related cysteine peptidase
PLS3	plastin 3		LINC00111	long intergenic non-protein coding RNA 111
KIAA1598	KIAA1598		ELP4	elongator acetyltransferase complex subunit 4
PORCN	porcupine homolog (Drosophila)		GHRHR	growth hormone releasing hormone receptor
BRPF3	bromodomain and PHD finger containing, 3		LOC254100	uncharacterized LOC254100
SOCS2	suppressor of cytokine signaling 2		SCRT1	scratch homolog 1, zinc finger protein (Drosophila)
LINC00470	long intergenic non-protein coding RNA 470		CBR1	carbonyl reductase 1
CPD	carboxypeptidase D		KRTAP5-7	keratin associated protein 5-7
LINC00669	long intergenic non-protein coding RNA 669		LOC100505616	uncharacterized LOC100505616
ITGAV	integrin, alpha V		THAP3	THAP domain containing, apoptosis associated protein 3
TTC39A	tetratricopeptide repeat domain 39A		LOC100287633	protein FAM27E2-like
AADAC	arylacetamide deacetylase		KRT38	keratin 38
ZNF614	zinc finger protein 614		ADD2	adducin 2 (beta)
COCH	coagulation factor C homolog, cochlin (Limulus polyphemus)		TPPP	tubulin polymerization promoting protein
SLC2A12	solute carrier family 2 (facilitated glucose transporter), member 12		C17orf82	chromosome 17 open reading frame 82
NAGA	N-acetylgalactosaminidase, alpha-		STS	steroid sulfatase (microsomal), isozyme S
POTEF	POTE ankyrin domain family, member F		PDZK1	PDZ domain containing 1
CHCHD10	coiled-coil-helix-coiled-coil-helix domain containing 10		MIR147A	microRNA 147a
PARP3	poly (ADP-ribose) polymerase family, member 3		ENDOU	endonuclease, polyU-specific
MIR573	microRNA 573		NF2	neurofibromin 2 (merlin)
MAL2	mal, T-cell differentiation protein 2 (gene/pseudogene)		LZTFL1	leucine zipper transcription factor-like 1
PIK3CA	phosphatidylinositol-4,5-bisphosphate 3-kinase, catalytic subunit alpha		TRIM54	tripartite motif containing 54
LIG3	ligase III, DNA, ATP-dependent		MAP3K14	mitogen-activated protein kinase kinase kinase 14
LOC100507065	uncharacterized LOC100507065		CMTM1	CKLF-like MARVEL transmembrane domain containing 1
FURIN	furin (paired basic amino acid cleaving enzyme)		DAGLB	diacylglycerol lipase, beta
ATN1	atrophin 1		HEATR2	HEAT repeat containing 2
RNASE4	ribonuclease, RNase A family, 4		FAM99A	family with sequence similarity 99, member A (non-protein coding)
EBPL	emopamil binding protein-like		HES3	hairy and enhancer of split 3 (Drosophila)
CHN1	chimerin (chimaerin) 1		GDF6	growth differentiation factor 6
HDAC1	histone deacetylase 1		AEBP1	AE binding protein 1
ZDHHC5	zinc finger, DHHC-type containing 5		FCHSD2	FCH and double SH3 domains 2
LOC100129550	uncharacterized LOC100129550		MIR551B	microRNA 551b
SDC3	syndecan 3		PRPF3	PRP3 pre-mRNA processing factor 3 homolog (S. cerevisiae)
CYB5D1	cytochrome b5 domain containing 1		CLGN	calmegin
TAS2R19	taste receptor, type 2, member 19		BMS1P4	BMS1 pseudogene 4
PROSER1	proline and serine rich 1		PPIAL4G	peptidylprolyl isomerase A (cyclophilin A)-like 4G
PITPNM1	phosphatidylinositol transfer protein, membrane-associated 1		RPS24	ribosomal protein S24
FLJ23867	uncharacterized protein FLJ23867		ESPNL	espin-like
PPIP5K1	diphosphoinositol pentakisphosphate kinase 1		CECR6	cat eye syndrome chromosome region, candidate 6
SLC39A8	solute carrier family 39 (zinc transporter), member 8		LOC100130156	uncharacterized LOC100130156
CTSO	cathepsin O		LOC100128364	uncharacterized LOC100128364
ABCG2	ATP-binding cassette, sub-family G (WHITE), member 2		NCAPH2	non-SMC condensin II complex, subunit H2
PTRH1	peptidyl-tRNA hydrolase 1 homolog (S. cerevisiae)		PLA2G4F	phospholipase A2, group IVF
NDRG1	N-myc downstream regulated 1		PF4	platelet factor 4
RAB5B	RAB5B, member RAS oncogene family		FLJ46300	FLJ46300 protein
BLID	BH3-like motif containing, cell death inducer		LINC00322	long intergenic non-protein coding RNA 322
PAPSS2	3'-phosphoadenosine 5'-phosphosulfate synthase 2		TNC	tenascin C
EXOC2	exocyst complex component 2		IQCD	IQ motif containing D
PP7080	uncharacterized LOC25845		LEMD2	LEM domain containing 2
SYNE2	spectrin repeat containing, nuclear envelope 2		PROCA1	protein interacting with cyclin A1
GNA11	guanine nucleotide binding protein (G protein), alpha 11 (Gq class)		PLK5	polo-like kinase 5
MEF2A	myocyte enhancer factor 2A		LOC100506766	uncharacterized LOC100506766
EPHB2	EPH receptor B2		POU5F1P3	POU class 5 homeobox 1 pseudogene 3
DNAJC3	DnaJ (Hsp40) homolog, subfamily C, member 3		TCTEX1D2	Tctex1 domain containing 2
SMYD2	SET and MYND domain containing 2		LSM14B	LSM14B, SCD6 homolog B (S. cerevisiae)
SS18	synovial sarcoma translocation, chromosome 18		VAX2	ventral anterior homeobox 2
LOC730102	quinone oxidoreductase-like protein 2 pseudogene		UCN2	urocortin 2
MIR614	microRNA 614		MAML1	mastermind-like 1 (Drosophila)
SMURF1	SMAD specific E3 ubiquitin protein ligase 1		MIR769	microRNA 769
CDK14	cyclin-dependent kinase 14		YWHAG	tyrosine 3-monooxygenase/tryptophan 5-monooxygenase activation protein, gamma polypeptide
MIR548V	microRNA 548v		MIR4469	microRNA 4469
KCNRG	potassium channel regulator		IFNE	interferon, epsilon
ZNF417	zinc finger protein 417		KCNK15	potassium channel, subfamily K, member 15
NXPE3	neurexophilin and PC-esterase domain family, member 3		CYP2W1	cytochrome P450, family 2, subfamily W, polypeptide 1
PTPRA	protein tyrosine phosphatase, receptor type, A		TMEM176A	transmembrane protein 176A
ZNF385A	zinc finger protein 385A		RDH13	retinol dehydrogenase 13 (all-trans/9-cis)
DMKN	dermokine		FIS1	fission 1 (mitochondrial outer membrane) homolog (S. cerevisiae)
UCA1	urothelial cancer associated 1 (non-protein coding)		RNF149	ring finger protein 149
C2orf88	chromosome 2 open reading frame 88		ZKSCAN2	zinc finger with KRAB and SCAN domains 2
HOXA4	homeobox A4		NUAK2	NUAK family, SNF1-like kinase, 2
FAM219B	family with sequence similarity 219, member B		NECAB2	N-terminal EF-hand calcium binding protein 2
CNTNAP3	contactin associated protein-like 3		SCN9A	sodium channel, voltage-gated, type IX, alpha subunit
IL28RA	interleukin 28 receptor, alpha (interferon, lambda receptor)		C22orf46	chromosome 22 open reading frame 46
KLRC2	killer cell lectin-like receptor subfamily C, member 2		SPRYD3	SPRY domain containing 3
C3orf67	chromosome 3 open reading frame 67		MOV10L1	Mov10l1, Moloney leukemia virus 10-like 1, homolog (mouse)
EPHX2	epoxide hydrolase 2, cytoplasmic		ZSCAN20	zinc finger and SCAN domain containing 20
PIK3R2	phosphoinositide-3-kinase, regulatory subunit 2 (beta)		NANOS1	nanos homolog 1 (Drosophila)
SSU72	SSU72 RNA polymerase II CTD phosphatase homolog (S. cerevisiae)		RXFP3	relaxin/insulin-like family peptide receptor 3
LPCAT2	lysophosphatidylcholine acyltransferase 2		GPATCH1	G patch domain containing 1
MST1R	macrophage stimulating 1 receptor (c-met-related tyrosine kinase)		C12orf68	chromosome 12 open reading frame 68
MRAP2	melanocortin 2 receptor accessory protein 2		RING1	ring finger protein 1
PDK3	pyruvate dehydrogenase kinase, isozyme 3		MIR4731	microRNA 4731
CADM4	cell adhesion molecule 4		ASPM	asp (abnormal spindle) homolog, microcephaly associated (Drosophila)
ST6GALNAC2	ST6 (alpha-N-acetyl-neuraminyl-2,3-beta-galactosyl-1,3)-N-acetylgalactosaminide alpha-2,6-sialyltransferase 2		LOC649201	paraneoplastic antigen like 6A-like
FBXO9	F-box protein 9		H2AFB1	H2A histone family, member B1
RBPJ	recombination signal binding protein for immunoglobulin kappa J region		LOC100506532	uncharacterized LOC100506532
ACP6	acid phosphatase 6, lysophosphatidic		CKM	creatine kinase, muscle
WASF3	WAS protein family, member 3		LOC728503	uncharacterized LOC728503
PNPLA4	patatin-like phospholipase domain containing 4		GYPE	glycophorin E (MNS blood group)
ARAP3	ArfGAP with RhoGAP domain, ankyrin repeat and PH domain 3		GNAS-AS1	GNAS antisense RNA 1
GCFC2	GC-rich sequence DNA-binding factor 2		CCL22	chemokine (C-C motif) ligand 22
WDFY3-AS2	WDFY3 antisense RNA 2		BARHL2	BarH-like homeobox 2
ADI1	acireductone dioxygenase 1		TH	tyrosine hydroxylase
VAC14	Vac14 homolog (S. cerevisiae)		MUSTN1	musculoskeletal, embryonic nuclear protein 1
PACSIN3	protein kinase C and casein kinase substrate in neurons 3		SYF2	SYF2 homolog, RNA splicing factor (S. cerevisiae)
GALNT14	UDP-N-acetyl-alpha-D-galactosamine:polypeptide N-acetylgalactosaminyltransferase 14 (GalNAc-T14)		LIFR-AS1	LIFR antisense RNA 1
ZNF592	zinc finger protein 592		TMEM222	transmembrane protein 222
ACVR1	activin A receptor, type I		LOC100128979	uncharacterized LOC100128979
FHDC1	FH2 domain containing 1		LOC100506903	putative POM121-like protein 1-like
C11orf30	chromosome 11 open reading frame 30		SGPL1	sphingosine-1-phosphate lyase 1
SERPINB8	serpin peptidase inhibitor, clade B (ovalbumin), member 8		ZNF507	zinc finger protein 507
CHERP	calcium homeostasis endoplasmic reticulum protein		LOC440563	heterogeneous nuclear ribonucleoprotein C-like
SGK196	protein kinase-like protein SgK196		LINC00636	long intergenic non-protein coding RNA 636
GPLD1	glycosylphosphatidylinositol specific phospholipase D1		SERHL	serine hydrolase-like
CD47	CD47 molecule		MIR3661	microRNA 3661
OAS3	2'-5'-oligoadenylate synthetase 3, 100kDa		RBM7	RNA binding motif protein 7
C1orf198	chromosome 1 open reading frame 198		MAGOH	mago-nashi homolog, proliferation-associated (Drosophila)
VARS	valyl-tRNA synthetase		FLJ45340	uncharacterized LOC402483
JAK2	Janus kinase 2		RMND5A	required for meiotic nuclear division 5 homolog A (S. cerevisiae)
CXADR	coxsackie virus and adenovirus receptor		FAM151A	family with sequence similarity 151, member A
MAN2B1	mannosidase, alpha, class 2B, member 1		FAM90A25P	family with sequence similarity 90 pseudogene
PACRGL	PARK2 co-regulated-like		GUK1	guanylate kinase 1
TMEM55A	transmembrane protein 55A		KRTAP5-1	keratin associated protein 5-1
VDR	vitamin D (1,25- dihydroxyvitamin D3) receptor		LOC442497	uncharacterized LOC442497
BMPR1A	bone morphogenetic protein receptor, type IA		SCGB2A2	secretoglobin, family 2A, member 2
RNF128	ring finger protein 128, E3 ubiquitin protein ligase		PHF13	PHD finger protein 13
PPIL2	peptidylprolyl isomerase (cyclophilin)-like 2		TMEM179	transmembrane protein 179
MTCP1NB	mature T-cell proliferation 1 neighbor		LOC643669	uncharacterized LOC643669
DFNA5	deafness, autosomal dominant 5		ASCL3	achaete-scute complex homolog 3 (Drosophila)
FKBP10	FK506 binding protein 10, 65 kDa		MIR3182	microRNA 3182
GPR63	G protein-coupled receptor 63		DNAJC21	DnaJ (Hsp40) homolog, subfamily C, member 21
NEO1	neogenin 1		RAB11FIP3	RAB11 family interacting protein 3 (class II)
BCL9	B-cell CLL/lymphoma 9		EEF1B2	eukaryotic translation elongation factor 1 beta 2
PHLDA2	pleckstrin homology-like domain, family A, member 2		ZNF395	zinc finger protein 395
LOXL2	lysyl oxidase-like 2		DKFZP434K028	uncharacterized LOC26070
NUP43	nucleoporin 43kDa		PLIN3	perilipin 3
CDH1	cadherin 1, type 1, E-cadherin (epithelial)		PP13	uncharacterized LOC100129503
PDLIM7	PDZ and LIM domain 7 (enigma)		PSMG3	proteasome (prosome, macropain) assembly chaperone 3
XK	X-linked Kx blood group (McLeod syndrome)		TAF5L	TAF5-like RNA polymerase II, p300/CBP-associated factor (PCAF)-associated factor, 65kDa
OR52E8	olfactory receptor, family 52, subfamily E, member 8		TMEM155	transmembrane protein 155
TMEM173	transmembrane protein 173		APAF1	apoptotic peptidase activating factor 1
EIF2AK3	eukaryotic translation initiation factor 2-alpha kinase 3		KLK2	kallikrein-related peptidase 2
PLOD3	procollagen-lysine, 2-oxoglutarate 5-dioxygenase 3		FAM205A	family with sequence similarity 205, member A
HTATIP2	HIV-1 Tat interactive protein 2, 30kDa		NSRP1	nuclear speckle splicing regulatory protein 1
MFAP3	microfibrillar-associated protein 3		KIN	KIN, antigenic determinant of recA protein homolog (mouse)
ZNF215	zinc finger protein 215		ATHL1	ATH1, acid trehalase-like 1 (yeast)
TMTC2	transmembrane and tetratricopeptide repeat containing 2		MIR1260A	microRNA 1260a
LOC646762	uncharacterized LOC646762		LOC284801	uncharacterized LOC284801
MCIN	multiciliate cell differentiation 1		PCNA-AS1	PCNA antisense RNA 1
PLEKHA8P1	pleckstrin homology domain containing, family A member 8 pseudogene 1		TUSC5	tumor suppressor candidate 5
TMEM200A	transmembrane protein 200A		SPTY2D1	SPT2, Suppressor of Ty, domain containing 1 (S. cerevisiae)
PDGFRL	platelet-derived growth factor receptor-like		MED7	mediator complex subunit 7
GPAM	glycerol-3-phosphate acyltransferase, mitochondrial		MIR103B2	microRNA 103b-2
RBM47	RNA binding motif protein 47		FAM181A	family with sequence similarity 181, member A
MAPKAPK3	mitogen-activated protein kinase-activated protein kinase 3		SCAMP4	secretory carrier membrane protein 4
FAF2	Fas associated factor family member 2		SNORD3C	small nucleolar RNA, C/D box 3C
KDELR3	KDEL (Lys-Asp-Glu-Leu) endoplasmic reticulum protein retention receptor 3		AMZ1	archaelysin family metallopeptidase 1
AKT3	v-akt murine thymoma viral oncogene homolog 3 (protein kinase B, gamma)		FAM122C	family with sequence similarity 122C
BCL7C	B-cell CLL/lymphoma 7C		VIPR2	vasoactive intestinal peptide receptor 2
MIIP	migration and invasion inhibitory protein		COL7A1	collagen, type VII, alpha 1
BTBD9	BTB (POZ) domain containing 9		GRP	gastrin-releasing peptide
GORAB	golgin, RAB6-interacting		MYL2	myosin, light chain 2, regulatory, cardiac, slow
ZDHHC13	zinc finger, DHHC-type containing 13		DLEU2	deleted in lymphocytic leukemia 2 (non-protein coding)
SLC9A1	solute carrier family 9, subfamily A (NHE1, cation proton antiporter 1), member 1		RGS17	regulator of G-protein signaling 17
HYOU1	hypoxia up-regulated 1		RRP36	ribosomal RNA processing 36 homolog (S. cerevisiae)
GDAP1	ganglioside induced differentiation associated protein 1		FUT3	fucosyltransferase 3 (galactoside 3(4)-L-fucosyltransferase, Lewis blood group)
MGST2	microsomal glutathione S-transferase 2		ASB8	ankyrin repeat and SOCS box containing 8
FANCD2	Fanconi anemia, complementation group D2		NLGN4X	neuroligin 4, X-linked
ELOVL6	ELOVL fatty acid elongase 6		BTBD7	BTB (POZ) domain containing 7
LINC00462	long intergenic non-protein coding RNA 462		LOC150185	uncharacterized LOC150185
AKT1	v-akt murine thymoma viral oncogene homolog 1		TWIST2	twist homolog 2 (Drosophila)
COPS7B	COP9 constitutive photomorphogenic homolog subunit 7B (Arabidopsis)		ZMAT5	zinc finger, matrin-type 5
C4orf32	chromosome 4 open reading frame 32		CTH	cystathionase (cystathionine gamma-lyase)
GTF2IRD1	GTF2I repeat domain containing 1		SRD5A1	steroid-5-alpha-reductase, alpha polypeptide 1 (3-oxo-5 alpha-steroid delta 4-dehydrogenase alpha 1)
TFR2	transferrin receptor 2		ZNF197	zinc finger protein 197
LOC100132707	uncharacterized LOC100132707		CD209	CD209 molecule
CYB5R2	cytochrome b5 reductase 2		LOC100132891	uncharacterized LOC100132891
HOXB5	homeobox B5		LOC100128239	uncharacterized LOC100128239
SLC12A6	solute carrier family 12 (potassium/chloride transporters), member 6		LINC00661	long intergenic non-protein coding RNA 661
CTDSPL	CTD (carboxy-terminal domain, RNA polymerase II, polypeptide A) small phosphatase-like		NOS2	nitric oxide synthase 2, inducible
CARM1	coactivator-associated arginine methyltransferase 1		LRIF1	ligand dependent nuclear receptor interacting factor 1
SLC7A2	solute carrier family 7 (cationic amino acid transporter, y+ system), member 2		LIPE	lipase, hormone-sensitive
DCP1B	DCP1 decapping enzyme homolog B (S. cerevisiae)		C11orf74	chromosome 11 open reading frame 74
NRARP	NOTCH-regulated ankyrin repeat protein		MIR483	microRNA 483
TMC5	transmembrane channel-like 5		GBP1	guanylate binding protein 1, interferon-inducible
SPATA20	spermatogenesis associated 20		ACTN2	actinin, alpha 2
MTNR1A	melatonin receptor 1A		C14orf180	chromosome 14 open reading frame 180
LOC100507460	uncharacterized LOC100507460		APLN	apelin
PTPRK	protein tyrosine phosphatase, receptor type, K		UCP3	uncoupling protein 3 (mitochondrial, proton carrier)
USP53	ubiquitin specific peptidase 53		EXOSC4	exosome component 4
LPCAT3	lysophosphatidylcholine acyltransferase 3		LINC00637	long intergenic non-protein coding RNA 637
ZFHX4	zinc finger homeobox 4		TMEM95	transmembrane protein 95
SLC41A1	solute carrier family 41, member 1		ACP5	acid phosphatase 5, tartrate resistant
PRR14	proline rich 14		C1QC	complement component 1, q subcomponent, C chain
MIR1206	microRNA 1206		SUN5	Sad1 and UNC84 domain containing 5
NFATC2	nuclear factor of activated T-cells, cytoplasmic, calcineurin-dependent 2		ZNF812	zinc finger protein 812
TAPBP	TAP binding protein (tapasin)		MIR29A	microRNA 29a
LEPR	leptin receptor		OR51G1	olfactory receptor, family 51, subfamily G, member 1
CRIPT	cysteine-rich PDZ-binding protein		LOC100507521	uncharacterized LOC100507521
MIR1204	microRNA 1204		MIR4417	microRNA 4417
POGLUT1	protein O-glucosyltransferase 1		CREBRF	CREB3 regulatory factor
FAM222B	family with sequence similarity 222, member B		LOC255167	uncharacterized LOC255167
C3orf17	chromosome 3 open reading frame 17		IRX2	iroquois homeobox 2
ALG3	asparagine-linked glycosylation 3, alpha-1,3- mannosyltransferase homolog (S. cerevisiae)		RBM48	RNA binding motif protein 48
KIAA1377	KIAA1377		HSP90AA4P	heat shock protein 90kDa alpha (cytosolic), class A member 4, pseudogene
BIVM	basic, immunoglobulin-like variable motif containing		LOC388849	uncharacterized LOC388849
ATP8B2	ATPase, aminophospholipid transporter, class I, type 8B, member 2		WDR25	WD repeat domain 25
RAB31	RAB31, member RAS oncogene family		HIST1H3A	histone cluster 1, H3a
KDELC1	KDEL (Lys-Asp-Glu-Leu) containing 1		PLVAP	plasmalemma vesicle associated protein
LYSMD2	LysM, putative peptidoglycan-binding, domain containing 2		SLC52A1	solute carrier family 52, riboflavin transporter, member 1
ATP11A	ATPase, class VI, type 11A		FABP5P3	fatty acid binding protein 5 pseudogene 3
GPR110	G protein-coupled receptor 110		KREMEN2	kringle containing transmembrane protein 2
MIR4742	microRNA 4742		PFKFB3	6-phosphofructo-2-kinase/fructose-2,6-biphosphatase 3
SLC7A8	solute carrier family 7 (amino acid transporter light chain, L system), member 8		AQP8	aquaporin 8
ELF4	E74-like factor 4 (ets domain transcription factor)		AVPR2	arginine vasopressin receptor 2
POLR2A	polymerase (RNA) II (DNA directed) polypeptide A, 220kDa		FCGR3B	Fc fragment of IgG, low affinity IIIb, receptor (CD16b)
PCK2	phosphoenolpyruvate carboxykinase 2 (mitochondrial)		UNKL	unkempt homolog (Drosophila)-like
HMGN2	high mobility group nucleosomal binding domain 2		MBTPS2	membrane-bound transcription factor peptidase, site 2
PDE3B	phosphodiesterase 3B, cGMP-inhibited		SEMA5A	sema domain, seven thrombospondin repeats (type 1 and type 1-like), transmembrane domain (TM) and short cytoplasmic domain, (semaphorin) 5A
C17orf65	chromosome 17 open reading frame 65		MEIOB	meiosis specific with OB domains
MAST2	microtubule associated serine/threonine kinase 2		OTUD5	OTU domain containing 5
IFI35	interferon-induced protein 35		KIRREL3	kin of IRRE like 3 (Drosophila)
LDLRAP1	low density lipoprotein receptor adaptor protein 1		LOC150568	uncharacterized LOC150568
SNX27	sorting nexin family member 27		MTRNR2L2	MT-RNR2-like 2
LOC100506748	uncharacterized LOC100506748		GZMA	granzyme A (granzyme 1, cytotoxic T-lymphocyte-associated serine esterase 3)
C6orf228	chromosome 6 open reading frame 228		TRIM11	tripartite motif containing 11
SARS2	seryl-tRNA synthetase 2, mitochondrial		KRT33B	keratin 33B
VTI1B	vesicle transport through interaction with t-SNAREs homolog 1B (yeast)		SNORD37	small nucleolar RNA, C/D box 37
IRAK4	interleukin-1 receptor-associated kinase 4		TREM2	triggering receptor expressed on myeloid cells 2
FZD3	frizzled family receptor 3		MIR4502	microRNA 4502
PSEN1	presenilin 1		TIPIN	TIMELESS interacting protein
TRIM14	tripartite motif containing 14		ZNF382	zinc finger protein 382
DTNB	dystrobrevin, beta		IGLJ7	immunoglobulin lambda joining 7
OR11H1	olfactory receptor, family 11, subfamily H, member 1		C19orf68	chromosome 19 open reading frame 68
SNHG16	small nucleolar RNA host gene 16 (non-protein coding)		PANX2	pannexin 2
IVD	isovaleryl-CoA dehydrogenase		C9orf66	chromosome 9 open reading frame 66
MIR4295	microRNA 4295		NFKBIL1	nuclear factor of kappa light polypeptide gene enhancer in B-cells inhibitor-like 1
PRMT3	protein arginine methyltransferase 3		IGHV1-24	immunoglobulin heavy variable 1-24
ATRX	alpha thalassemia/mental retardation syndrome X-linked		CRYBA4	crystallin, beta A4
ZDHHC3	zinc finger, DHHC-type containing 3		STMN3	stathmin-like 3
PPP6R1	protein phosphatase 6, regulatory subunit 1		LOC401463	uncharacterized LOC401463
EP300	E1A binding protein p300		MIR4253	microRNA 4253
SUGT1P3	suppressor of G2 allele of SKP1 (S. cerevisiae) pseudogene 3		SYNJ1	synaptojanin 1
OR51B2	olfactory receptor, family 51, subfamily B, member 2		OR7E156P	olfactory receptor, family 7, subfamily E, member 156 pseudogene
SETMAR	SET domain and mariner transposase fusion gene		FAM35B2	family with sequence similarity 35, member A pseudogene
DPY19L1	dpy-19-like 1 (C. elegans)		TRMU	tRNA 5-methylaminomethyl-2-thiouridylate methyltransferase
KCNMB4	potassium large conductance calcium-activated channel, subfamily M, beta member 4		DNAJC16	DnaJ (Hsp40) homolog, subfamily C, member 16
ROR1	receptor tyrosine kinase-like orphan receptor 1		IRAK3	interleukin-1 receptor-associated kinase 3
LRAT	lecithin retinol acyltransferase (phosphatidylcholine--retinol O-acyltransferase)		THOP1	thimet oligopeptidase 1
SMAP1	small ArfGAP 1		LOC100505949	uncharacterized LOC100505949
ACTR1B	ARP1 actin-related protein 1 homolog B, centractin beta (yeast)		GRPEL1	GrpE-like 1, mitochondrial (E. coli)
FKBP1B	FK506 binding protein 1B, 12.6 kDa		RBSG2	retinoblastoma-specific gene 2
MCOLN2	mucolipin 2		KIR3DX1	killer cell immunoglobulin-like receptor, three domains, X1
AHR	aryl hydrocarbon receptor		MGRN1	mahogunin ring finger 1, E3 ubiquitin protein ligase
ARL6IP4	ADP-ribosylation-like factor 6 interacting protein 4		RHOH	ras homolog family member H
RAB8A	RAB8A, member RAS oncogene family		GRIN2C	glutamate receptor, ionotropic, N-methyl D-aspartate 2C
MRPL35	mitochondrial ribosomal protein L35		KRTAP5-10	keratin associated protein 5-10
GNG5	guanine nucleotide binding protein (G protein), gamma 5		ABHD4	abhydrolase domain containing 4
TTLL5	tubulin tyrosine ligase-like family, member 5		MED17	mediator complex subunit 17
FGF19	fibroblast growth factor 19		AAED1	AhpC/TSA antioxidant enzyme domain containing 1
SPAG1	sperm associated antigen 1		GPR27	G protein-coupled receptor 27
TMEM98	transmembrane protein 98		CCDC74B-AS1	CCDC74B antisense RNA 1
CKB	creatine kinase, brain		C17orf89	chromosome 17 open reading frame 89
C6orf108	chromosome 6 open reading frame 108		MIR770	microRNA 770
SPATA2	spermatogenesis associated 2		FAM32A	family with sequence similarity 32, member A
TPRG1L	tumor protein p63 regulated 1-like		YPEL3	yippee-like 3 (Drosophila)
IMMP1L	IMP1 inner mitochondrial membrane peptidase-like (S. cerevisiae)		FBXO10	F-box protein 10
FBLN5	fibulin 5		LOC100288069	general transcription factor IIi pseudogene
PTPRU	protein tyrosine phosphatase, receptor type, U		LOC729970	hCG2028352-like
ZNF41	zinc finger protein 41		FLJ12334	uncharacterized LOC400946
LPAR1	lysophosphatidic acid receptor 1		GSTM2	glutathione S-transferase mu 2 (muscle)
APOD	apolipoprotein D		MAK16	MAK16 homolog (S. cerevisiae)
TMEM63B	transmembrane protein 63B		MTHFSD	methenyltetrahydrofolate synthetase domain containing
FAM98C	family with sequence similarity 98, member C		ADRA2A	adrenoceptor alpha 2A
ZNF92	zinc finger protein 92		C2orf48	chromosome 2 open reading frame 48
NAPEPLD	N-acyl phosphatidylethanolamine phospholipase D		HGC6.3	uncharacterized LOC100128124
TRMT2B	tRNA methyltransferase 2 homolog B (S. cerevisiae)		ZNF767	zinc finger family member 767
LOC100289388	uncharacterized LOC100289388		MIR4252	microRNA 4252
TIMELESS	timeless homolog (Drosophila)		LOC100507654	uncharacterized LOC100507654
ZNF503-AS1	ZNF503 antisense RNA 1		DCUN1D3	DCN1, defective in cullin neddylation 1, domain containing 3 (S. cerevisiae)
PCYOX1L	prenylcysteine oxidase 1 like		MKKS	McKusick-Kaufman syndrome
CCDC15	coiled-coil domain containing 15		LOC728741	uncharacterized LOC728741
CKAP4	cytoskeleton-associated protein 4		KANK4	KN motif and ankyrin repeat domains 4
SLAIN2	SLAIN motif family, member 2		MIR339	microRNA 339
PRNP	prion protein		ZBTB5	zinc finger and BTB domain containing 5
RPL23AP32	ribosomal protein L23a pseudogene 32		FLJ16126	uncharacterized LOC645010
CNOT3	CCR4-NOT transcription complex, subunit 3		MIR4451	microRNA 4451
GSTK1	glutathione S-transferase kappa 1		CXorf67	chromosome X open reading frame 67
C16orf58	chromosome 16 open reading frame 58		EFNB3	ephrin-B3
RPS10P7	ribosomal protein S10 pseudogene 7		C16orf71	chromosome 16 open reading frame 71
DOC2B	double C2-like domains, beta		KRTAP6-2	keratin associated protein 6-2
SFXN2	sideroflexin 2		ENTPD6	ectonucleoside triphosphate diphosphohydrolase 6 (putative)
ARL8A	ADP-ribosylation factor-like 8A		PVRL3-AS1	PVRL3 antisense RNA 1
FAM40A	family with sequence similarity 40, member A		OR1K1	olfactory receptor, family 1, subfamily K, member 1
TCF25	transcription factor 25 (basic helix-loop-helix)		P2RX1	purinergic receptor P2X, ligand-gated ion channel, 1
FANCC	Fanconi anemia, complementation group C		IFI27	interferon, alpha-inducible protein 27
GLIS3	GLIS family zinc finger 3		MIR4497	microRNA 4497
PPP2R3A	protein phosphatase 2, regulatory subunit B'', alpha		ST20	suppressor of tumorigenicity 20
DRAM2	DNA-damage regulated autophagy modulator 2		MIR3150A	microRNA 3150a
MUC3A	mucin 3A, cell surface associated		DUPD1	dual specificity phosphatase and pro isomerase domain containing 1
ELMOD2	ELMO/CED-12 domain containing 2		FAM103A1	family with sequence similarity 103, member A1
EMP2	epithelial membrane protein 2		ZNF576	zinc finger protein 576
DOM3Z	dom-3 homolog Z (C. elegans)		SNORA52	small nucleolar RNA, H/ACA box 52
SOX9	SRY (sex determining region Y)-box 9		MIR4743	microRNA 4743
RNF139	ring finger protein 139		SRSF4	serine/arginine-rich splicing factor 4
ARSJ	arylsulfatase family, member J		RPL23AP64	ribosomal protein L23a pseudogene 64
NFIA	nuclear factor I/A		HIRA	HIR histone cell cycle regulation defective homolog A (S. cerevisiae)
VANGL1	vang-like 1 (van gogh, Drosophila)		TRIM52	tripartite motif containing 52
NOC4L	nucleolar complex associated 4 homolog (S. cerevisiae)		HIST1H3D	histone cluster 1, H3d
SERPINI1	serpin peptidase inhibitor, clade I (neuroserpin), member 1		KIR3DL3	killer cell immunoglobulin-like receptor, three domains, long cytoplasmic tail, 3
CENPN	centromere protein N		UTS2D	urotensin 2 domain containing
RNF216P1	ring finger protein 216 pseudogene 1		SYNPO2L	synaptopodin 2-like
CPNE8	copine VIII		MGC39372	serpin peptidase inhibitor, clade B (ovalbumin), member 9 pseudogene
CLCC1	chloride channel CLIC-like 1		C10orf71	chromosome 10 open reading frame 71
C5orf22	chromosome 5 open reading frame 22		TKTL1	transketolase-like 1
HERC6	HECT and RLD domain containing E3 ubiquitin protein ligase family member 6		TBRG4	transforming growth factor beta regulator 4
TPP1	tripeptidyl peptidase I		LOC100130285	uncharacterized LOC100130285
RPS6KA1	ribosomal protein S6 kinase, 90kDa, polypeptide 1		RGAG1	retrotransposon gag domain containing 1
AGXT2L2	alanine-glyoxylate aminotransferase 2-like 2		PDE1B	phosphodiesterase 1B, calmodulin-dependent
ID1	inhibitor of DNA binding 1, dominant negative helix-loop-helix protein		DDX28	DEAD (Asp-Glu-Ala-Asp) box polypeptide 28
MCAM	melanoma cell adhesion molecule		DNAJC7	DnaJ (Hsp40) homolog, subfamily C, member 7
EML4	echinoderm microtubule associated protein like 4		TRAV12-3	T cell receptor alpha variable 12-3
WBP1L	WW domain binding protein 1-like		LOC100130579	prohibitin pseudogene
ZNF512	zinc finger protein 512		PLAC9	placenta-specific 9
MANF	mesencephalic astrocyte-derived neurotrophic factor		FAM58A	family with sequence similarity 58, member A
PWP2	PWP2 periodic tryptophan protein homolog (yeast)		LOC400927	TPTE and PTEN homologous inositol lipid phosphatase pseudogene
SLC30A5	solute carrier family 30 (zinc transporter), member 5		RARRES3	retinoic acid receptor responder (tazarotene induced) 3
RIMKLA	ribosomal modification protein rimK-like family member A		SMCR8	Smith-Magenis syndrome chromosome region, candidate 8
PTPN13	protein tyrosine phosphatase, non-receptor type 13 (APO-1/CD95 (Fas)-associated phosphatase)		ACOT4	acyl-CoA thioesterase 4
PRDM4	PR domain containing 4		VAPB	VAMP (vesicle-associated membrane protein)-associated protein B and C
KTN1-AS1	KTN1 antisense RNA 1		SMAP2	small ArfGAP2
SLC1A1	solute carrier family 1 (neuronal/epithelial high affinity glutamate transporter, system Xag), member 1		FLG-AS1	FLG antisense RNA 1
CHRNA7	cholinergic receptor, nicotinic, alpha 7 (neuronal)		AP1M1	adaptor-related protein complex 1, mu 1 subunit
MIR3674	microRNA 3674		C2orf54	chromosome 2 open reading frame 54
TMEM2	transmembrane protein 2		MED4	mediator complex subunit 4
RSRC1	arginine/serine-rich coiled-coil 1		SWSAP1	SWIM-type zinc finger 7 associated protein 1
LLGL1	lethal giant larvae homolog 1 (Drosophila)		C19orf77	chromosome 19 open reading frame 77
RBMS1	RNA binding motif, single stranded interacting protein 1		C20orf173	chromosome 20 open reading frame 173
DSTNP2	destrin (actin depolymerizing factor) pseudogene 2		SRRM5	serine/arginine repetitive matrix 5
CPVL	carboxypeptidase, vitellogenic-like		SPTLC1	serine palmitoyltransferase, long chain base subunit 1
LPHN1	latrophilin 1		MYO18B	myosin XVIIIB
ARMC10	armadillo repeat containing 10		DIABLO	diablo, IAP-binding mitochondrial protein
RUNDC3B	RUN domain containing 3B		KIAA1984-AS1	KIAA1984 antisense RNA 1
SNORA16B	small nucleolar RNA, H/ACA box 16B		LOC100129098	uncharacterized LOC100129098
TBC1D5	TBC1 domain family, member 5		SYT11	synaptotagmin XI
CXorf38	chromosome X open reading frame 38		MIR4270	microRNA 4270
SLC26A2	solute carrier family 26 (sulfate transporter), member 2		ANKRD13C	ankyrin repeat domain 13C
LOC728613	programmed cell death 6 pseudogene		SPACA5	sperm acrosome associated 5
LINC00662	long intergenic non-protein coding RNA 662		HPX	hemopexin
LPP	LIM domain containing preferred translocation partner in lipoma		GAS1	growth arrest-specific 1
FXN	frataxin		ADCYAP1	adenylate cyclase activating polypeptide 1 (pituitary)
IFI30	interferon, gamma-inducible protein 30		PPIL4	peptidylprolyl isomerase (cyclophilin)-like 4
CD44	CD44 molecule (Indian blood group)		HOXD12	homeobox D12
CCDC171	coiled-coil domain containing 171		LOC286297	uncharacterized LOC286297
FKBP3	FK506 binding protein 3, 25kDa		TFDP3	transcription factor Dp family, member 3
BMPR2	bone morphogenetic protein receptor, type II (serine/threonine kinase)		HAND2	heart and neural crest derivatives expressed 2
RAB26	RAB26, member RAS oncogene family		RORC	RAR-related orphan receptor C
ZC3H8	zinc finger CCCH-type containing 8		PCDHGB6	protocadherin gamma subfamily B, 6
ARSG	arylsulfatase G		THSD1	thrombospondin, type I, domain containing 1
ATAD2B	ATPase family, AAA domain containing 2B		FTCD	formiminotransferase cyclodeaminase
FAM40B	family with sequence similarity 40, member B		LCT	lactase
MYO19	myosin XIX		LOC100127946	uncharacterized LOC100127946
SLC25A30	solute carrier family 25, member 30		LCE3B	late cornified envelope 3B
ARID1A	AT rich interactive domain 1A (SWI-like)		RERG	RAS-like, estrogen-regulated, growth inhibitor
FGFR1	fibroblast growth factor receptor 1		LOC100506668	uncharacterized LOC100506668
PRKAA1	protein kinase, AMP-activated, alpha 1 catalytic subunit		CCNYL2	cyclin Y-like 2
MAP3K5	mitogen-activated protein kinase kinase kinase 5		ZNF624	zinc finger protein 624
RMND5B	required for meiotic nuclear division 5 homolog B (S. cerevisiae)		FBLN2	fibulin 2
DHRS3	dehydrogenase/reductase (SDR family) member 3		FKBP15	FK506 binding protein 15, 133kDa
WASF2	WAS protein family, member 2		CERS3	ceramide synthase 3
FAM160A1	family with sequence similarity 160, member A1		FADD	Fas (TNFRSF6)-associated via death domain
MAN2A2	mannosidase, alpha, class 2A, member 2		LZIC	leucine zipper and CTNNBIP1 domain containing
PPP1R12A	protein phosphatase 1, regulatory subunit 12A		RGS9BP	regulator of G protein signaling 9 binding protein
CYP2S1	cytochrome P450, family 2, subfamily S, polypeptide 1		CCDC11	coiled-coil domain containing 11
TRIM65	tripartite motif containing 65		CX3CL1	chemokine (C-X3-C motif) ligand 1
STK33	serine/threonine kinase 33		ANKZF1	ankyrin repeat and zinc finger domain containing 1
CDC26	cell division cycle 26 homolog (S. cerevisiae)		NACA2	nascent polypeptide-associated complex alpha subunit 2
IMPA2	inositol(myo)-1(or 4)-monophosphatase 2		TNXB	tenascin XB
PI4KA	phosphatidylinositol 4-kinase, catalytic, alpha		LOC100131094	uncharacterized LOC100131094
C11orf63	chromosome 11 open reading frame 63		BCRP2	breakpoint cluster region pseudogene 2
GLIPR1	GLI pathogenesis-related 1		BRD1	bromodomain containing 1
WDR41	WD repeat domain 41		SECISBP2	SECIS binding protein 2
CAD	carbamoyl-phosphate synthetase 2, aspartate transcarbamylase, and dihydroorotase		LAMB2	laminin, beta 2 (laminin S)
SSFA2	sperm specific antigen 2		CAMP	cathelicidin antimicrobial peptide
C18orf54	chromosome 18 open reading frame 54		LINC00163	long intergenic non-protein coding RNA 163
CTSH	cathepsin H		TMEM8B	transmembrane protein 8B
MPP6	membrane protein, palmitoylated 6 (MAGUK p55 subfamily member 6)		HSP90AB3P	heat shock protein 90kDa alpha (cytosolic), class B member 3, pseudogene
REEP4	receptor accessory protein 4		MIR1238	microRNA 1238
HIST1H2AK	histone cluster 1, H2ak		CFLAR-AS1	CFLAR antisense RNA 1
DGAT1	diacylglycerol O-acyltransferase 1		FAM22D	family with sequence similarity 22, member D
CARS2	cysteinyl-tRNA synthetase 2, mitochondrial (putative)		MRGPRX3	MAS-related GPR, member X3
IFI6	interferon, alpha-inducible protein 6		MIR3155A	microRNA 3155a
C6orf170	chromosome 6 open reading frame 170		DNM1P35	DNM1 pseudogene 35
ITPRIPL2	inositol 1,4,5-trisphosphate receptor interacting protein-like 2		WBP4	WW domain binding protein 4 (formin binding protein 21)
NCKIPSD	NCK interacting protein with SH3 domain		USP6	ubiquitin specific peptidase 6 (Tre-2 oncogene)
KIAA1462	KIAA1462		DAPK3	death-associated protein kinase 3
AP3M2	adaptor-related protein complex 3, mu 2 subunit		ODZ3	odz, odd Oz/ten-m homolog 3 (Drosophila)
PLCB3	phospholipase C, beta 3 (phosphatidylinositol-specific)		MIR544A	microRNA 544a
NMI	N-myc (and STAT) interactor		CERS5	ceramide synthase 5
CHTF8	CTF8, chromosome transmission fidelity factor 8 homolog (S. cerevisiae)		PPP4R2	protein phosphatase 4, regulatory subunit 2
CNN2	calponin 2		SNORA29	small nucleolar RNA, H/ACA box 29
H2AFV	H2A histone family, member V		POLN	polymerase (DNA directed) nu
CDH3	cadherin 3, type 1, P-cadherin (placental)		TATDN3	TatD DNase domain containing 3
NHSL1	NHS-like 1		TLX1	T-cell leukemia homeobox 1
WBSCR27	Williams Beuren syndrome chromosome region 27		C17orf85	chromosome 17 open reading frame 85
ZNF559	zinc finger protein 559		C3AR1	complement component 3a receptor 1
KIAA1244	KIAA1244		GGA1	golgi-associated, gamma adaptin ear containing, ARF binding protein 1
SLC38A5	solute carrier family 38, member 5		DNAJB5	DnaJ (Hsp40) homolog, subfamily B, member 5
EFNA5	ephrin-A5		SEMA7A	semaphorin 7A, GPI membrane anchor (John Milton Hagen blood group)
LINC00630	long intergenic non-protein coding RNA 630		NKPD1	NTPase, KAP family P-loop domain containing 1
DTWD2	DTW domain containing 2		LOC100506877	uncharacterized LOC100506877
GOLGA8H	golgin A8 family, member H		TCF4	transcription factor 4
DHX32	DEAH (Asp-Glu-Ala-His) box polypeptide 32		BEX4	brain expressed, X-linked 4
TRHDE	thyrotropin-releasing hormone degrading enzyme		BLCAP	bladder cancer associated protein
TRIM8	tripartite motif containing 8		C17orf99	chromosome 17 open reading frame 99
ZFPL1	zinc finger protein-like 1		FLJ43860	FLJ43860 protein
BVES	blood vessel epicardial substance		CEP104	centrosomal protein 104kDa
CNNM3	cyclin M3		FOXO3	forkhead box O3
STON2	stonin 2		GTF2E1	general transcription factor IIE, polypeptide 1, alpha 56kDa
KIF20A	kinesin family member 20A		MIR99B	microRNA 99b
DCAF11	DDB1 and CUL4 associated factor 11		DRP2	dystrophin related protein 2
LINC00657	long intergenic non-protein coding RNA 657		SCARNA10	small Cajal body-specific RNA 10
KATNB1	katanin p80 (WD repeat containing) subunit B 1		UBAP1L	ubiquitin associated protein 1-like
SAMD5	sterile alpha motif domain containing 5		TRBJ2-7	T cell receptor beta joining 2-7
ARFIP1	ADP-ribosylation factor interacting protein 1		TNRC6A	trinucleotide repeat containing 6A
MORN4	MORN repeat containing 4		FAM76A	family with sequence similarity 76, member A
PLEKHH2	pleckstrin homology domain containing, family H (with MyTH4 domain) member 2		PER3	period homolog 3 (Drosophila)
SIRT1	sirtuin 1		GOLGA2P5	golgin A2 pseudogene 5
EEF2K	eukaryotic elongation factor-2 kinase		BSCL2	Berardinelli-Seip congenital lipodystrophy 2 (seipin)
SLC45A4	solute carrier family 45, member 4		CDC25A	cell division cycle 25 homolog A (S. pombe)
BBS10	Bardet-Biedl syndrome 10		C11orf84	chromosome 11 open reading frame 84
OR51A4	olfactory receptor, family 51, subfamily A, member 4		LOC100506219	uncharacterized LOC100506219
CR2	complement component (3d/Epstein Barr virus) receptor 2		FAM160B1	family with sequence similarity 160, member B1
DNMT3B	DNA (cytosine-5-)-methyltransferase 3 beta		NUDCD3	NudC domain containing 3
PCBD2	pterin-4 alpha-carbinolamine dehydratase/dimerization cofactor of hepatocyte nuclear factor 1 alpha (TCF1) 2		SNORD57	small nucleolar RNA, C/D box 57
PODXL	podocalyxin-like		C22orf45	chromosome 22 open reading frame 45
SCN5A	sodium channel, voltage-gated, type V, alpha subunit		FEN1	flap structure-specific endonuclease 1
C5orf24	chromosome 5 open reading frame 24		ITGAD	integrin, alpha D
FAIM	Fas apoptotic inhibitory molecule		RWDD2A	RWD domain containing 2A
C6orf99	chromosome 6 open reading frame 99		NTN5	netrin 5
FLJ20021	uncharacterized LOC90024		PRRG3	proline rich Gla (G-carboxyglutamic acid) 3 (transmembrane)
SCD	stearoyl-CoA desaturase (delta-9-desaturase)		COL18A1-AS1	COL18A1 antisense RNA 1
RILPL2	Rab interacting lysosomal protein-like 2		CNGA4	cyclic nucleotide gated channel alpha 4
MIR4796	microRNA 4796		IGLV3-21	immunoglobulin lambda variable 3-21
PHTF1	putative homeodomain transcription factor 1		MIR92B	microRNA 92b
CD58	CD58 molecule		LOC440600	uncharacterized LOC440600
SYTL2	synaptotagmin-like 2		THOC1	THO complex 1
PLEKHG1	pleckstrin homology domain containing, family G (with RhoGef domain) member 1		CABP2	calcium binding protein 2
EXOG	endo/exonuclease (5'-3'), endonuclease G-like		KRT81	keratin 81
FAM83B	family with sequence similarity 83, member B		HNRNPKP3	heterogeneous nuclear ribonucleoprotein K pseudogene 3
SLC37A1	solute carrier family 37 (glycerol-3-phosphate transporter), member 1		TIMM10	translocase of inner mitochondrial membrane 10 homolog (yeast)
CMTM4	CKLF-like MARVEL transmembrane domain containing 4		PYY	peptide YY
ITGA3	integrin, alpha 3 (antigen CD49C, alpha 3 subunit of VLA-3 receptor)		MIR502	microRNA 502
PTK7	PTK7 protein tyrosine kinase 7		FGFR1OP	FGFR1 oncogene partner
SLC16A7	solute carrier family 16, member 7 (monocarboxylic acid transporter 2)		RNU5B-1	RNA, U5B small nuclear 1
FADS3	fatty acid desaturase 3		DUSP5P	dual specificity phosphatase 5 pseudogene
GINS3	GINS complex subunit 3 (Psf3 homolog)		FAM50B	family with sequence similarity 50, member B
CORO2A	coronin, actin binding protein, 2A		LOC100652768	uncharacterized LOC100652768
GMPPA	GDP-mannose pyrophosphorylase A		MIR520C	microRNA 520c
TSTD1	thiosulfate sulfurtransferase (rhodanese)-like domain containing 1		DDX51	DEAD (Asp-Glu-Ala-Asp) box polypeptide 51
VEGFB	vascular endothelial growth factor B		ZSCAN10	zinc finger and SCAN domain containing 10
CRYBG3	beta-gamma crystallin domain containing 3		FAM35A	family with sequence similarity 35, member A
ZXDB	zinc finger, X-linked, duplicated B		MTMR7	myotubularin related protein 7
RAP1GAP	RAP1 GTPase activating protein		DUS2L	dihydrouridine synthase 2-like, SMM1 homolog (S. cerevisiae)
IFI27L2	interferon, alpha-inducible protein 27-like 2		C16orf5	chromosome 16 open reading frame 5
MYBL2	v-myb myeloblastosis viral oncogene homolog (avian)-like 2		KIAA1967	KIAA1967
KIAA1586	KIAA1586		LINC00626	long intergenic non-protein coding RNA 626
LINC00641	long intergenic non-protein coding RNA 641		SUPT4H1	suppressor of Ty 4 homolog 1 (S. cerevisiae)
CAPS2	calcyphosine 2		LOC285074	anaphase promoting complex subunit 1 pseudogene
PMCHL2	pro-melanin-concentrating hormone-like 2, pseudogene		PITHD1	PITH (C-terminal proteasome-interacting domain of thioredoxin-like) domain containing 1
POGK	pogo transposable element with KRAB domain		TWISTNB	TWIST neighbor
MAP4K2	mitogen-activated protein kinase kinase kinase kinase 2		IGHV3-43	immunoglobulin heavy variable 3-43
CCNG2	cyclin G2		MIR637	microRNA 637
CYP4F22	cytochrome P450, family 4, subfamily F, polypeptide 22		CASKIN1	CASK interacting protein 1
LOC220729	succinate dehydrogenase complex, subunit A, flavoprotein (Fp) pseudogene		EIF4ENIF1	eukaryotic translation initiation factor 4E nuclear import factor 1
C6orf162	chromosome 6 open reading frame 162		WDR96	WD repeat domain 96
PSD3	pleckstrin and Sec7 domain containing 3		VSTM2L	V-set and transmembrane domain containing 2 like
ARL6	ADP-ribosylation factor-like 6		ZBTB7B	zinc finger and BTB domain containing 7B
TENC1	tensin like C1 domain containing phosphatase (tensin 2)		MRPL23	mitochondrial ribosomal protein L23
DHCR24	24-dehydrocholesterol reductase		CNTFR	ciliary neurotrophic factor receptor
CDC42EP1	CDC42 effector protein (Rho GTPase binding) 1		STK4	serine/threonine kinase 4
MCTP2	multiple C2 domains, transmembrane 2		OPHN1	oligophrenin 1
ATG10	autophagy related 10		TCP10L	t-complex 10 (mouse)-like
GPRC5B	G protein-coupled receptor, family C, group 5, member B		VPS25	vacuolar protein sorting 25 homolog (S. cerevisiae)
BTBD3	BTB (POZ) domain containing 3		HIST2H2BF	histone cluster 2, H2bf
BRIP1	BRCA1 interacting protein C-terminal helicase 1		UBOX5	U-box domain containing 5
MYO1B	myosin IB		CCDC127	coiled-coil domain containing 127
ATP5S	ATP synthase, H+ transporting, mitochondrial Fo complex, subunit s (factor B)		IRX1	iroquois homeobox 1
TNRC6B	trinucleotide repeat containing 6B		RABL2B	RAB, member of RAS oncogene family-like 2B
GRAMD2	GRAM domain containing 2		MMP17	matrix metallopeptidase 17 (membrane-inserted)
LOC100507127	uncharacterized LOC100507127		SCARNA27	small Cajal body-specific RNA 27
PLD1	phospholipase D1, phosphatidylcholine-specific		PEX10	peroxisomal biogenesis factor 10
CRIM1	cysteine rich transmembrane BMP regulator 1 (chordin-like)		CXXC1	CXXC finger protein 1
FOXRED1	FAD-dependent oxidoreductase domain containing 1		MOSPD2	motile sperm domain containing 2
LOC550643	uncharacterized LOC550643		LOC646808	L antigen family, member 3 pseudogene
TARBP1	TAR (HIV-1) RNA binding protein 1		LOC645166	lymphocyte-specific protein 1 pseudogene
PALB2	partner and localizer of BRCA2		FRMD1	FERM domain containing 1
SETDB2	SET domain, bifurcated 2		POU4F1	POU class 4 homeobox 1
MARS	methionyl-tRNA synthetase		TIFAB	TRAF-interacting protein with forkhead-associated domain, family member B
C1orf21	chromosome 1 open reading frame 21		TUBA4B	tubulin, alpha 4b (pseudogene)
CSRP2	cysteine and glycine-rich protein 2		S1PR4	sphingosine-1-phosphate receptor 4
RHBDF2	rhomboid 5 homolog 2 (Drosophila)		PLD4	phospholipase D family, member 4
TRIM44	tripartite motif containing 44		RAMP1	receptor (G protein-coupled) activity modifying protein 1
FOXRED2	FAD-dependent oxidoreductase domain containing 2		AOC4	amine oxidase, copper containing 3 (vascular adhesion protein 1) pseudogene
MBOAT1	membrane bound O-acyltransferase domain containing 1		KIAA0430	KIAA0430
LDHA	lactate dehydrogenase A		ABCA1	ATP-binding cassette, sub-family A (ABC1), member 1
HLA-DMA	major histocompatibility complex, class II, DM alpha		ANKRD40	ankyrin repeat domain 40
MRPS30	mitochondrial ribosomal protein S30		CEMP1	cementum protein 1
DNMT1	DNA (cytosine-5-)-methyltransferase 1		C19orf57	chromosome 19 open reading frame 57
TBC1D2B	TBC1 domain family, member 2B		LOC100132339	uncharacterized LOC100132339
FAH	fumarylacetoacetate hydrolase (fumarylacetoacetase)		ORM1	orosomucoid 1
EPB41L1	erythrocyte membrane protein band 4.1-like 1		IGKV3-20	immunoglobulin kappa variable 3-20
ZNF117	zinc finger protein 117		ZNF836	zinc finger protein 836
SVIL	supervillin		LOC415056	uncharacterized LOC415056
AGBL5	ATP/GTP binding protein-like 5		CRSP8P	mediator complex subunit 27 pseudogene
PHACTR2	phosphatase and actin regulator 2		MIR4752	microRNA 4752
EIF2D	eukaryotic translation initiation factor 2D		SLC30A10	solute carrier family 30, member 10
CTBP1-AS1	CTBP1 antisense RNA 1		SLC10A7	solute carrier family 10 (sodium/bile acid cotransporter family), member 7
LYRM7	Lyrm7 homolog (mouse)		VPS37B	vacuolar protein sorting 37 homolog B (S. cerevisiae)
ZNF100	zinc finger protein 100		PRM3	protamine 3
GPR126	G protein-coupled receptor 126		NEXN-AS1	NEXN antisense RNA 1
FLVCR1-AS1	FLVCR1 antisense RNA 1		GPR89A	G protein-coupled receptor 89A
RASAL1	RAS protein activator like 1 (GAP1 like)		MIR98	microRNA 98
KATNAL1	katanin p60 subunit A-like 1		COL5A3	collagen, type V, alpha 3
BCKDHA	branched chain keto acid dehydrogenase E1, alpha polypeptide		GMEB1	glucocorticoid modulatory element binding protein 1
MADD	MAP-kinase activating death domain		ART1	ADP-ribosyltransferase 1
LONRF1	LON peptidase N-terminal domain and ring finger 1		MIR4748	microRNA 4748
CD40	CD40 molecule, TNF receptor superfamily member 5		IGHE	immunoglobulin heavy constant epsilon
B4GALNT1	beta-1,4-N-acetyl-galactosaminyl transferase 1		LOC732275	uncharacterized LOC732275
PCSK7	proprotein convertase subtilisin/kexin type 7		AMIGO3	adhesion molecule with Ig-like domain 3
KDM2B	lysine (K)-specific demethylase 2B		GPR26	G protein-coupled receptor 26
C10orf32	chromosome 10 open reading frame 32		MIR1202	microRNA 1202
TIMP1	TIMP metallopeptidase inhibitor 1		CEP19	centrosomal protein 19kDa
SAT1	spermidine/spermine N1-acetyltransferase 1		MYH15	myosin, heavy chain 15
PCED1A	PC-esterase domain containing 1A		SNORA20	small nucleolar RNA, H/ACA box 20
CA11	carbonic anhydrase XI		ZSCAN1	zinc finger and SCAN domain containing 1
SERTAD4	SERTA domain containing 4		LOC145845	uncharacterized LOC145845
ABLIM1	actin binding LIM protein 1		LOC100289137	uncharacterized LOC100289137
SUPT3H	suppressor of Ty 3 homolog (S. cerevisiae)		NCAPD3	non-SMC condensin II complex, subunit D3
MIF4GD	MIF4G domain containing		SNORD125	small nucleolar RNA, C/D box 125
CPE	carboxypeptidase E		MIR3125	microRNA 3125
GPM6A	glycoprotein M6A		PTDSS2	phosphatidylserine synthase 2
SLC17A9	solute carrier family 17, member 9		SMIM2-AS1	SMIM2 antisense RNA 1
IRS1	insulin receptor substrate 1		SETD8	SET domain containing (lysine methyltransferase) 8
TOE1	target of EGR1, member 1 (nuclear)		MIR4519	microRNA 4519
HYAL3	hyaluronoglucosaminidase 3		PRSS57	protease, serine, 57
TFCP2L1	transcription factor CP2-like 1		SNORD115-45	small nucleolar RNA, C/D box 115-45
ZHX1-C8ORF76	ZHX1-C8ORF76 readthrough		CT45A1	cancer/testis antigen family 45, member A1
SLC18B1	solute carrier family 18, subfamily B, member 1		KDSR	3-ketodihydrosphingosine reductase
PSPH	phosphoserine phosphatase		OR10G4	olfactory receptor, family 10, subfamily G, member 4
TOR3A	torsin family 3, member A		MIR4641	microRNA 4641
LOC100506365	uncharacterized LOC100506365		CD14	CD14 molecule
ZNF430	zinc finger protein 430		RBFOX2	RNA binding protein, fox-1 homolog (C. elegans) 2
HEXIM1	hexamethylene bis-acetamide inducible 1		MIR1976	microRNA 1976
VEGFA	vascular endothelial growth factor A		C20orf141	chromosome 20 open reading frame 141
DCUN1D4	DCN1, defective in cullin neddylation 1, domain containing 4 (S. cerevisiae)		C2orf15	chromosome 2 open reading frame 15
ITGA5	integrin, alpha 5 (fibronectin receptor, alpha polypeptide)		NAP1L3	nucleosome assembly protein 1-like 3
GPR125	G protein-coupled receptor 125		LOC100506276	uncharacterized LOC100506276
P2RX4	purinergic receptor P2X, ligand-gated ion channel, 4		NFKBID	nuclear factor of kappa light polypeptide gene enhancer in B-cells inhibitor, delta
KLF12	Kruppel-like factor 12		C1QTNF3	C1q and tumor necrosis factor related protein 3
RHOBTB2	Rho-related BTB domain containing 2		CAND2	cullin-associated and neddylation-dissociated 2 (putative)
SSX2IP	synovial sarcoma, X breakpoint 2 interacting protein		FLJ44342	uncharacterized LOC645460
LOC100507033	uncharacterized LOC100507033		ATP13A3	ATPase type 13A3
AZIN1	antizyme inhibitor 1		PDCD6	programmed cell death 6
SLC25A6	solute carrier family 25 (mitochondrial carrier; adenine nucleotide translocator), member 6		LOC644189	acyl-CoA thioesterase 4 pseudogene
LTB4R	leukotriene B4 receptor		HDGFL1	hepatoma derived growth factor-like 1
MIR4659A	microRNA 4659a		CTDSPL2	CTD (carboxy-terminal domain, RNA polymerase II, polypeptide A) small phosphatase like 2
MED11	mediator complex subunit 11		IFFO1	intermediate filament family orphan 1
HCFC1	host cell factor C1 (VP16-accessory protein)		MIR4754	microRNA 4754
CNN3	calponin 3, acidic		NPBWR1	neuropeptides B/W receptor 1
MTHFD1L	methylenetetrahydrofolate dehydrogenase (NADP+ dependent) 1-like		CPZ	carboxypeptidase Z
MEF2C	myocyte enhancer factor 2C		DPP9	dipeptidyl-peptidase 9
NBPF3	neuroblastoma breakpoint family, member 3		SLC4A1AP	solute carrier family 4 (anion exchanger), member 1, adaptor protein
XRRA1	X-ray radiation resistance associated 1		VSTM5	V-set and transmembrane domain containing 5
PCYOX1	prenylcysteine oxidase 1		LMNB2	lamin B2
RBL2	retinoblastoma-like 2 (p130)		EIF3IP1	eukaryotic translation initiation factor 3, subunit I pseudogene 1
PRAF2	PRA1 domain family, member 2		RALBP1	ralA binding protein 1
LOC100506325	uncharacterized LOC100506325		KCNJ9	potassium inwardly-rectifying channel, subfamily J, member 9
GRIN2D	glutamate receptor, ionotropic, N-methyl D-aspartate 2D		IP6K1	inositol hexakisphosphate kinase 1
TPTE2P1	transmembrane phosphoinositide 3-phosphatase and tensin homolog 2 pseudogene 1		BAX	BCL2-associated X protein
MUC13	mucin 13, cell surface associated		NMT2	N-myristoyltransferase 2
FAM172A	family with sequence similarity 172, member A		CTAG2	cancer/testis antigen 2
RNF111	ring finger protein 111		NOP14-AS1	NOP14 antisense RNA 1
PYGO2	pygopus homolog 2 (Drosophila)		LOC100506687	uncharacterized LOC100506687
IFITM3	interferon induced transmembrane protein 3		BRE-AS1	BRE antisense RNA 1
TGFBR1	transforming growth factor, beta receptor 1		MED6	mediator complex subunit 6
ABCC2	ATP-binding cassette, sub-family C (CFTR/MRP), member 2		HIST1H3H	histone cluster 1, H3h
STIM1	stromal interaction molecule 1		SPATA7	spermatogenesis associated 7
TTC7B	tetratricopeptide repeat domain 7B		CTDSP2	CTD (carboxy-terminal domain, RNA polymerase II, polypeptide A) small phosphatase 2
PPP4R4	protein phosphatase 4, regulatory subunit 4		ZNF727	zinc finger protein 727
LYPD6B	LY6/PLAUR domain containing 6B		COG4	component of oligomeric golgi complex 4
TNKS	tankyrase, TRF1-interacting ankyrin-related ADP-ribose polymerase		PIDD	p53-induced death domain protein
ZCCHC2	zinc finger, CCHC domain containing 2		ARFIP2	ADP-ribosylation factor interacting protein 2
DNLZ	DNL-type zinc finger		USF1	upstream transcription factor 1
MANEAL	mannosidase, endo-alpha-like		MIR711	microRNA 711
FLJ42351	uncharacterized LOC400999		IGF2	insulin-like growth factor 2 (somatomedin A)
HSD11B2	hydroxysteroid (11-beta) dehydrogenase 2		TRIP11	thyroid hormone receptor interactor 11
LHPP	phospholysine phosphohistidine inorganic pyrophosphate phosphatase		ZACN	zinc activated ligand-gated ion channel
RYBP	RING1 and YY1 binding protein		ZNF571	zinc finger protein 571
VPS28	vacuolar protein sorting 28 homolog (S. cerevisiae)		H1FOO	H1 histone family, member O, oocyte-specific
FKTN	fukutin		AQP2	aquaporin 2 (collecting duct)
PIM2	pim-2 oncogene		TMEM151B	transmembrane protein 151B
RAB38	RAB38, member RAS oncogene family		LAPTM4A	lysosomal protein transmembrane 4 alpha
SYT7	synaptotagmin VII		LOC100506797	uncharacterized LOC100506797
ICA1	islet cell autoantigen 1, 69kDa		TBP	TATA box binding protein
ASCC2	activating signal cointegrator 1 complex subunit 2		SCHIP1	schwannomin interacting protein 1
SEL1L	sel-1 suppressor of lin-12-like (C. elegans)		DPPA5	developmental pluripotency associated 5
GNAL	guanine nucleotide binding protein (G protein), alpha activating activity polypeptide, olfactory type		MIR302D	microRNA 302d
ZNF678	zinc finger protein 678		ARHGDIB	Rho GDP dissociation inhibitor (GDI) beta
ZSWIM1	zinc finger, SWIM-type containing 1		FAM84A	family with sequence similarity 84, member A
CERS6	ceramide synthase 6		TOLLIP	toll interacting protein
FLJ42709	uncharacterized LOC441094		MIR632	microRNA 632
GLUL	glutamate-ammonia ligase		STRC	stereocilin
LIFR	leukemia inhibitory factor receptor alpha		TRAJ26	T cell receptor alpha joining 26
EFCAB2	EF-hand calcium binding domain 2		FIGN	fidgetin
TTL	tubulin tyrosine ligase		C5orf44	chromosome 5 open reading frame 44
IL18	interleukin 18 (interferon-gamma-inducing factor)		GSC2	goosecoid homeobox 2
NEK3	NIMA (never in mitosis gene a)-related kinase 3		LOC727803	RAN binding protein 1 pseudogene
CAPZA2	capping protein (actin filament) muscle Z-line, alpha 2		FAM47A	family with sequence similarity 47, member A
PPIAL4C	peptidylprolyl isomerase A (cyclophilin A)-like 4C		C19orf47	chromosome 19 open reading frame 47
ITPR2	inositol 1,4,5-trisphosphate receptor, type 2		FUBP3	far upstream element (FUSE) binding protein 3
NCOR2	nuclear receptor corepressor 2		MIR4732	microRNA 4732
MAP3K6	mitogen-activated protein kinase kinase kinase 6		LOC100506639	uncharacterized LOC100506639
LOC100507330	uncharacterized LOC100507330		FAM75D1	family with sequence similarity 75, member D1
FBXL17	F-box and leucine-rich repeat protein 17		C8orf40	chromosome 8 open reading frame 40
NHEJ1	nonhomologous end-joining factor 1		CARHSP1	calcium regulated heat stable protein 1, 24kDa
GAL	galanin prepropeptide		FAM132A	family with sequence similarity 132, member A
HEATR3	HEAT repeat containing 3		CACNA1F	calcium channel, voltage-dependent, L type, alpha 1F subunit
HS3ST3B1	heparan sulfate (glucosamine) 3-O-sulfotransferase 3B1		C16orf70	chromosome 16 open reading frame 70
TGFB1I1	transforming growth factor beta 1 induced transcript 1		CCDC57	coiled-coil domain containing 57
ZDHHC9	zinc finger, DHHC-type containing 9		SKP2	S-phase kinase-associated protein 2, E3 ubiquitin protein ligase
PTPN4	protein tyrosine phosphatase, non-receptor type 4 (megakaryocyte)		MIR602	microRNA 602
SHISA4	shisa homolog 4 (Xenopus laevis)		ATXN1L	ataxin 1-like
PFKL	phosphofructokinase, liver		ASIC4	acid-sensing (proton-gated) ion channel family member 4
DNAJC22	DnaJ (Hsp40) homolog, subfamily C, member 22		SNIP1	Smad nuclear interacting protein 1
FANCL	Fanconi anemia, complementation group L		AUH	AU RNA binding protein/enoyl-CoA hydratase
USP18	ubiquitin specific peptidase 18		TRIM50	tripartite motif containing 50
TSC22D1	TSC22 domain family, member 1		SNORA80	small nucleolar RNA, H/ACA box 80
SLC25A1	solute carrier family 25 (mitochondrial carrier; citrate transporter), member 1		ORMDL3	ORM1-like 3 (S. cerevisiae)
SHROOM3	shroom family member 3		C8orf33	chromosome 8 open reading frame 33
CCDC90A	coiled-coil domain containing 90A		PKNOX1	PBX/knotted 1 homeobox 1
SH3BP4	SH3-domain binding protein 4		WT1	Wilms tumor 1
DICER1	dicer 1, ribonuclease type III		UBE3C	ubiquitin protein ligase E3C
JUNB	jun B proto-oncogene		LOC338651	uncharacterized LOC338651
CBLB	Cbl proto-oncogene, E3 ubiquitin protein ligase B		LOC151174	uncharacterized LOC151174
LOC645513	uncharacterized LOC645513		LOC100129960	syndecan binding protein (syntenin) pseudogene
MCU	mitochondrial calcium uniporter		LOC100507468	uncharacterized LOC100507468
HCG18	HLA complex group 18 (non-protein coding)		MIR516A2	microRNA 516a-2
RNFT1	ring finger protein, transmembrane 1		TMEM223	transmembrane protein 223
IGF2BP2	insulin-like growth factor 2 mRNA binding protein 2		CPEB2	cytoplasmic polyadenylation element binding protein 2
LOC100130691	uncharacterized LOC100130691		KIAA0907	KIAA0907
ZFAND4	zinc finger, AN1-type domain 4		MTBP	Mdm2, transformed 3T3 cell double minute 2, p53 binding protein (mouse) binding protein, 104kDa
KIAA0494	KIAA0494		MIR191	microRNA 191
BCKDK	branched chain ketoacid dehydrogenase kinase		AGAP3	ArfGAP with GTPase domain, ankyrin repeat and PH domain 3
KIF13B	kinesin family member 13B		DHX16	DEAH (Asp-Glu-Ala-His) box polypeptide 16
TNS4	tensin 4		TAF3	TAF3 RNA polymerase II, TATA box binding protein (TBP)-associated factor, 140kDa
COQ4	coenzyme Q4 homolog (S. cerevisiae)		TPI1	triosephosphate isomerase 1
LOC100507486	uncharacterized LOC100507486		BIN1	bridging integrator 1
APPL2	adaptor protein, phosphotyrosine interaction, PH domain and leucine zipper containing 2		IGHV3-48	immunoglobulin heavy variable 3-48
GPD2	glycerol-3-phosphate dehydrogenase 2 (mitochondrial)		FAM150B	family with sequence similarity 150, member B
SEPT6	septin 6		C22orf24	chromosome 22 open reading frame 24
NEK7	NIMA (never in mitosis gene a)-related kinase 7		KRTAP10-2	keratin associated protein 10-2
ROGDI	rogdi homolog (Drosophila)		SLC7A10	solute carrier family 7 (neutral amino acid transporter light chain, asc system), member 10
SRD5A3	steroid 5 alpha-reductase 3		SEPT8	septin 8
DKFZP586I1420	uncharacterized protein DKFZp586I1420		MAPRE1	microtubule-associated protein, RP/EB family, member 1
ANKRD18DP	ankyrin repeat domain 18D, pseudogene		CATSPER2P1	cation channel, sperm associated 2 pseudogene 1
ATAD3A	ATPase family, AAA domain containing 3A		LOC100506310	uncharacterized protein C1orf167-like
METTL10	methyltransferase like 10		TMEM45B	transmembrane protein 45B
AADAT	aminoadipate aminotransferase		FCGR3A	Fc fragment of IgG, low affinity IIIa, receptor (CD16a)
GCLM	glutamate-cysteine ligase, modifier subunit		PCDHGA3	protocadherin gamma subfamily A, 3
LGALSL	lectin, galactoside-binding-like		SNORA5C	small nucleolar RNA, H/ACA box 5C
GGH	gamma-glutamyl hydrolase (conjugase, folylpolygammaglutamyl hydrolase)		MIR3138	microRNA 3138
QSER1	glutamine and serine rich 1		ZNF879	zinc finger protein 879
FGF2	fibroblast growth factor 2 (basic)		WRAP73	WD repeat containing, antisense to TP73
MR1	major histocompatibility complex, class I-related		BMP8B	bone morphogenetic protein 8b
RPL22L1	ribosomal protein L22-like 1		KCTD3	potassium channel tetramerisation domain containing 3
WDR18	WD repeat domain 18		LOC100506737	uncharacterized LOC100506737
MAPK8IP1	mitogen-activated protein kinase 8 interacting protein 1		S100A7	S100 calcium binding protein A7
RRNAD1	ribosomal RNA adenine dimethylase domain containing 1		LOC100505648	uncharacterized LOC100505648
LOC143188	uncharacterized LOC143188		DNAJC11	DnaJ (Hsp40) homolog, subfamily C, member 11
TAF13	TAF13 RNA polymerase II, TATA box binding protein (TBP)-associated factor, 18kDa		IGHV3-73	immunoglobulin heavy variable 3-73
CNPY3	canopy 3 homolog (zebrafish)		RWDD2B	RWD domain containing 2B
ABCC1	ATP-binding cassette, sub-family C (CFTR/MRP), member 1		WDR5	WD repeat domain 5
SLC35C2	solute carrier family 35, member C2		VWCE	von Willebrand factor C and EGF domains
SMARCC2	SWI/SNF related, matrix associated, actin dependent regulator of chromatin, subfamily c, member 2		LHX5	LIM homeobox 5
NABP2	nucleic acid binding protein 2		CHPF2	chondroitin polymerizing factor 2
FOCAD	focadhesin		TBPL1	TBP-like 1
SLC6A9	solute carrier family 6 (neurotransmitter transporter, glycine), member 9		C5orf51	chromosome 5 open reading frame 51
TMEM54	transmembrane protein 54		RRP1B	ribosomal RNA processing 1 homolog B (S. cerevisiae)
CCDC109B	coiled-coil domain containing 109B		HAVCR1P1	hepatitis A virus cellular receptor 1 pseudogene 1
KLK6	kallikrein-related peptidase 6		PSCA	prostate stem cell antigen
SRM	spermidine synthase		STAT5B	signal transducer and activator of transcription 5B
TMC7	transmembrane channel-like 7		LSM6	LSM6 homolog, U6 small nuclear RNA associated (S. cerevisiae)
SLC6A17	solute carrier family 6, member 17		GTF3C4	general transcription factor IIIC, polypeptide 4, 90kDa
GPN1	GPN-loop GTPase 1		TEX30	testis expressed 30
OR5M10	olfactory receptor, family 5, subfamily M, member 10		WASH3P	WAS protein family homolog 3 pseudogene
DHRS1	dehydrogenase/reductase (SDR family) member 1		SESTD1	SEC14 and spectrin domains 1
UBE2J1	ubiquitin-conjugating enzyme E2, J1		TMEM217	transmembrane protein 217
SHKBP1	SH3KBP1 binding protein 1		ROMO1	reactive oxygen species modulator 1
MGC27345	uncharacterized protein MGC27345		ZNF732	zinc finger protein 732
HPSE	heparanase		LOC100505570	uncharacterized LOC100505570
SLC25A13	solute carrier family 25 (aspartate/glutamate carrier), member 13		LOC643355	uncharacterized LOC643355
PLEKHH1	pleckstrin homology domain containing, family H (with MyTH4 domain) member 1		CHIT1	chitinase 1 (chitotriosidase)
TMEM135	transmembrane protein 135		IGF2BP3	insulin-like growth factor 2 mRNA binding protein 3
HIST2H3D	histone cluster 2, H3d		STK35	serine/threonine kinase 35
LINC00511	long intergenic non-protein coding RNA 511		MTF2	metal response element binding transcription factor 2
ROCK1P1	Rho-associated, coiled-coil containing protein kinase 1 pseudogene 1		ZNF622	zinc finger protein 622
SPCS3	signal peptidase complex subunit 3 homolog (S. cerevisiae)		CENPQ	centromere protein Q
MEX3D	mex-3 homolog D (C. elegans)		KIAA0825	KIAA0825
FAR1	fatty acyl CoA reductase 1		RAC3	ras-related C3 botulinum toxin substrate 3 (rho family, small GTP binding protein Rac3)
PIGH	phosphatidylinositol glycan anchor biosynthesis, class H		YRDC	yrdC domain containing (E. coli)
SFXN1	sideroflexin 1		SNORD71	small nucleolar RNA, C/D box 71
PPAP2A	phosphatidic acid phosphatase type 2A		MRPS9	mitochondrial ribosomal protein S9
CDC7	cell division cycle 7 homolog (S. cerevisiae)		LOC389634	uncharacterized LOC389634
HCG8	HLA complex group 8		MIR603	microRNA 603
SLC31A2	solute carrier family 31 (copper transporters), member 2		MIER2	mesoderm induction early response 1, family member 2
GTDC1	glycosyltransferase-like domain containing 1		LMX1A	LIM homeobox transcription factor 1, alpha
FAM117A	family with sequence similarity 117, member A		SNORA23	small nucleolar RNA, H/ACA box 23
DAK	dihydroxyacetone kinase 2 homolog (S. cerevisiae)		PSPN	persephin
ARFGAP2	ADP-ribosylation factor GTPase activating protein 2		PCDHA9	protocadherin alpha 9
GBE1	glucan (1,4-alpha-), branching enzyme 1		CST1	cystatin SN
MAPK13	mitogen-activated protein kinase 13		TMF1	TATA element modulatory factor 1
MED10	mediator complex subunit 10		DHFRL1	dihydrofolate reductase-like 1
CAMKK2	calcium/calmodulin-dependent protein kinase kinase 2, beta		PRSS8	protease, serine, 8
ETV6	ets variant 6		HIST1H1T	histone cluster 1, H1t
UFM1	ubiquitin-fold modifier 1		GAS6	growth arrest-specific 6
TYRO3	TYRO3 protein tyrosine kinase		TMEM104	transmembrane protein 104
NAV3	neuron navigator 3		PPCS	phosphopantothenoylcysteine synthetase
MTERFD3	MTERF domain containing 3		GPX3	glutathione peroxidase 3 (plasma)
APOOL	apolipoprotein O-like		ATG4B	autophagy related 4B, cysteine peptidase
TAS2R14	taste receptor, type 2, member 14		U2SURP	U2 snRNP-associated SURP domain containing
TMEM251	transmembrane protein 251		MIR210	microRNA 210
LTBR	lymphotoxin beta receptor (TNFR superfamily, member 3)		SIRPG	signal-regulatory protein gamma
LOC283683	uncharacterized LOC283683		C1orf116	chromosome 1 open reading frame 116
PDP2	pyruvate dehyrogenase phosphatase catalytic subunit 2		MPPED2	metallophosphoesterase domain containing 2
ORAI2	ORAI calcium release-activated calcium modulator 2		WT1-AS	WT1 antisense RNA
ARRB1	arrestin, beta 1		ZCCHC14	zinc finger, CCHC domain containing 14
MYB	v-myb myeloblastosis viral oncogene homolog (avian)		CCDC51	coiled-coil domain containing 51
SC5DL	sterol-C5-desaturase (ERG3 delta-5-desaturase homolog, S. cerevisiae)-like		MIR3157	microRNA 3157
CCDC138	coiled-coil domain containing 138		BHLHA15	basic helix-loop-helix family, member a15
UBXN2A	UBX domain protein 2A		ZNF705E	zinc finger protein 705E
NFKB1	nuclear factor of kappa light polypeptide gene enhancer in B-cells 1		OR5A1	olfactory receptor, family 5, subfamily A, member 1
C6orf89	chromosome 6 open reading frame 89		TTC36	tetratricopeptide repeat domain 36
ALG10	asparagine-linked glycosylation 10, alpha-1,2-glucosyltransferase homolog (S. pombe)		RNU4ATAC	RNA, U4atac small nuclear (U12-dependent splicing)
BHMT2	betaine--homocysteine S-methyltransferase 2		RNMTL1	RNA methyltransferase like 1
C11orf49	chromosome 11 open reading frame 49		C1orf131	chromosome 1 open reading frame 131
GOLT1B	golgi transport 1B		ATL3	atlastin GTPase 3
UGT1A8	UDP glucuronosyltransferase 1 family, polypeptide A8		PUS3	pseudouridylate synthase 3
ERLIN1	ER lipid raft associated 1		MAP2K3	mitogen-activated protein kinase kinase 3
LOC100129502	uncharacterized LOC100129502		MIR4713	microRNA 4713
ISPD	isoprenoid synthase domain containing		FBXO18	F-box protein, helicase, 18
FLJ42627	uncharacterized LOC645644		FN3KRP	fructosamine 3 kinase related protein
WIPF3	WAS/WASL interacting protein family, member 3		IGHA1	immunoglobulin heavy constant alpha 1
CNTNAP3B	contactin associated protein-like 3B		FAM58BP	family with sequence similarity 58, member B, pseudogene
FDXACB1	ferredoxin-fold anticodon binding domain containing 1		MLN	motilin
HDAC3	histone deacetylase 3		PPIAL4A	peptidylprolyl isomerase A (cyclophilin A)-like 4A
SOX4	SRY (sex determining region Y)-box 4		ALPPL2	alkaline phosphatase, placental-like 2
SLC25A40	solute carrier family 25, member 40		MB21D1	Mab-21 domain containing 1
JAG2	jagged 2		ZNF441	zinc finger protein 441
SNX29	sorting nexin 29		OR4N4	olfactory receptor, family 4, subfamily N, member 4
MARCKSL1	MARCKS-like 1		CRYGS	crystallin, gamma S
PPAPDC1B	phosphatidic acid phosphatase type 2 domain containing 1B		LINC00649	long intergenic non-protein coding RNA 649
ANKRD16	ankyrin repeat domain 16		ZIK1	zinc finger protein interacting with K protein 1 homolog (mouse)
SFXN5	sideroflexin 5		ELL	elongation factor RNA polymerase II
AGA	aspartylglucosaminidase		GJD2	gap junction protein, delta 2, 36kDa
LOC389641	uncharacterized LOC389641		OPLAH	5-oxoprolinase (ATP-hydrolysing)
PARD6G	par-6 partitioning defective 6 homolog gamma (C. elegans)		THBD	thrombomodulin
SNORD14E	small nucleolar RNA, C/D box 14E		TMEM210	transmembrane protein 210
GGA2	golgi-associated, gamma adaptin ear containing, ARF binding protein 2		LOC100507369	putative uncharacterized protein encoded by LINC00174-like
BTN3A2	butyrophilin, subfamily 3, member A2		NR6A1	nuclear receptor subfamily 6, group A, member 1
CREG1	cellular repressor of E1A-stimulated genes 1		CTR9	Ctr9, Paf1/RNA polymerase II complex component, homolog (S. cerevisiae)
NCOA6	nuclear receptor coactivator 6		KLHL22	kelch-like 22 (Drosophila)
ARMC4	armadillo repeat containing 4		SNORA67	small nucleolar RNA, H/ACA box 67
TRAF3IP2	TRAF3 interacting protein 2		PPM1K	protein phosphatase, Mg2+/Mn2+ dependent, 1K
GTPBP8	GTP-binding protein 8 (putative)		CCNT2	cyclin T2
APEH	N-acylaminoacyl-peptide hydrolase		BAIAP2	BAI1-associated protein 2
LOC100507459	uncharacterized LOC100507459		GREB1L	growth regulation by estrogen in breast cancer-like
CCDC68	coiled-coil domain containing 68		MED9	mediator complex subunit 9
PTGS2	prostaglandin-endoperoxide synthase 2 (prostaglandin G/H synthase and cyclooxygenase)		SCNM1	sodium channel modifier 1
KPNA5	karyopherin alpha 5 (importin alpha 6)		CDKN3	cyclin-dependent kinase inhibitor 3
HAS3	hyaluronan synthase 3		RDBP	RD RNA binding protein
SH3BP5	SH3-domain binding protein 5 (BTK-associated)		LOC100288798	uncharacterized LOC100288798
SNORD113-9	small nucleolar RNA, C/D box 113-9		PCDH9	protocadherin 9
B3GNT3	UDP-GlcNAc:betaGal beta-1,3-N-acetylglucosaminyltransferase 3		SLC6A18	solute carrier family 6, member 18
KCNS3	potassium voltage-gated channel, delayed-rectifier, subfamily S, member 3		LRRC14	leucine rich repeat containing 14
EFNA3	ephrin-A3		LOC100506860	uncharacterized LOC100506860
NPM3	nucleophosmin/nucleoplasmin 3		OTUD6A	OTU domain containing 6A
SLC12A2	solute carrier family 12 (sodium/potassium/chloride transporters), member 2		ZNF691	zinc finger protein 691
FAM78A	family with sequence similarity 78, member A		LIMA1	LIM domain and actin binding 1
RAB27A	RAB27A, member RAS oncogene family		TSR3	TSR3, 20S rRNA accumulation, homolog (S. cerevisiae)
C15orf61	chromosome 15 open reading frame 61		RNF151	ring finger protein 151
BCKDHB	branched chain keto acid dehydrogenase E1, beta polypeptide		C11orf65	chromosome 11 open reading frame 65
MIR4320	microRNA 4320		LOC728485	uncharacterized LOC728485
PARPBP	PARP1 binding protein		CCND3	cyclin D3
ZBTB33	zinc finger and BTB domain containing 33		CBX1	chromobox homolog 1
GPS2	G protein pathway suppressor 2		SNUPN	snurportin 1
TNFSF18	tumor necrosis factor (ligand) superfamily, member 18		UBN1	ubinuclein 1
LOC100507554	uncharacterized LOC100507554		TOP3A	topoisomerase (DNA) III alpha
FAM129A	family with sequence similarity 129, member A		IGKC	immunoglobulin kappa constant
ZNF826P	zinc finger protein 826, pseudogene		GOLGA1	golgin A1
ENOX2	ecto-NOX disulfide-thiol exchanger 2		FCGR1C	Fc fragment of IgG, high affinity Ic, receptor (CD64), pseudogene
MARCKS	myristoylated alanine-rich protein kinase C substrate		RPL23AP82	ribosomal protein L23a pseudogene 82
PPP6R2	protein phosphatase 6, regulatory subunit 2		MIR1226	microRNA 1226
ALKBH6	alkB, alkylation repair homolog 6 (E. coli)		SNAR-G1	small ILF3/NF90-associated RNA G1
LOC100506901	uncharacterized LOC100506901		TNFRSF8	tumor necrosis factor receptor superfamily, member 8
HPCAL4	hippocalcin like 4		LOC100288102	uncharacterized LOC100288102
MPHOSPH9	M-phase phosphoprotein 9		C10orf137	chromosome 10 open reading frame 137
KHDRBS3	KH domain containing, RNA binding, signal transduction associated 3		NKX2-6	NK2 homeobox 6
LIPH	lipase, member H		RIT1	Ras-like without CAAX 1
TSPAN18	tetraspanin 18		TEKT4	tektin 4
CHD1L	chromodomain helicase DNA binding protein 1-like		MFSD11	major facilitator superfamily domain containing 11
USP13	ubiquitin specific peptidase 13 (isopeptidase T-3)		DHX38	DEAH (Asp-Glu-Ala-His) box polypeptide 38
GAA	glucosidase, alpha; acid		OTUD4	OTU domain containing 4
HOXB6	homeobox B6		ZBTB48	zinc finger and BTB domain containing 48
ZDHHC20	zinc finger, DHHC-type containing 20		FLJ39639	uncharacterized protein FLJ39639
MSI2	musashi homolog 2 (Drosophila)		NKAIN4	Na+/K+ transporting ATPase interacting 4
TMEM249	transmembrane protein 249		TRAV8-3	T cell receptor alpha variable 8-3
PLD3	phospholipase D family, member 3		WASH1	WAS protein family homolog 1
AMPD2	adenosine monophosphate deaminase 2		SNORA71A	small nucleolar RNA, H/ACA box 71A
TRAF6	TNF receptor-associated factor 6, E3 ubiquitin protein ligase		MLIP	muscular LMNA-interacting protein
CCBL1	cysteine conjugate-beta lyase, cytoplasmic		UBA7	ubiquitin-like modifier activating enzyme 7
SCLT1	sodium channel and clathrin linker 1		KLHDC7B	kelch domain containing 7B
ENSA	endosulfine alpha		CYP2F1	cytochrome P450, family 2, subfamily F, polypeptide 1
METTL25	methyltransferase like 25		TREX2	three prime repair exonuclease 2
PDK1	pyruvate dehydrogenase kinase, isozyme 1		CCNH	cyclin H
TTPA	tocopherol (alpha) transfer protein		RRH	retinal pigment epithelium-derived rhodopsin homolog
IVNS1ABP	influenza virus NS1A binding protein		KRTAP4-7	keratin associated protein 4-7
LEPREL1	leprecan-like 1		H2BFWT	H2B histone family, member W, testis-specific
SSBP3	single stranded DNA binding protein 3		EIF2C2	eukaryotic translation initiation factor 2C, 2
PKP3	plakophilin 3		MIR3116-1	microRNA 3116-1
CTSL2	cathepsin L2		CBY1	chibby homolog 1 (Drosophila)
C16orf62	chromosome 16 open reading frame 62		METTL12	methyltransferase like 12
METTL18	methyltransferase like 18		ZFYVE1	zinc finger, FYVE domain containing 1
AKR1E2	aldo-keto reductase family 1, member E2		SNORD9	small nucleolar RNA, C/D box 9
ZFHX3	zinc finger homeobox 3		DSCR4	Down syndrome critical region gene 4
UNC119	unc-119 homolog (C. elegans)		TLE4	transducin-like enhancer of split 4 (E(sp1) homolog, Drosophila)
LOC154761	family with sequence similarity 115, member C pseudogene		PGAM4	phosphoglycerate mutase family member 4
TMSB4X	thymosin beta 4, X-linked		PGM2L1	phosphoglucomutase 2-like 1
UBA6	ubiquitin-like modifier activating enzyme 6		RLF	rearranged L-myc fusion
MYC	v-myc myelocytomatosis viral oncogene homolog (avian)		LOC283177	uncharacterized LOC283177
GPC4	glypican 4		ZNF425	zinc finger protein 425
LOC100287015	uncharacterized LOC100287015		LOC100507537	uncharacterized LOC100507537
MCM9	minichromosome maintenance complex component 9		CCDC9	coiled-coil domain containing 9
ANXA6	annexin A6		SLC15A3	solute carrier family 15, member 3
LINC00673	long intergenic non-protein coding RNA 673		RBM22	RNA binding motif protein 22
HHEX	hematopoietically expressed homeobox		LOC100507156	uncharacterized LOC100507156
FBXO17	F-box protein 17		KIAA0232	KIAA0232
ZBTB44	zinc finger and BTB domain containing 44		RNF224	ring finger protein 224
ZNF322	zinc finger protein 322		HORMAD1	HORMA domain containing 1
HAUS4	HAUS augmin-like complex, subunit 4		LOC100131107	UPF0607 protein ENSP00000383783-like
CACNB3	calcium channel, voltage-dependent, beta 3 subunit		NRBP1	nuclear receptor binding protein 1
FAM20C	family with sequence similarity 20, member C		BRSK2	BR serine/threonine kinase 2
DNAJC6	DnaJ (Hsp40) homolog, subfamily C, member 6		WEE1	WEE1 homolog (S. pombe)
RCCD1	RCC1 domain containing 1		NGDN	neuroguidin, EIF4E binding protein
IRF2BP2	interferon regulatory factor 2 binding protein 2		LOC100506874	uncharacterized LOC100506874
PAQR9	progestin and adipoQ receptor family member IX		CARD16	caspase recruitment domain family, member 16
GAS2L3	growth arrest-specific 2 like 3		CCDC153	coiled-coil domain containing 153
MED12	mediator complex subunit 12		DECR2	2,4-dienoyl CoA reductase 2, peroxisomal
ETS2	v-ets erythroblastosis virus E26 oncogene homolog 2 (avian)		KRTAP3-2	keratin associated protein 3-2
ZNF70	zinc finger protein 70		LRRC4	leucine rich repeat containing 4
MTMR4	myotubularin related protein 4		UROS	uroporphyrinogen III synthase
RNF10	ring finger protein 10		LOC441728	golgin-like
RAPGEF5	Rap guanine nucleotide exchange factor (GEF) 5		SKA2	spindle and kinetochore associated complex subunit 2
SGCB	sarcoglycan, beta (43kDa dystrophin-associated glycoprotein)		CNEP1R1	CTD nuclear envelope phosphatase 1 regulatory subunit 1
TBCE	tubulin folding cofactor E		HMOX1	heme oxygenase (decycling) 1
EBF2	early B-cell factor 2		IDI2	isopentenyl-diphosphate delta isomerase 2
BANK1	B-cell scaffold protein with ankyrin repeats 1		ZCRB1	zinc finger CCHC-type and RNA binding motif 1
SLC2A13	solute carrier family 2 (facilitated glucose transporter), member 13		MCC	mutated in colorectal cancers
CTNND1	catenin (cadherin-associated protein), delta 1		MARCH9	membrane-associated ring finger (C3HC4) 9
AIDA	axin interactor, dorsalization associated		CFH	complement factor H
PIH1D2	PIH1 domain containing 2		IFFO2	intermediate filament family orphan 2
TMEM168	transmembrane protein 168		ZBTB43	zinc finger and BTB domain containing 43
MED22	mediator complex subunit 22		HIST3H2BB	histone cluster 3, H2bb
CTBP2	C-terminal binding protein 2		DDX59	DEAD (Asp-Glu-Ala-Asp) box polypeptide 59
CHAC1	ChaC, cation transport regulator homolog 1 (E. coli)		LASP1	LIM and SH3 protein 1
CERS2	ceramide synthase 2		C12orf44	chromosome 12 open reading frame 44
LOC100506730	uncharacterized LOC100506730		MRS2	MRS2 magnesium homeostasis factor homolog (S. cerevisiae)
LOC100128288	uncharacterized LOC100128288		P2RX6P	purinergic receptor P2X, ligand-gated ion channel, 6 pseudogene
TNFRSF21	tumor necrosis factor receptor superfamily, member 21		TOM1L2	target of myb1-like 2 (chicken)
ZMYM3	zinc finger, MYM-type 3		PCMTD1	protein-L-isoaspartate (D-aspartate) O-methyltransferase domain containing 1
ZNF695	zinc finger protein 695		CCNL2	cyclin L2
SIRT2	sirtuin 2		RAB12	RAB12, member RAS oncogene family
FBXO7	F-box protein 7		IKBIP	IKBKB interacting protein
PIAS3	protein inhibitor of activated STAT, 3		FREM2	FRAS1 related extracellular matrix protein 2
CEP44	centrosomal protein 44kDa		LCE3A	late cornified envelope 3A
FBXL16	F-box and leucine-rich repeat protein 16		PYCARD	PYD and CARD domain containing
NT5DC2	5'-nucleotidase domain containing 2		MIDN	midnolin
DGKH	diacylglycerol kinase, eta		UBXN1	UBX domain protein 1
ENTPD4	ectonucleoside triphosphate diphosphohydrolase 4		MIR3192	microRNA 3192
LOC401397	uncharacterized LOC401397		NUDT2	nudix (nucleoside diphosphate linked moiety X)-type motif 2
GINS4	GINS complex subunit 4 (Sld5 homolog)		ATXN7L3B	ataxin 7-like 3B
PRKCDBP	protein kinase C, delta binding protein		ICT1	immature colon carcinoma transcript 1
MDFIC	MyoD family inhibitor domain containing		PDIK1L	PDLIM1 interacting kinase 1 like
ARHGEF11	Rho guanine nucleotide exchange factor (GEF) 11		SRPK2	SRSF protein kinase 2
SNORD70	small nucleolar RNA, C/D box 70		SCARNA22	small Cajal body-specific RNA 22
TMEM19	transmembrane protein 19		PUS10	pseudouridylate synthase 10
COQ3	coenzyme Q3 homolog, methyltransferase (S. cerevisiae)		TAF7L	TAF7-like RNA polymerase II, TATA box binding protein (TBP)-associated factor, 50kDa
GGCX	gamma-glutamyl carboxylase		AEN	apoptosis enhancing nuclease
SLMO1	slowmo homolog 1 (Drosophila)		SRR	serine racemase
BCAS3	breast carcinoma amplified sequence 3		KIF1C	kinesin family member 1C
CRBN	cereblon		RPL28	ribosomal protein L28
RP9P	retinitis pigmentosa 9 pseudogene		GAGE12J	G antigen 12J
FRYL	FRY-like		TRAV38-2DV8	T cell receptor alpha variable 38-2/delta variable 8
SLC25A38	solute carrier family 25, member 38		OR2J3	olfactory receptor, family 2, subfamily J, member 3
CPM	carboxypeptidase M		FAM75C2	family with sequence similarity 75, member C2
TLCD1	TLC domain containing 1		KCNMB1	potassium large conductance calcium-activated channel, subfamily M, beta member 1
MIR548I1	microRNA 548i-1		OXLD1	oxidoreductase-like domain containing 1
ZNF37BP	zinc finger protein 37B, pseudogene		BRPF1	bromodomain and PHD finger containing, 1
C1orf123	chromosome 1 open reading frame 123		DCPS	decapping enzyme, scavenger
DANCR	differentiation antagonizing non-protein coding RNA		C14orf182	chromosome 14 open reading frame 182
WWTR1	WW domain containing transcription regulator 1		PRR15L	proline rich 15-like
MBD5	methyl-CpG binding domain protein 5		FAM217B	family with sequence similarity 217, member B
MPV17L2	MPV17 mitochondrial membrane protein-like 2		FAM22F	family with sequence similarity 22, member F
MON1A	MON1 homolog A (yeast)		DCAKD	dephospho-CoA kinase domain containing
SLC36A1	solute carrier family 36 (proton/amino acid symporter), member 1		LOC100506999	uncharacterized LOC100506999
LINC00294	long intergenic non-protein coding RNA 294		STX3	syntaxin 3
TBRG1	transforming growth factor beta regulator 1		MIR659	microRNA 659
MKRN1	makorin ring finger protein 1		SNORA14B	small nucleolar RNA, H/ACA box 14B
IQCE	IQ motif containing E		MIR1180	microRNA 1180
TOX4	TOX high mobility group box family member 4		RAB3A	RAB3A, member RAS oncogene family
TMEM107	transmembrane protein 107		RNF168	ring finger protein 168, E3 ubiquitin protein ligase
KLRC3	killer cell lectin-like receptor subfamily C, member 3		SPANXD	SPANX family, member D
HLCS	holocarboxylase synthetase (biotin-(proprionyl-CoA-carboxylase (ATP-hydrolysing)) ligase)		PDAP1	PDGFA associated protein 1
PDIA4	protein disulfide isomerase family A, member 4		DNAJB14	DnaJ (Hsp40) homolog, subfamily B, member 14
UBE2D4	ubiquitin-conjugating enzyme E2D 4 (putative)		HTT	huntingtin
CYP3A7	cytochrome P450, family 3, subfamily A, polypeptide 7		OTUD1	OTU domain containing 1
TMEM45A	transmembrane protein 45A		MIR571	microRNA 571
BEND7	BEN domain containing 7		LINC00173	long intergenic non-protein coding RNA 173
MKS1	Meckel syndrome, type 1		RNF19A	ring finger protein 19A, E3 ubiquitin protein ligase
CCDC25	coiled-coil domain containing 25		LOC100505767	putative speedy protein-like protein 2-like
ATP10D	ATPase, class V, type 10D		OTP	orthopedia homeobox
MBD4	methyl-CpG binding domain protein 4		CTAGE9	CTAGE family, member 9
RAB2A	RAB2A, member RAS oncogene family		LOC100288712	S100 calcium binding protein A11 pseudogene
PLCB1	phospholipase C, beta 1 (phosphoinositide-specific)		CHMP1A	charged multivesicular body protein 1A
TRIM41	tripartite motif containing 41		MYL4	myosin, light chain 4, alkali; atrial, embryonic
ACOT11	acyl-CoA thioesterase 11		MIR4655	microRNA 4655
USP45	ubiquitin specific peptidase 45		SIVA1	SIVA1, apoptosis-inducing factor
MB21D2	Mab-21 domain containing 2		RSL24D1	ribosomal L24 domain containing 1
ZNF320	zinc finger protein 320		CEP95	centrosomal protein 95kDa
LACTB2	lactamase, beta 2		MLPH	melanophilin
HMGB3	high mobility group box 3		SELO	selenoprotein O
GRAMD1C	GRAM domain containing 1C		DOLK	dolichol kinase
SELL	selectin L		SESN1	sestrin 1
EXOC6	exocyst complex component 6		MIR4784	microRNA 4784
SHMT2	serine hydroxymethyltransferase 2 (mitochondrial)		SENP2	SUMO1/sentrin/SMT3 specific peptidase 2
ORMDL1	ORM1-like 1 (S. cerevisiae)		CDRT15L2	CMT1A duplicated region transcript 15-like 2
DOCK6	dedicator of cytokinesis 6		ZNF564	zinc finger protein 564
RNF5	ring finger protein 5, E3 ubiquitin protein ligase		GIMAP1	GTPase, IMAP family member 1
ACP2	acid phosphatase 2, lysosomal		KDM5A	lysine (K)-specific demethylase 5A
ARHGAP26	Rho GTPase activating protein 26		TMEM18	transmembrane protein 18
RALGPS2	Ral GEF with PH domain and SH3 binding motif 2		MMP20	matrix metallopeptidase 20
TMPPE	transmembrane protein with metallophosphoesterase domain		TMEM41A	transmembrane protein 41A
RAD51	RAD51 homolog (S. cerevisiae)		MIR4638	microRNA 4638
TMEM52	transmembrane protein 52		C12orf49	chromosome 12 open reading frame 49
ACSM3	acyl-CoA synthetase medium-chain family member 3		KCNJ4	potassium inwardly-rectifying channel, subfamily J, member 4
PLXND1	plexin D1		PLK2	polo-like kinase 2
ZNF460	zinc finger protein 460		TEX28	testis expressed 28
CTSL1	cathepsin L1		RAD51AP1	RAD51 associated protein 1
AKAP11	A kinase (PRKA) anchor protein 11		MIR933	microRNA 933
FAM125B	family with sequence similarity 125, member B		KLF15	Kruppel-like factor 15
CCNDBP1	cyclin D-type binding-protein 1		ARID3A	AT rich interactive domain 3A (BRIGHT-like)
UCKL1	uridine-cytidine kinase 1-like 1		ATG16L1	autophagy related 16-like 1 (S. cerevisiae)
ERV3-1	endogenous retrovirus group 3, member 1		ZMAT3	zinc finger, matrin-type 3
ATP9A	ATPase, class II, type 9A		ZNF79	zinc finger protein 79
PNMA1	paraneoplastic Ma antigen 1		TADA2B	transcriptional adaptor 2B
GPR56	G protein-coupled receptor 56		MZT2B	mitotic spindle organizing protein 2B
ACBD7	acyl-CoA binding domain containing 7		NR1D1	nuclear receptor subfamily 1, group D, member 1
HUWE1	HECT, UBA and WWE domain containing 1, E3 ubiquitin protein ligase		SLC35E2	solute carrier family 35, member E2
MTX3	metaxin 3		PDCD4	programmed cell death 4 (neoplastic transformation inhibitor)
C3orf26	chromosome 3 open reading frame 26		TMEM183B	transmembrane protein 183B
KIAA1715	KIAA1715		LOC100505942	uncharacterized LOC100505942
B4GALT6	UDP-Gal:betaGlcNAc beta 1,4- galactosyltransferase, polypeptide 6		FBXO31	F-box protein 31
BID	BH3 interacting domain death agonist		POU2F2	POU class 2 homeobox 2
NUMBL	numb homolog (Drosophila)-like		ZNF524	zinc finger protein 524
ZBTB2	zinc finger and BTB domain containing 2		SRPX2	sushi-repeat containing protein, X-linked 2
RABIF	RAB interacting factor		KRT33A	keratin 33A
CLASP2	cytoplasmic linker associated protein 2		CCNT1	cyclin T1
EIF2B2	eukaryotic translation initiation factor 2B, subunit 2 beta, 39kDa		C18orf21	chromosome 18 open reading frame 21
OTUD6B	OTU domain containing 6B		STX6	syntaxin 6
CD320	CD320 molecule		GET4	golgi to ER traffic protein 4 homolog (S. cerevisiae)
C1orf63	chromosome 1 open reading frame 63		SCARNA9L	small Cajal body-specific RNA 9-like
FAM13A	family with sequence similarity 13, member A		PPP5D1	PPP5 tetratricopeptide repeat domain containing 1
MPDU1	mannose-P-dolichol utilization defect 1		MIR574	microRNA 574
ATPAF1	ATP synthase mitochondrial F1 complex assembly factor 1		AGAP7	ArfGAP with GTPase domain, ankyrin repeat and PH domain 7
SIX4	SIX homeobox 4		SNAR-F	small ILF3/NF90-associated RNA F
KCND1	potassium voltage-gated channel, Shal-related subfamily, member 1		THAP11	THAP domain containing 11
HMBOX1	homeobox containing 1		SH3BP5L	SH3-binding domain protein 5-like
PLSCR1	phospholipid scramblase 1		MAP1LC3B2	microtubule-associated protein 1 light chain 3 beta 2
TMEM56	transmembrane protein 56		MIR4761	microRNA 4761
TMEM184A	transmembrane protein 184A		SRP14	signal recognition particle 14kDa (homologous Alu RNA binding protein)
ZSWIM6	zinc finger, SWIM-type containing 6		UBL4A	ubiquitin-like 4A
LOC100128130	uncharacterized LOC100128130		LOC153684	uncharacterized LOC153684
CLYBL	citrate lyase beta like		LOC100289098	uncharacterized LOC100289098
SLC35A4	solute carrier family 35, member A4		CCDC142	coiled-coil domain containing 142
THEM4	thioesterase superfamily member 4		CC2D1B	coiled-coil and C2 domain containing 1B
NRG4	neuregulin 4		EYA2	eyes absent homolog 2 (Drosophila)
IDI1	isopentenyl-diphosphate delta isomerase 1		PCDHA3	protocadherin alpha 3
CACHD1	cache domain containing 1		VPS18	vacuolar protein sorting 18 homolog (S. cerevisiae)
MIR635	microRNA 635		CD226	CD226 molecule
TMEM106A	transmembrane protein 106A		FAM116B	family with sequence similarity 116, member B
ST7	suppression of tumorigenicity 7		MIR3189	microRNA 3189
PTPN6	protein tyrosine phosphatase, non-receptor type 6		GPATCH3	G patch domain containing 3
VIPR1	vasoactive intestinal peptide receptor 1		AOAH	acyloxyacyl hydrolase (neutrophil)
PLCE1	phospholipase C, epsilon 1		MIR4633	microRNA 4633
OSR2	odd-skipped related 2 (Drosophila)		CYP8B1	cytochrome P450, family 8, subfamily B, polypeptide 1
FBXL2	F-box and leucine-rich repeat protein 2		CELSR3	cadherin, EGF LAG seven-pass G-type receptor 3 (flamingo homolog, Drosophila)
SLCO3A1	solute carrier organic anion transporter family, member 3A1		IGFBP6	insulin-like growth factor binding protein 6
MAN1A1	mannosidase, alpha, class 1A, member 1		RBM42	RNA binding motif protein 42
HOMEZ	homeobox and leucine zipper encoding		FNBP4	formin binding protein 4
RPUSD3	RNA pseudouridylate synthase domain containing 3		EPHA2	EPH receptor A2
TBC1D9B	TBC1 domain family, member 9B (with GRAM domain)		SYNJ2BP	synaptojanin 2 binding protein
GLCE	glucuronic acid epimerase		SLC38A9	solute carrier family 38, member 9
RFESD	Rieske (Fe-S) domain containing		CRYGC	crystallin, gamma C
TMEM182	transmembrane protein 182		PAQR8	progestin and adipoQ receptor family member VIII
FGF18	fibroblast growth factor 18		MIR431	microRNA 431
LOC100506710	endogenous Bornavirus-like nucleoprotein 2 pseudogene		NEMF	nuclear export mediator factor
PNPO	pyridoxamine 5'-phosphate oxidase		GOLGA6A	golgin A6 family, member A
ARHGEF9	Cdc42 guanine nucleotide exchange factor (GEF) 9		HADH	hydroxyacyl-CoA dehydrogenase
SLC27A6	solute carrier family 27 (fatty acid transporter), member 6		UTP3	UTP3, small subunit (SSU) processome component, homolog (S. cerevisiae)
GRB14	growth factor receptor-bound protein 14		TNXA	tenascin XA (pseudogene)
FUT10	fucosyltransferase 10 (alpha (1,3) fucosyltransferase)		SNRNP27	small nuclear ribonucleoprotein 27kDa (U4/U6.U5)
DYNLRB1	dynein, light chain, roadblock-type 1		SNORA57	small nucleolar RNA, H/ACA box 57
SCYL1	SCY1-like 1 (S. cerevisiae)		ADAM8	ADAM metallopeptidase domain 8
GNL3L	guanine nucleotide binding protein-like 3 (nucleolar)-like		SNORA70D	small nucleolar RNA, H/ACA box 70D
GSTP1	glutathione S-transferase pi 1		ENC1	ectodermal-neural cortex 1 (with BTB-like domain)
MIR3115	microRNA 3115		LOC149134	uncharacterized LOC149134
ME1	malic enzyme 1, NADP(+)-dependent, cytosolic		FBXW4	F-box and WD repeat domain containing 4
POC1B	POC1 centriolar protein homolog B (Chlamydomonas)		MIR3676	microRNA 3676
GPR143	G protein-coupled receptor 143		TXNRD3NB	thioredoxin reductase 3 neighbor
PGRMC2	progesterone receptor membrane component 2		RAB11B-AS1	RAB11B antisense RNA 1
SLC35F2	solute carrier family 35, member F2		FAM220CP	putative SIPAR-like protein C9orf51-like
ARL15	ADP-ribosylation factor-like 15		HIST1H4F	histone cluster 1, H4f
GPD1	glycerol-3-phosphate dehydrogenase 1 (soluble)		HS6ST1	heparan sulfate 6-O-sulfotransferase 1
EHHADH	enoyl-CoA, hydratase/3-hydroxyacyl CoA dehydrogenase		NOP9	NOP9 nucleolar protein homolog (yeast)
HFE	hemochromatosis		MIR3143	microRNA 3143
TFDP1	transcription factor Dp-1		CST4	cystatin S
ALG6	asparagine-linked glycosylation 6, alpha-1,3-glucosyltransferase homolog (S. cerevisiae)		TMEM234	transmembrane protein 234
PTPRS	protein tyrosine phosphatase, receptor type, S		MIR3116-2	microRNA 3116-2
ANO4	anoctamin 4		SNORD3D	small nucleolar RNA, C/D box 3D
PATZ1	POZ (BTB) and AT hook containing zinc finger 1		RPUSD1	RNA pseudouridylate synthase domain containing 1
GCLC	glutamate-cysteine ligase, catalytic subunit		MFAP1	microfibrillar-associated protein 1
WNK1	WNK lysine deficient protein kinase 1		LOC339166	uncharacterized LOC339166
FAM177A1	family with sequence similarity 177, member A1		CLDN4	claudin 4
RSAD1	radical S-adenosyl methionine domain containing 1		ZNF503-AS2	ZNF503 antisense RNA 2
SPTSSA	serine palmitoyltransferase, small subunit A		RSPH10B	radial spoke head 10 homolog B (Chlamydomonas)
KLC2	kinesin light chain 2		LOC90834	uncharacterized protein BC001742
SLC36A4	solute carrier family 36 (proton/amino acid symporter), member 4		KLHL28	kelch-like 28 (Drosophila)
MIR4447	microRNA 4447		CACUL1	CDK2-associated, cullin domain 1
MYO9B	myosin IXB		TPTE2	transmembrane phosphoinositide 3-phosphatase and tensin homolog 2
ZSWIM5	zinc finger, SWIM-type containing 5		MIR2392	microRNA 2392
ASL	argininosuccinate lyase		COG2	component of oligomeric golgi complex 2
FITM2	fat storage-inducing transmembrane protein 2		YOD1	YOD1 OTU deubiquinating enzyme 1 homolog (S. cerevisiae)
LOC100506465	uncharacterized LOC100506465		TMEM203	transmembrane protein 203
TMOD1	tropomodulin 1		TMEM30B	transmembrane protein 30B
ITGA2	integrin, alpha 2 (CD49B, alpha 2 subunit of VLA-2 receptor)		TPCN1	two pore segment channel 1
NDRG2	NDRG family member 2		BBC3	BCL2 binding component 3
FBXO16	F-box protein 16		C19orf33	chromosome 19 open reading frame 33
PDE7A	phosphodiesterase 7A		ACTA2	actin, alpha 2, smooth muscle, aorta
RGS5	regulator of G-protein signaling 5		ARPC3	actin related protein 2/3 complex, subunit 3, 21kDa
CYTH3	cytohesin 3		DTX2P1-UPK3BP1-PMS2P11	DTX2P1-UPK3BP1-PMS2P11 readthrough (non-protein coding)
CHD5	chromodomain helicase DNA binding protein 5		KIAA1467	KIAA1467
FLJ41757	uncharacterized LOC440862		FAM210A	family with sequence similarity 210, member A
HYI	hydroxypyruvate isomerase (putative)		SZT2	seizure threshold 2 homolog (mouse)
NAA25	N(alpha)-acetyltransferase 25, NatB auxiliary subunit		MAPKAPK5	mitogen-activated protein kinase-activated protein kinase 5
YIF1A	Yip1 interacting factor homolog A (S. cerevisiae)		LRRC47	leucine rich repeat containing 47
AHCYL1	adenosylhomocysteinase-like 1		CSNK1E	casein kinase 1, epsilon
HEATR5A	HEAT repeat containing 5A		FBXW7	F-box and WD repeat domain containing 7, E3 ubiquitin protein ligase
RBPMS	RNA binding protein with multiple splicing		FRG1	FSHD region gene 1
NBPF1	neuroblastoma breakpoint family, member 1		CXCL6	chemokine (C-X-C motif) ligand 6 (granulocyte chemotactic protein 2)
SELT	selenoprotein T		STAP2	signal transducing adaptor family member 2
BRCA1	breast cancer 1, early onset		CTNNAL1	catenin (cadherin-associated protein), alpha-like 1
TMEM87B	transmembrane protein 87B		BRMS1L	breast cancer metastasis-suppressor 1-like
MANBA	mannosidase, beta A, lysosomal		NPEPL1	aminopeptidase-like 1
GM2A	GM2 ganglioside activator		PCDHA7	protocadherin alpha 7
SYPL1	synaptophysin-like 1		SMCR7L	Smith-Magenis syndrome chromosome region, candidate 7-like
KRT15	keratin 15		SPRNP1	shadow of prion protein homolog (zebrafish) pseudogene 1
MIR365A	microRNA 365a		SHOX2	short stature homeobox 2
TCP11L2	t-complex 11 (mouse)-like 2		SNORA70G	small nucleolar RNA, H/ACA box 70G
CTHRC1	collagen triple helix repeat containing 1		AQP7	aquaporin 7
RSF1	remodeling and spacing factor 1		NOVA1	neuro-oncological ventral antigen 1
PKN3	protein kinase N3		MIR4658	microRNA 4658
RAB28	RAB28, member RAS oncogene family		SH2D3A	SH2 domain containing 3A
G6PD	glucose-6-phosphate dehydrogenase		MRGPRF	MAS-related GPR, member F
P2RY1	purinergic receptor P2Y, G-protein coupled, 1		BST1	bone marrow stromal cell antigen 1
DHCR7	7-dehydrocholesterol reductase		RHBDF1	rhomboid 5 homolog 1 (Drosophila)
RPS26	ribosomal protein S26		THUMPD1	THUMP domain containing 1
CTBS	chitobiase, di-N-acetyl-		CIR1	corepressor interacting with RBPJ, 1
PITRM1	pitrilysin metallopeptidase 1		SLAIN1	SLAIN motif family, member 1
LOC100499484	SUGT1-1300002K09Rik pseudogene		PLSCR4	phospholipid scramblase 4
CDC42BPA	CDC42 binding protein kinase alpha (DMPK-like)		CLEC7A	C-type lectin domain family 7, member A
ASAP3	ArfGAP with SH3 domain, ankyrin repeat and PH domain 3		MIR622	microRNA 622
GLA	galactosidase, alpha		MIR544B	microRNA 544b
DSC2	desmocollin 2		TSFM	Ts translation elongation factor, mitochondrial
ZDHHC14	zinc finger, DHHC-type containing 14		AGRN	agrin
ODF2L	outer dense fiber of sperm tails 2-like		ZNF702P	zinc finger protein 702, pseudogene
ZC3H7A	zinc finger CCCH-type containing 7A		FAM153B	family with sequence similarity 153, member B
ZNF518B	zinc finger protein 518B		RDH14	retinol dehydrogenase 14 (all-trans/9-cis/11-cis)
SRFBP1	serum response factor binding protein 1		MIR513A2	microRNA 513a-2
KIAA0319L	KIAA0319-like		CBS	cystathionine-beta-synthase
PGM3	phosphoglucomutase 3		LOC100129596	uncharacterized LOC100129596
PSME1	proteasome (prosome, macropain) activator subunit 1 (PA28 alpha)		PPM1D	protein phosphatase, Mg2+/Mn2+ dependent, 1D
LEPREL4	leprecan-like 4		CDKL3	cyclin-dependent kinase-like 3
LOC440292	uncharacterized LOC440292		TSC1	tuberous sclerosis 1
PFKFB2	6-phosphofructo-2-kinase/fructose-2,6-biphosphatase 2		MED29	mediator complex subunit 29
TMEM62	transmembrane protein 62		LOC100293962	uncharacterized LOC100293962
BTN3A1	butyrophilin, subfamily 3, member A1		PSKH1	protein serine kinase H1
SERPING1	serpin peptidase inhibitor, clade G (C1 inhibitor), member 1		ANKRD20A11P	ankyrin repeat domain 20 family, member A11, pseudogene
AP1S2	adaptor-related protein complex 1, sigma 2 subunit		HBP1	HMG-box transcription factor 1
TRIB2	tribbles homolog 2 (Drosophila)		MIR4723	microRNA 4723
IQGAP3	IQ motif containing GTPase activating protein 3		KLF11	Kruppel-like factor 11
DOPEY2	dopey family member 2		LYPD5	LY6/PLAUR domain containing 5
ACACA	acetyl-CoA carboxylase alpha		C12orf60	chromosome 12 open reading frame 60
ZMYM2	zinc finger, MYM-type 2		CLIP4	CAP-GLY domain containing linker protein family, member 4
FOXP1	forkhead box P1		RPL10	ribosomal protein L10
TRADD	TNFRSF1A-associated via death domain		TGIF2	TGFB-induced factor homeobox 2
ELFN2	extracellular leucine-rich repeat and fibronectin type III domain containing 2		FAM207A	family with sequence similarity 207, member A
ACSF2	acyl-CoA synthetase family member 2		ZNF778	zinc finger protein 778
SNRPN	small nuclear ribonucleoprotein polypeptide N		TMEM139	transmembrane protein 139
XPOT	exportin, tRNA (nuclear export receptor for tRNAs)		RNF166	ring finger protein 166
EXTL2	exostoses (multiple)-like 2		WDR73	WD repeat domain 73
HLA-E	major histocompatibility complex, class I, E		GATSL3	GATS protein-like 3
MIR548K	microRNA 548k		TCEB3C	transcription elongation factor B polypeptide 3C (elongin A3)
GORASP2	golgi reassembly stacking protein 2, 55kDa		LOC642441	uncharacterized LOC642441
NPRL2	nitrogen permease regulator-like 2 (S. cerevisiae)		SNAR-D	small ILF3/NF90-associated RNA D
TMEM129	transmembrane protein 129		CCM2	cerebral cavernous malformation 2
TMCO4	transmembrane and coiled-coil domains 4		CEP89	centrosomal protein 89kDa
NKAIN1	Na+/K+ transporting ATPase interacting 1		MIR7-2	microRNA 7-2
DAAM1	dishevelled associated activator of morphogenesis 1		ALKBH1	alkB, alkylation repair homolog 1 (E. coli)
TPCN2	two pore segment channel 2		MIR612	microRNA 612
WDR45	WD repeat domain 45		LOC100505951	uncharacterized LOC100505951
EPHX1	epoxide hydrolase 1, microsomal (xenobiotic)		CDC37L1	cell division cycle 37 homolog (S. cerevisiae)-like 1
MOCS1	molybdenum cofactor synthesis 1		TMEM208	transmembrane protein 208
SH3KBP1	SH3-domain kinase binding protein 1		C10orf54	chromosome 10 open reading frame 54
NFATC1	nuclear factor of activated T-cells, cytoplasmic, calcineurin-dependent 1		MCAT	malonyl CoA:ACP acyltransferase (mitochondrial)
M6PR	mannose-6-phosphate receptor (cation dependent)		SKI	v-ski sarcoma viral oncogene homolog (avian)
CT45A5	cancer/testis antigen family 45, member A5		PIM1	pim-1 oncogene
SLC22A23	solute carrier family 22, member 23		MIR4521	microRNA 4521
SLC16A9	solute carrier family 16, member 9 (monocarboxylic acid transporter 9)		HIST1H2AA	histone cluster 1, H2aa
LOC286437	uncharacterized LOC286437		RICTOR	RPTOR independent companion of MTOR, complex 2
CRABP2	cellular retinoic acid binding protein 2		ZRSR2	zinc finger (CCCH type), RNA-binding motif and serine/arginine rich 2
NCOA1	nuclear receptor coactivator 1		DHX34	DEAH (Asp-Glu-Ala-His) box polypeptide 34
DACT1	dapper, antagonist of beta-catenin, homolog 1 (Xenopus laevis)		RNU5F-1	RNA, U5F small nuclear 1
TUBBP5	tubulin, beta pseudogene 5		LY6G5B	lymphocyte antigen 6 complex, locus G5B
IPP	intracisternal A particle-promoted polypeptide		C9orf69	chromosome 9 open reading frame 69
ACER3	alkaline ceramidase 3		TRBJ2-6	T cell receptor beta joining 2-6
NAB1	NGFI-A binding protein 1 (EGR1 binding protein 1)		TBC1D3P5	TBC1 domain family, member 3 pseudogene 5
CRISPLD2	cysteine-rich secretory protein LCCL domain containing 2		SUSD2	sushi domain containing 2
ARMCX5	armadillo repeat containing, X-linked 5		LOC100130872	uncharacterized LOC100130872
SBF2-AS1	SBF2 antisense RNA 1		HIST1H2BI	histone cluster 1, H2bi
TCTA	T-cell leukemia translocation altered		NEAT1	nuclear paraspeckle assembly transcript 1 (non-protein coding)
SLC9B2	solute carrier family 9, subfamily B (NHA2, cation proton antiporter 2), member 2		LMBRD2	LMBR1 domain containing 2
NUDT4P1	nudix (nucleoside diphosphate linked moiety X)-type motif 4 pseudogene 1		DEFB108B	defensin, beta 108B
RAB33B	RAB33B, member RAS oncogene family		EPG5	ectopic P-granules autophagy protein 5 homolog (C. elegans)
PKI55	DKFZp434H1419		BCAS1	breast carcinoma amplified sequence 1
GOLT1A	golgi transport 1A		TIMP2	TIMP metallopeptidase inhibitor 2
SUMF2	sulfatase modifying factor 2		LRRC6	leucine rich repeat containing 6
ENTPD7	ectonucleoside triphosphate diphosphohydrolase 7		AGPAT4-IT1	AGPAT4 intronic transcript 1 (non-protein coding)
RAB3B	RAB3B, member RAS oncogene family		CDC14A	CDC14 cell division cycle 14 homolog A (S. cerevisiae)
ZBTB7A	zinc finger and BTB domain containing 7A		SNORA5A	small nucleolar RNA, H/ACA box 5A
TP73	tumor protein p73		C19orf21	chromosome 19 open reading frame 21
PRR5	proline rich 5 (renal)		THAP1	THAP domain containing, apoptosis associated protein 1
MPRIP	myosin phosphatase Rho interacting protein		TIFA	TRAF-interacting protein with forkhead-associated domain
FABP6	fatty acid binding protein 6, ileal		C8orf74	chromosome 8 open reading frame 74
PHKA1	phosphorylase kinase, alpha 1 (muscle)		RNF40	ring finger protein 40, E3 ubiquitin protein ligase
RFX5	regulatory factor X, 5 (influences HLA class II expression)		FRS2	fibroblast growth factor receptor substrate 2
PTPN23	protein tyrosine phosphatase, non-receptor type 23		SNORD84	small nucleolar RNA, C/D box 84
TMEM150C	transmembrane protein 150C		AGPAT4	1-acylglycerol-3-phosphate O-acyltransferase 4 (lysophosphatidic acid acyltransferase, delta)
PDDC1	Parkinson disease 7 domain containing 1		ANKRD33B	ankyrin repeat domain 33B
SERPINE2	serpin peptidase inhibitor, clade E (nexin, plasminogen activator inhibitor type 1), member 2		CCDC92	coiled-coil domain containing 92
LOC100129203	uncharacterized LOC100129203		PRR13	proline rich 13
ATPBD4	ATP binding domain 4		MIR4685	microRNA 4685
FUBP1	far upstream element (FUSE) binding protein 1		LOC100133190	uncharacterized LOC100133190
TMX2	thioredoxin-related transmembrane protein 2		ADCY10P1	adenylate cyclase 10 (soluble) pseudogene 1
PCDHGB1	protocadherin gamma subfamily B, 1		FAM209A	family with sequence similarity 209, member A
DESI2	desumoylating isopeptidase 2		MORF4L2-AS1	MORF4L2 antisense RNA 1
STX10	syntaxin 10		SCARNA12	small Cajal body-specific RNA 12
PITPNB	phosphatidylinositol transfer protein, beta		CDC25B	cell division cycle 25 homolog B (S. pombe)
METTL9	methyltransferase like 9		FBXO36	F-box protein 36
DHRS7	dehydrogenase/reductase (SDR family) member 7		MTRNR2L10	MT-RNR2-like 10
TMEM143	transmembrane protein 143		FNIP2	folliculin interacting protein 2
RNF130	ring finger protein 130		AHNAK	AHNAK nucleoprotein
FOS	FBJ murine osteosarcoma viral oncogene homolog		IGHV2-70	immunoglobulin heavy variable 2-70
SH3BGRL2	SH3 domain binding glutamic acid-rich protein like 2		PPT2	palmitoyl-protein thioesterase 2
CYB5R3	cytochrome b5 reductase 3		MIR9-1	microRNA 9-1
PLEKHF2	pleckstrin homology domain containing, family F (with FYVE domain) member 2		HSPA14	heat shock 70kDa protein 14
FLJ31306	uncharacterized LOC379025		LOC494127	NFYC pseudogene
ENOSF1	enolase superfamily member 1		PNLDC1	poly(A)-specific ribonuclease (PARN)-like domain containing 1
WWP2	WW domain containing E3 ubiquitin protein ligase 2		CYP2E1	cytochrome P450, family 2, subfamily E, polypeptide 1
CYB561	cytochrome b-561		KRTAP4-12	keratin associated protein 4-12
P4HTM	prolyl 4-hydroxylase, transmembrane (endoplasmic reticulum)		FAM46B	family with sequence similarity 46, member B
TSPAN13	tetraspanin 13		RNMT	RNA (guanine-7-) methyltransferase
RBM34	RNA binding motif protein 34		ST3GAL3	ST3 beta-galactoside alpha-2,3-sialyltransferase 3
LRP8	low density lipoprotein receptor-related protein 8, apolipoprotein e receptor		EPN1	epsin 1
OR2D3	olfactory receptor, family 2, subfamily D, member 3		SNORA80B	small nucleolar RNA, H/ACA box 80B
UTRN	utrophin		STX16-NPEPL1	STX16-NPEPL1 readthrough (non-protein coding)
MIR634	microRNA 634		SNX16	sorting nexin 16
EPN2	epsin 2		RBP1	retinol binding protein 1, cellular
ZNF724P	zinc finger protein 724, pseudogene		IGKV3-11	immunoglobulin kappa variable 3-11
PRR16	proline rich 16		MGAT4B	mannosyl (alpha-1,3-)-glycoprotein beta-1,4-N-acetylglucosaminyltransferase, isozyme B
AKAP12	A kinase (PRKA) anchor protein 12		ZC3H10	zinc finger CCCH-type containing 10
ZNF124	zinc finger protein 124		LOC727721	uncharacterized LOC727721
SPP1	secreted phosphoprotein 1		LOC645752	golgin A6 family, member A pseudogene
PLA2G12A	phospholipase A2, group XIIA		GNB1L	guanine nucleotide binding protein (G protein), beta polypeptide 1-like
ERBB3	v-erb-b2 erythroblastic leukemia viral oncogene homolog 3 (avian)		ATP2A1	ATPase, Ca++ transporting, cardiac muscle, fast twitch 1
ANXA10	annexin A10		HCCS	holocytochrome c synthase
SUMO3	SMT3 suppressor of mif two 3 homolog 3 (S. cerevisiae)		ARTN	artemin
SNORD126	small nucleolar RNA, C/D box 126		CHMP6	charged multivesicular body protein 6
TAGLN2	transgelin 2		ACER2	alkaline ceramidase 2
YIPF2	Yip1 domain family, member 2		DUSP5	dual specificity phosphatase 5
ZNF134	zinc finger protein 134		ASB6	ankyrin repeat and SOCS box containing 6
GSTM4	glutathione S-transferase mu 4		CCDC146	coiled-coil domain containing 146
UST	uronyl-2-sulfotransferase		FAM126B	family with sequence similarity 126, member B
AP1AR	adaptor-related protein complex 1 associated regulatory protein		LOC392364	nuclear pore associated protein 1 pseudogene
FBXO8	F-box protein 8		SNX8	sorting nexin 8
LRRC37B	leucine rich repeat containing 37B		PEX11B	peroxisomal biogenesis factor 11 beta
SPPL2A	signal peptide peptidase like 2A		SNAR-G2	small ILF3/NF90-associated RNA G2
HBE1	hemoglobin, epsilon 1		OVGP1	oviductal glycoprotein 1, 120kDa
SLC25A43	solute carrier family 25, member 43		AMOTL2	angiomotin like 2
ITPR1	inositol 1,4,5-trisphosphate receptor, type 1		ARID5B	AT rich interactive domain 5B (MRF1-like)
ZADH2	zinc binding alcohol dehydrogenase domain containing 2		KBTBD8	kelch repeat and BTB (POZ) domain containing 8
FOXD4L3	forkhead box D4-like 3		TNFRSF10C	tumor necrosis factor receptor superfamily, member 10c, decoy without an intracellular domain
UBE2D1	ubiquitin-conjugating enzyme E2D 1		RABL6	RAB, member RAS oncogene family-like 6
LAMC2	laminin, gamma 2		PISD	phosphatidylserine decarboxylase
TAB2	TGF-beta activated kinase 1/MAP3K7 binding protein 2		PTBP2	polypyrimidine tract binding protein 2
AAK1	AP2 associated kinase 1		EIF4E2	eukaryotic translation initiation factor 4E family member 2
METTL8	methyltransferase like 8		OPN3	opsin 3
NPRL3	nitrogen permease regulator-like 3 (S. cerevisiae)		IDI2-AS1	IDI2 antisense RNA 1
TMEM60	transmembrane protein 60		DBP	D site of albumin promoter (albumin D-box) binding protein
HBEGF	heparin-binding EGF-like growth factor		COX7C	cytochrome c oxidase subunit VIIc
ARID2	AT rich interactive domain 2 (ARID, RFX-like)		KIAA0247	KIAA0247
RHOG	ras homolog family member G		TULP3	tubby like protein 3
RUSC2	RUN and SH3 domain containing 2		SESN2	sestrin 2
SNX14	sorting nexin 14		MIR3925	microRNA 3925
FMO4	flavin containing monooxygenase 4		CDK6	cyclin-dependent kinase 6
DDIT4	DNA-damage-inducible transcript 4		ZNF367	zinc finger protein 367
MLEC	malectin		NPEPPS	aminopeptidase puromycin sensitive
TRPC4AP	transient receptor potential cation channel, subfamily C, member 4 associated protein		MIR1909	microRNA 1909
CCDC6	coiled-coil domain containing 6		SLC2A3	solute carrier family 2 (facilitated glucose transporter), member 3
BCL6	B-cell CLL/lymphoma 6		SNORA38B	small nucleolar RNA, H/ACA box 38B
INADL	InaD-like (Drosophila)		TBC1D2	TBC1 domain family, member 2
SNORD111	small nucleolar RNA, C/D box 111		BTG2	BTG family, member 2
PBRM1	polybromo 1		FN1	fibronectin 1
BOK	BCL2-related ovarian killer		NFYB	nuclear transcription factor Y, beta
FTSJ3	FtsJ homolog 3 (E. coli)		HIST1H2BB	histone cluster 1, H2bb
CAPRIN2	caprin family member 2		IPPK	inositol 1,3,4,5,6-pentakisphosphate 2-kinase
KAT6A	K(lysine) acetyltransferase 6A		LATS2	LATS, large tumor suppressor, homolog 2 (Drosophila)
KIAA0895L	KIAA0895-like
ST6GALNAC4	ST6 (alpha-N-acetyl-neuraminyl-2,3-beta-galactosyl-1,3)-N-acetylgalactosaminide alpha-2,6-sialyltransferase 4
E2F8	E2F transcription factor 8
LRRC49	leucine rich repeat containing 49
PTP4A1	protein tyrosine phosphatase type IVA, member 1
PTPRF	protein tyrosine phosphatase, receptor type, F
DUSP9	dual specificity phosphatase 9
GAB1	GRB2-associated binding protein 1
ALDH1B1	aldehyde dehydrogenase 1 family, member B1
CTTNBP2NL	CTTNBP2 N-terminal like
GABRG2	gamma-aminobutyric acid (GABA) A receptor, gamma 2
LOC100506620	uncharacterized LOC100506620
SLC27A4	solute carrier family 27 (fatty acid transporter), member 4
KRTAP3-1	keratin associated protein 3-1
ACSM2A	acyl-CoA synthetase medium-chain family member 2A
SREBF2	sterol regulatory element binding transcription factor 2
KAT2B	K(lysine) acetyltransferase 2B
LOC100507209	uncharacterized LOC100507209
XIAP	X-linked inhibitor of apoptosis
NICN1	nicolin 1
ZNF749	zinc finger protein 749
SLC16A14	solute carrier family 16, member 14 (monocarboxylic acid transporter 14)
RAPH1	Ras association (RalGDS/AF-6) and pleckstrin homology domains 1
TMEM109	transmembrane protein 109
DNAJC8	DnaJ (Hsp40) homolog, subfamily C, member 8
KRTAP10-7	keratin associated protein 10-7
KIAA0141	KIAA0141
CRYL1	crystallin, lambda 1
TEX9	testis expressed 9
MOGS	mannosyl-oligosaccharide glucosidase
ANKRD28	ankyrin repeat domain 28
AUNIP	aurora kinase A and ninein interacting protein
TRIM29	tripartite motif containing 29
DIP2A	DIP2 disco-interacting protein 2 homolog A (Drosophila)
AGR2	anterior gradient 2 homolog (Xenopus laevis)
LITAF	lipopolysaccharide-induced TNF factor
ENDOD1	endonuclease domain containing 1
LOC100507217	uncharacterized LOC100507217
KRBA2	KRAB-A domain containing 2
CYB5RL	cytochrome b5 reductase-like
ACAP2	ArfGAP with coiled-coil, ankyrin repeat and PH domains 2
UFC1	ubiquitin-fold modifier conjugating enzyme 1
G3BP1	GTPase activating protein (SH3 domain) binding protein 1
SCAI	suppressor of cancer cell invasion
CISD2	CDGSH iron sulfur domain 2
RAC2	ras-related C3 botulinum toxin substrate 2 (rho family, small GTP binding protein Rac2)
ERN1	endoplasmic reticulum to nucleus signaling 1
B4GALNT3	beta-1,4-N-acetyl-galactosaminyl transferase 3
FSD1	fibronectin type III and SPRY domain containing 1
ERAP1	endoplasmic reticulum aminopeptidase 1
MIR548I2	microRNA 548i-2
ZNF252P	zinc finger protein 252, pseudogene
SMAD3	SMAD family member 3
FAM126A	family with sequence similarity 126, member A
ZBTB1	zinc finger and BTB domain containing 1
TMEM241	transmembrane protein 241
OCM	oncomodulin
SLC16A3	solute carrier family 16, member 3 (monocarboxylic acid transporter 4)
KIF21A	kinesin family member 21A
GLB1L2	galactosidase, beta 1-like 2
UBE2Q1	ubiquitin-conjugating enzyme E2Q family member 1
ZNF480	zinc finger protein 480
HYMAI	hydatidiform mole associated and imprinted (non-protein coding)
C10orf35	chromosome 10 open reading frame 35
LOC100507363	uncharacterized LOC100507363
TGDS	TDP-glucose 4,6-dehydratase
MRPL9	mitochondrial ribosomal protein L9
SRSF6	serine/arginine-rich splicing factor 6
PLCD1	phospholipase C, delta 1
ETV4	ets variant 4
DDI2	DNA-damage inducible 1 homolog 2 (S. cerevisiae)
GPR124	G protein-coupled receptor 124
LOC284751	uncharacterized LOC284751
C16orf80	chromosome 16 open reading frame 80
FBXL6	F-box and leucine-rich repeat protein 6
AKAP1	A kinase (PRKA) anchor protein 1
PARP12	poly (ADP-ribose) polymerase family, member 12
NPC1	Niemann-Pick disease, type C1
GAD1	glutamate decarboxylase 1 (brain, 67kDa)
DPRXP4	divergent-paired related homeobox pseudogene 4
RNF19B	ring finger protein 19B
MIR543	microRNA 543
MAP4K4	mitogen-activated protein kinase kinase kinase kinase 4
SH3BP2	SH3-domain binding protein 2
ST14	suppression of tumorigenicity 14 (colon carcinoma)
EMP3	epithelial membrane protein 3
CACNA2D2	calcium channel, voltage-dependent, alpha 2/delta subunit 2
ST6GALNAC3	ST6 (alpha-N-acetyl-neuraminyl-2,3-beta-galactosyl-1,3)-N-acetylgalactosaminide alpha-2,6-sialyltransferase 3
KANSL1L	KAT8 regulatory NSL complex subunit 1-like
STARD8	StAR-related lipid transfer (START) domain containing 8
CARKD	carbohydrate kinase domain containing
HAX1	HCLS1 associated protein X-1
LOC100506228	putative uncharacterized protein encoded by LINC00596-like
BCL2L11	BCL2-like 11 (apoptosis facilitator)
EZH2	enhancer of zeste homolog 2 (Drosophila)
POT1	protection of telomeres 1 homolog (S. pombe)
UHRF1BP1L	UHRF1 binding protein 1-like
PA2G4P4	proliferation-associated 2G4 pseudogene 4
FAM49A	family with sequence similarity 49, member A
SPINT1	serine peptidase inhibitor, Kunitz type 1
XBP1	X-box binding protein 1
LOC100507136	uncharacterized LOC100507136
MBOAT2	membrane bound O-acyltransferase domain containing 2
RRN3	RRN3 RNA polymerase I transcription factor homolog (S. cerevisiae)
LOC100128398	uncharacterized LOC100128398
ECHDC2	enoyl CoA hydratase domain containing 2
FAM219A	family with sequence similarity 219, member A
TCHP	trichoplein, keratin filament binding
DEFB4B	defensin, beta 4B
NUDT15	nudix (nucleoside diphosphate linked moiety X)-type motif 15
NTN4	netrin 4
CHRNA5	cholinergic receptor, nicotinic, alpha 5 (neuronal)
LOC646778	uncharacterized LOC646778
PHC1	polyhomeotic homolog 1 (Drosophila)
CATSPER3	cation channel, sperm associated 3
NT5C2	5'-nucleotidase, cytosolic II
IFT80	intraflagellar transport 80 homolog (Chlamydomonas)
LARP6	La ribonucleoprotein domain family, member 6
CASP2	caspase 2, apoptosis-related cysteine peptidase
MIR181B1	microRNA 181b-1
LOC100505519	uncharacterized LOC100505519
CELSR2	cadherin, EGF LAG seven-pass G-type receptor 2 (flamingo homolog, Drosophila)
FAM107B	family with sequence similarity 107, member B
CLDN7	claudin 7
C11orf9	chromosome 11 open reading frame 9
ERAL1	Era G-protein-like 1 (E. coli)
LOC100507540	uncharacterized LOC100507540
TBX18	T-box 18
FECH	ferrochelatase
RASA2	RAS p21 protein activator 2
EMP1	epithelial membrane protein 1
PPP1CC	protein phosphatase 1, catalytic subunit, gamma isozyme
SUV39H1	suppressor of variegation 3-9 homolog 1 (Drosophila)
SCARB2	scavenger receptor class B, member 2
ATP5D	ATP synthase, H+ transporting, mitochondrial F1 complex, delta subunit
TMEM216	transmembrane protein 216
SEL1L3	sel-1 suppressor of lin-12-like 3 (C. elegans)
PPP5C	protein phosphatase 5, catalytic subunit
VEZT	vezatin, adherens junctions transmembrane protein
ZWINT	ZW10 interactor
C4orf33	chromosome 4 open reading frame 33
STAT4	signal transducer and activator of transcription 4
SOBP	sine oculis binding protein homolog (Drosophila)
GPR3	G protein-coupled receptor 3
C1orf216	chromosome 1 open reading frame 216
SETDB1	SET domain, bifurcated 1
LRRC20	leucine rich repeat containing 20
TSPAN1	tetraspanin 1
PTPRJ	protein tyrosine phosphatase, receptor type, J
ASNA1	arsA arsenite transporter, ATP-binding, homolog 1 (bacterial)
PRKCZ	protein kinase C, zeta
EDEM2	ER degradation enhancer, mannosidase alpha-like 2
CLN5	ceroid-lipofuscinosis, neuronal 5
ING3	inhibitor of growth family, member 3
TTN-AS1	TTN antisense RNA 1
CXorf23	chromosome X open reading frame 23
C1RL	complement component 1, r subcomponent-like
MSMO1	methylsterol monooxygenase 1
KLHL12	kelch-like 12 (Drosophila)
COG6	component of oligomeric golgi complex 6
SLC44A3	solute carrier family 44, member 3
CNTN1	contactin 1
FBXO6	F-box protein 6
KLRC4-KLRK1	KLRC4-KLRK1 readthrough
GPR15	G protein-coupled receptor 15
EPHB6	EPH receptor B6
SEH1L	SEH1-like (S. cerevisiae)
CCNB2	cyclin B2
TMEM92	transmembrane protein 92
NUP35	nucleoporin 35kDa
PIK3AP1	phosphoinositide-3-kinase adaptor protein 1
GLB1L	galactosidase, beta 1-like
PRKCD	protein kinase C, delta
CD109	CD109 molecule
GTPBP2	GTP binding protein 2
MRPL38	mitochondrial ribosomal protein L38
EREG	epiregulin
CCDC144C	coiled-coil domain containing 144C
UBXN2B	UBX domain protein 2B
FAM210B	family with sequence similarity 210, member B
HHLA3	HERV-H LTR-associating 3
PIH1D1	PIH1 domain containing 1
FAXC	failed axon connections homolog (Drosophila)
DDX23	DEAD (Asp-Glu-Ala-Asp) box polypeptide 23
C4orf36	chromosome 4 open reading frame 36
FAM190B	family with sequence similarity 190, member B
C6orf62	chromosome 6 open reading frame 62
UAP1L1	UDP-N-acteylglucosamine pyrophosphorylase 1-like 1
JMJD8	jumonji domain containing 8
ADCY3	adenylate cyclase 3
LOC84856	uncharacterized LOC84856
ANKHD1	ankyrin repeat and KH domain containing 1
ARHGAP11A	Rho GTPase activating protein 11A
TMEM209	transmembrane protein 209
UBE2Z	ubiquitin-conjugating enzyme E2Z
ZBED2	zinc finger, BED-type containing 2
CNKSR3	CNKSR family member 3
UPP1	uridine phosphorylase 1
CPSF4	cleavage and polyadenylation specific factor 4, 30kDa
CYP4Z1	cytochrome P450, family 4, subfamily Z, polypeptide 1
NSF	N-ethylmaleimide-sensitive factor
LOC92249	uncharacterized LOC92249
SMOX	spermine oxidase
ATP6V1C2	ATPase, H+ transporting, lysosomal 42kDa, V1 subunit C2
AGPS	alkylglycerone phosphate synthase
MIR505	microRNA 505
APEX2	APEX nuclease (apurinic/apyrimidinic endonuclease) 2
HS3ST1	heparan sulfate (glucosamine) 3-O-sulfotransferase 1
RANBP17	RAN binding protein 17
RNPEPL1	arginyl aminopeptidase (aminopeptidase B)-like 1
FXC1	fracture callus 1 homolog (rat)
ATP13A2	ATPase type 13A2
PURA	purine-rich element binding protein A
ODF2	outer dense fiber of sperm tails 2
BBS2	Bardet-Biedl syndrome 2
UBL3	ubiquitin-like 3
TOB1	transducer of ERBB2, 1
TRIP13	thyroid hormone receptor interactor 13
DYRK3	dual-specificity tyrosine-(Y)-phosphorylation regulated kinase 3
IFRD2	interferon-related developmental regulator 2
[truncated: 578 more rows]
