# Supplementary material for: NF-Y activates genes of metabolic pathways altered in cancer cells
Source: Oncotarget. 2015 Dec 3;7(2):1633–50. doi: 10.18632/oncotarget.6453 (PMC4811486; doi:10.18632/oncotarget.6453)
Supplement: Supplementary file 3 [file oncotarget-07-1633-s003.xlsx]

## Sheet: HeLa cells
Terms enriched in HeLa cells downregulated genes after NF-YA inactivation					Terms enriched in HeLa cells upregulated genes after NF-YA inactivation
#Term	Database	ID	P-Value		#Term	Database	ID	Input number	Background number	P-Value
mitotic cell cycle	Gene Ontology	GO:0000278	7.61814e-13		cytoplasmic part	Gene Ontology	GO:0044444	1256	7041	2.04947e-08
cell cycle process	Gene Ontology	GO:0022402	2.27769e-12		Golgi vesicle transport	Gene Ontology	GO:0048193	70	216	1.29629e-07
cell cycle	Gene Ontology	GO:0007049	3.84661e-12		protein transport	Gene Ontology	GO:0015031	287	1393	1.45842e-06
mitotic cell cycle process	Gene Ontology	GO:1903047	1.07997e-11		cellular catabolic process	Gene Ontology	GO:0044248	479	2518	2.23797e-06
nuclear division	Gene Ontology	GO:0000280	4.63354e-09		vacuole	Gene Ontology	GO:0005773	123	505	2.98516e-06
organelle fission	Gene Ontology	GO:0048285	1.08489e-08		establishment of protein localization	Gene Ontology	GO:0045184	302	1498	3.65121e-06
mitotic nuclear division	Gene Ontology	GO:0007067	1.35552e-08		organelle membrane	Gene Ontology	GO:0031090	381	1965	5.33015e-06
Cell Cycle, Mitotic	Reactome	REACT_152	3.27477e-08		bounding membrane of organelle	Gene Ontology	GO:0098588	289	1441	8.09121e-06
chromosome segregation	Gene Ontology	GO:0007059	6.04528e-08		lysosome	Gene Ontology	GO:0005764	111	458	1.04017e-05
chromosome, centromeric region	Gene Ontology	GO:0000775	6.06154e-08		lytic vacuole	Gene Ontology	GO:0000323	111	458	1.04017e-05
mitotic cell cycle phase transition	Gene Ontology	GO:0044772	8.48998e-08		catabolic process	Gene Ontology	GO:0009056	533	2891	1.21496e-05
kinetochore	Gene Ontology	GO:0000776	1.02277e-07		single-organism intracellular transport	Gene Ontology	GO:1902582	251	1234	1.3281e-05
cytoplasm	Reactome	REACT_682	1.18822e-07		cytoplasm	Gene Ontology	GO:0005737	1629	9687	1.69772e-05
cell cycle phase transition	Gene Ontology	GO:0044770	1.52744e-07		protein localization	Gene Ontology	GO:0008104	359	1869	1.87913e-05
nuclear lumen	Gene Ontology	GO:0031981	1.59104e-07		organelle part	Gene Ontology	GO:0044422	1037	6000	2.2067e-05
microtubule cytoskeleton organization	Gene Ontology	GO:0000226	1.97782e-07		intracellular organelle part	Gene Ontology	GO:0044446	1007	5823	2.65995e-05
Cell Cycle	Reactome	REACT_115566	2.19085e-07		Peroxisome	KEGG PATHWAY	hsa04146	30	81	3.89883e-05
nuclear part	Gene Ontology	GO:0044428	2.53254e-07		cilium organization	Gene Ontology	GO:0044782	46	150	5.0419e-05
chromosomal region	Gene Ontology	GO:0098687	5.16479e-07		organic substance catabolic process	Gene Ontology	GO:1901575	486	2657	5.26627e-05
Resolution of Sister Chromatid Cohesion	Reactome	REACT_150425	1.0876e-06		endomembrane system	Gene Ontology	GO:0012505	574	3195	6.05348e-05
microtubule-based process	Gene Ontology	GO:0007017	1.20106e-06		Golgi apparatus part	Gene Ontology	GO:0044431	128	574	6.36839e-05
regulation of cell cycle	Gene Ontology	GO:0051726	1.39752e-06		cilium morphogenesis	Gene Ontology	GO:0060271	49	166	6.50401e-05
Cancer	FunDO	1934	1.8658e-06		intracellular transport	Gene Ontology	GO:0046907	286	1474	6.71778e-05
G2/M transition of mitotic cell cycle	Gene Ontology	GO:0000086	1.86791e-06		carboxylic acid catabolic process	Gene Ontology	GO:0046395	58	211	7.93529e-05
cell cycle G2/M phase transition	Gene Ontology	GO:0044839	2.40769e-06		organic acid catabolic process	Gene Ontology	GO:0016054	58	211	7.93529e-05
sister chromatid segregation	Gene Ontology	GO:0000819	3.93184e-06		fatty acid oxidation	Gene Ontology	GO:0019395	30	82	8.02286e-05
chromosome	Gene Ontology	GO:0005694	3.93764e-06		p53 signaling pathway	KEGG PATHWAY	hsa04115	26	68	8.17415e-05
condensed chromosome	Gene Ontology	GO:0000793	4.47996e-06		mitochondrion	Gene Ontology	GO:0005739	298	1551	8.67111e-05
G2/M Transition	Reactome	REACT_2203	4.6155e-06		fatty acid catabolic process	Gene Ontology	GO:0009062	28	75	0.000103211
microtubule cytoskeleton	Gene Ontology	GO:0015630	5.15381e-06		protein modification by small protein conjugation	Gene Ontology	GO:0032446	146	682	0.000108731
cell division	Gene Ontology	GO:0051301	6.13771e-06		lipid oxidation	Gene Ontology	GO:0034440	30	84	0.000113734
Mitotic G2-G2/M phases	Reactome	REACT_21391	6.23294e-06		protein modification by small protein conjugation or removal	Gene Ontology	GO:0070647	160	763	0.000125948
mitotic sister chromatid segregation	Gene Ontology	GO:0000070	6.47254e-06		intracellular protein transport	Gene Ontology	GO:0006886	164	788	0.000143332
chromosomal part	Gene Ontology	GO:0044427	2.28553e-05		intracellular membrane-bounded organelle	Gene Ontology	GO:0043231	1647	9949	0.000161793
Aurora B signaling	PID	aurora_b_pathway	3.00704e-05		autophagy	Gene Ontology	GO:0006914	48	170	0.000184169
intracellular organelle lumen	Gene Ontology	GO:0070013	3.27487e-05		ubiquitin-protein transferase activity	Gene Ontology	GO:0004842	68	270	0.000188955
nucleoplasm	Gene Ontology	GO:0005654	3.53857e-05		peroxisome	Gene Ontology	GO:0005777	38	123	0.000189977
Separation of Sister Chromatids	Reactome	REACT_150471	4.33217e-05		microbody	Gene Ontology	GO:0042579	38	123	0.000189977
Mitotic Anaphase	Reactome	REACT_1275	5.31857e-05		membrane-bounded organelle	Gene Ontology	GO:0043227	1829	11130	0.00022639
M Phase	Reactome	REACT_910	5.42132e-05		microbody part	Gene Ontology	GO:0044438	26	71	0.000228812
membrane-enclosed lumen	Gene Ontology	GO:0031974	5.62947e-05		peroxisomal part	Gene Ontology	GO:0044439	26	71	0.000228812
Mitotic Metaphase and Anaphase	Reactome	REACT_150314	5.91553e-05		cilium assembly	Gene Ontology	GO:0042384	40	134	0.000237212
organelle lumen	Gene Ontology	GO:0043233	6.09666e-05		monocarboxylic acid catabolic process	Gene Ontology	GO:0072329	31	93	0.000241906
Kinesins	Reactome	REACT_25201	6.98134e-05		single-organism catabolic process	Gene Ontology	GO:0044712	348	1880	0.000263565
Recruitment of mitotic centrosome proteins and complexes	Reactome	REACT_15296	8.48455e-05		protein ubiquitination	Gene Ontology	GO:0016567	135	638	0.000288336
Centrosome maturation	Reactome	REACT_15479	8.48455e-05		intraciliary transport particle	Gene Ontology	GO:0030990	15	29	0.000296995
single-organism organelle organization	Gene Ontology	GO:1902589	0.000101314		Golgi apparatus	Gene Ontology	GO:0005794	244	1267	0.000309309
regulation of mitotic cell cycle	Gene Ontology	GO:0007346	0.000107237		catalytic complex	Gene Ontology	GO:1902494	168	828	0.000338331
centrosome	Gene Ontology	GO:0005813	0.000127365		vacuolar part	Gene Ontology	GO:0044437	69	282	0.000340763
spindle	Gene Ontology	GO:0005819	0.000201984		organelle organization	Gene Ontology	GO:0006996	484	2716	0.000375546
poly(A) RNA binding	Gene Ontology	GO:0044822	0.000234935		small molecule catabolic process	Gene Ontology	GO:0044282	67	274	0.000416315
microtubule anchoring	Gene Ontology	GO:0034453	0.000252778		microtubule organizing center	Gene Ontology	GO:0005815	100	451	0.00043243
non-membrane-bounded organelle	Gene Ontology	GO:0043228	0.000262211		ubiquitin ligase complex	Gene Ontology	GO:0000151	49	184	0.000490093
intracellular non-membrane-bounded organelle	Gene Ontology	GO:0043232	0.000262211		macromolecule localization	Gene Ontology	GO:0033036	393	2173	0.00050446
regulation of cell cycle process	Gene Ontology	GO:0010564	0.00026875		cellular macromolecule localization	Gene Ontology	GO:0070727	227	1180	0.000508046
condensed chromosome, centromeric region	Gene Ontology	GO:0000779	0.000311558		transferase complex	Gene Ontology	GO:1990234	121	570	0.000512013
regulation of chromosome segregation	Gene Ontology	GO:0051983	0.000332621		cellular protein localization	Gene Ontology	GO:0034613	226	1175	0.000525507
Regulation of PLK1 Activity at G2/M Transition	Reactome	REACT_160315	0.000338309		intracellular organelle	Gene Ontology	GO:0043229	1804	11038	0.000532301
nucleolus	Gene Ontology	GO:0005730	0.000363321		cellular component assembly involved in morphogenesis	Gene Ontology	GO:0010927	54	211	0.000586017
negative regulation of cell cycle	Gene Ontology	GO:0045786	0.00036549		organelle	Gene Ontology	GO:0043226	1964	12075	0.000634074
alpha-amino acid biosynthetic process	Gene Ontology	GO:1901607	0.000373191		vacuolar membrane	Gene Ontology	GO:0005774	54	214	0.000771789
microtubule organizing center	Gene Ontology	GO:0005815	0.000397464		endosomal transport	Gene Ontology	GO:0016197	50	194	0.000799024
regulation of mitotic cell cycle phase transition	Gene Ontology	GO:1901990	0.000439666		cell projection assembly	Gene Ontology	GO:0030031	67	284	0.000926953
condensed chromosome kinetochore	Gene Ontology	GO:0000777	0.000452083		cellular protein metabolic process	Gene Ontology	GO:0044267	660	3842	0.00092852
@@Cell cycle	KEGG PATHWAY	hsa04110	0.000500592		branched-chain amino acid catabolic process	Gene Ontology	GO:0009083	11	19	0.000938547
nuclear chromosome	Gene Ontology	GO:0000228	0.000694954		post-Golgi vesicle-mediated transport	Gene Ontology	GO:0006892	30	98	0.00095416
cellular amino acid biosynthetic process	Gene Ontology	GO:0008652	0.000715734		cofactor metabolic process	Gene Ontology	GO:0051186	63	265	0.00109601
Loss of proteins required for interphase microtubule organization from the centrosome	Reactome	REACT_15451	0.000729446		branched-chain amino acid metabolic process	Gene Ontology	GO:0009081	12	23	0.00110832
Loss of Nlp from mitotic centrosomes	Reactome	REACT_15364	0.000729446		Branched-chain amino acid catabolism	Reactome	REACT_197	10	17	0.00111565
microtubule cytoskeleton organization involved in mitosis	Gene Ontology	GO:1902850	0.000789783		vesicle	Gene Ontology	GO:0031982	595	3448	0.00114148
Alanine, aspartate and glutamate metabolism	KEGG PATHWAY	hsa00250	0.000793339		fatty acid beta-oxidation	Gene Ontology	GO:0006635	21	59	0.00117177
microtubule	Gene Ontology	GO:0005874	0.000887934		purine nucleoside metabolic process	Gene Ontology	GO:0042278	238	1268	0.00117482
chromatin binding	Gene Ontology	GO:0003682	0.000981163		centrosome	Gene Ontology	GO:0005813	88	402	0.00125429
regulation of cell cycle phase transition	Gene Ontology	GO:1901987	0.00102582		purine ribonucleoside metabolic process	Gene Ontology	GO:0046128	237	1265	0.001301
protein localization to chromosome	Gene Ontology	GO:0034502	0.00114524		intraciliary transport	Gene Ontology	GO:0042073	12	24	0.00146656
Post-chaperonin tubulin folding pathway	Reactome	REACT_16967	0.00122535		Golgi stack	Gene Ontology	GO:0005795	20	56	0.00146675
protein localization to chromosome, centromeric region	Gene Ontology	GO:0071459	0.00122793		single-organism organelle organization	Gene Ontology	GO:1902589	344	1918	0.00164977
centrosome organization	Gene Ontology	GO:0051297	0.00134699		Insulin receptor recycling	Reactome	REACT_1109	12	26	0.00184031
organelle organization	Gene Ontology	GO:0006996	0.00142687		macroautophagy	Gene Ontology	GO:0016236	21	62	0.00193018
Recruitment of NuMA to mitotic centrosomes	Reactome	REACT_15510	0.00143156		late endosome	Gene Ontology	GO:0005770	36	133	0.00199824
spindle organization	Gene Ontology	GO:0007051	0.00144358		peroxisome organization	Gene Ontology	GO:0007031	14	33	0.00208185
Serine glycine biosynthesis	PANTHER	P02776	0.00147816		Iron uptake and transport	Reactome	REACT_25060	16	43	0.00212536
spindle checkpoint	Gene Ontology	GO:0031577	0.00150589		endomembrane system organization	Gene Ontology	GO:0010256	80	367	0.00220885
nucleus	Gene Ontology	GO:0005634	0.00153805		vesicle-mediated transport	Gene Ontology	GO:0016192	211	1127	0.00233204
nuclear chromosome part	Gene Ontology	GO:0044454	0.00172378		intracellular part	Gene Ontology	GO:0044424	2038	12674	0.00244337
Polo-like kinase mediated events	Reactome	REACT_1006	0.00175324		membrane-bounded vesicle	Gene Ontology	GO:0031988	552	3218	0.00245906
cytosol	Gene Ontology	GO:0005829	0.0018281		vesicle organization	Gene Ontology	GO:0016050	38	145	0.0024615
PcG protein complex	Gene Ontology	GO:0031519	0.00186595		cellular response to stress	Gene Ontology	GO:0033554	261	1429	0.00249007
negative regulation of mitotic cell cycle phase transition	Gene Ontology	GO:1901991	0.00191963		ribonucleoside metabolic process	Gene Ontology	GO:0009119	238	1291	0.00252812
regulation of microtubule cytoskeleton organization	Gene Ontology	GO:0070507	0.00194192		extracellular vesicular exosome	Gene Ontology	GO:0070062	466	2686	0.00257474
negative regulation of cell cycle process	Gene Ontology	GO:0010948	0.00200055		extracellular membrane-bounded organelle	Gene Ontology	GO:0065010	466	2686	0.00257474
ribonucleotide binding	Gene Ontology	GO:0032553	0.00200781		extracellular organelle	Gene Ontology	GO:0043230	466	2686	0.00257474
condensed nuclear chromosome	Gene Ontology	GO:0000794	0.00202265		oxidoreductase activity, acting on the CH-CH group of donors	Gene Ontology	GO:0016627	19	55	0.00258356
mitotic spindle organization	Gene Ontology	GO:0007052	0.00221054		mitochondrial matrix	Gene Ontology	GO:0005759	64	282	0.00259977
purine nucleotide binding	Gene Ontology	GO:0017076	0.0022561		protein catabolic process	Gene Ontology	GO:0030163	132	665	0.00260314
in utero embryonic development	Gene Ontology	GO:0001701	0.00234043		organophosphate metabolic process	Gene Ontology	GO:0019637	342	1923	0.00260836
condensed nuclear chromosome, centromeric region	Gene Ontology	GO:0000780	0.0023921		cytoplasmic transport	Gene Ontology	GO:0016482	167	870	0.00267107
ribonucleoside binding	Gene Ontology	GO:0032549	0.002407		Valine, leucine and isoleucine degradation	KEGG PATHWAY	hsa00280	16	44	0.00273481
nucleoside binding	Gene Ontology	GO:0001882	0.00248496		macromolecule catabolic process	Gene Ontology	GO:0009057	202	1079	0.00283519
RNA binding	Gene Ontology	GO:0003723	0.00248653		glycosyl compound metabolic process	Gene Ontology	GO:1901657	244	1331	0.00285986
fatty acid homeostasis	Gene Ontology	GO:0055089	0.00249266		nucleoside metabolic process	Gene Ontology	GO:0009116	241	1313	0.00286576
protein localization to kinetochore	Gene Ontology	GO:0034501	0.00249266		Apoptosis	KEGG PATHWAY	hsa04210	25	86	0.00290884
purine ribonucleotide binding	Gene Ontology	GO:0032555	0.00252712		cellular lipid catabolic process	Gene Ontology	GO:0044242	39	152	0.00297484
cell cycle checkpoint	Gene Ontology	GO:0000075	0.00256333		trans-Golgi network	Gene Ontology	GO:0005802	38	147	0.00299645
mitotic G2/M transition checkpoint	Gene Ontology	GO:0044818	0.00274998		cellular response to starvation	Gene Ontology	GO:0009267	33	122	0.00301223
DNA binding, bending	Gene Ontology	GO:0008301	0.00274998		sulfur compound catabolic process	Gene Ontology	GO:0044273	16	43	0.00302193
microtubule organizing center organization	Gene Ontology	GO:0031023	0.00281629		ER-associated ubiquitin-dependent protein catabolic process	Gene Ontology	GO:0030433	15	39	0.00312832
glutamine metabolic process	Gene Ontology	GO:0006541	0.00285534		lysosomal membrane	Gene Ontology	GO:0005765	47	194	0.00316447
purine nucleoside binding	Gene Ontology	GO:0001883	0.00287238		microbody lumen	Gene Ontology	GO:0031907	14	35	0.00319631
regulation of microtubule-based process	Gene Ontology	GO:0032886	0.00292561		peroxisomal matrix	Gene Ontology	GO:0005782	14	35	0.00319631
negative regulation of transcription from RNA polymerase II promoter	Gene Ontology	GO:0000122	0.00299005		catalytic activity	Gene Ontology	GO:0003824	881	5301	0.00322025
negative regulation of cell cycle phase transition	Gene Ontology	GO:1901988	0.00317773		lipid modification	Gene Ontology	GO:0030258	40	158	0.00323663
purine ribonucleoside triphosphate binding	Gene Ontology	GO:0035639	0.00324201		intracellular	Gene Ontology	GO:0005622	2053	12803	0.0033706
lyase activity	Gene Ontology	GO:0016829	0.00324662		Epithelial cell signaling in Helicobacter pylori infection	KEGG PATHWAY	hsa05120	21	68	0.00339009
purine ribonucleoside binding	Gene Ontology	GO:0032550	0.00326747		organonitrogen compound catabolic process	Gene Ontology	GO:1901565	253	1391	0.00340026
nucleoside-triphosphatase activity	Gene Ontology	GO:0017111	0.00328245		protein kinase complex	Gene Ontology	GO:1902911	24	80	0.00360321
DNA metabolic process	Gene Ontology	GO:0006259	0.00332167		protein metabolic process	Gene Ontology	GO:0019538	780	4674	0.00385347
DNA replication	Gene Ontology	GO:0006260	0.00336191		organelle assembly	Gene Ontology	GO:0070925	77	360	0.00395712
Hematological parameters	NHGRI GWAS Catalog		0.0033765		nuclear-transcribed mRNA poly(A) tail shortening	Gene Ontology	GO:0000289	13	32	0.00398173
negative regulation of macromolecule metabolic process	Gene Ontology	GO:0010605	0.0033847		nucleobase-containing small molecule metabolic process	Gene Ontology	GO:0055086	292	1635	0.00414691
Amino acid synthesis and interconversion (transamination)	Reactome	REACT_238	0.00339139		mitochondrial part	Gene Ontology	GO:0044429	145	752	0.00418262
Metabolism of polyamines	Reactome	REACT_14820	0.00339139		vesicle transport along microtubule	Gene Ontology	GO:0047496	9	17	0.0042438
Microtubule-dependent trafficking of connexons from Golgi to the plasma membrane	Reactome	REACT_11039	0.00339139		endosome	Gene Ontology	GO:0005768	129	659	0.00429334
activation of anaphase-promoting complex activity	Gene Ontology	GO:0051488	0.00340411		proteasome-mediated ubiquitin-dependent protein catabolic process	Gene Ontology	GO:0043161	64	290	0.00446115
maintenance of location in cell	Gene Ontology	GO:0051651	0.003461		ER to Golgi vesicle-mediated transport	Gene Ontology	GO:0006888	20	63	0.004465
ligase activity	Gene Ontology	GO:0016874	0.00372772		nuclear outer membrane-endoplasmic reticulum membrane network	Gene Ontology	GO:0042175	109	544	0.00447683
Ras GTPase binding	Gene Ontology	GO:0017016	0.00389186		cellular metabolic process	Gene Ontology	GO:0044237	1582	9801	0.00449391
glutamine family amino acid metabolic process	Gene Ontology	GO:0009064	0.00401618		vesicle membrane	Gene Ontology	GO:0012506	63	285	0.00460501
histone kinase activity	Gene Ontology	GO:0035173	0.00426009		endoplasmic reticulum membrane	Gene Ontology	GO:0005789	106	528	0.00475464
spindle assembly involved in mitosis	Gene Ontology	GO:0090307	0.00426009		response to starvation	Gene Ontology	GO:0042594	38	152	0.00478703
microtubule polymerization or depolymerization	Gene Ontology	GO:0031109	0.00436684		microtubule-based transport	Gene Ontology	GO:0010970	26	92	0.00488273
Ran GTPase binding	Gene Ontology	GO:0008536	0.00439681		autophagic vacuole	Gene Ontology	GO:0005776	13	33	0.00489681
mesenchyme morphogenesis	Gene Ontology	GO:0072132	0.00448052		regulation of macroautophagy	Gene Ontology	GO:0016241	12	29	0.00495642
attachment of spindle microtubules to kinetochore	Gene Ontology	GO:0008608	0.00448052		cullin-RING ubiquitin ligase complex	Gene Ontology	GO:0031461	28	102	0.00501361
polyamine metabolic process	Gene Ontology	GO:0006595	0.00448052		enzyme binding	Gene Ontology	GO:0019899	248	1375	0.00517114
Glycemic traits (pregnancy)	NHGRI GWAS Catalog		0.00449003		proteasomal protein catabolic process	Gene Ontology	GO:0010498	67	309	0.00521445
Transport of connexons to the plasma membrane	Reactome	REACT_11050	0.00454669		fatty acid beta-oxidation using acyl-CoA oxidase	Gene Ontology	GO:0033540	7	11	0.00552324
Liver tumor	FunDO	2007	0.00461495		Lysosome	KEGG PATHWAY	hsa04142	31	122	0.00555462
RNA transport	KEGG PATHWAY	hsa03013	0.004617		intraciliary transport particle B	Gene Ontology	GO:0030992	9	18	0.00563733
ribonucleoprotein complex biogenesis	Gene Ontology	GO:0022613	0.00463167		Peroxisomal lipid metabolism	Reactome	REACT_16957	9	19	0.00587555
GTPase binding	Gene Ontology	GO:0051020	0.00476308		carbohydrate derivative metabolic process	Gene Ontology	GO:1901135	367	2111	0.00599216
Condensation of Prometaphase Chromosomes	Reactome	REACT_150260	0.00481645		coenzyme binding	Gene Ontology	GO:0050662	43	181	0.00611325
liver development	Gene Ontology	GO:0001889	0.00485264		cellular protein catabolic process	Gene Ontology	GO:0044257	108	545	0.00611971
adenyl nucleotide binding	Gene Ontology	GO:0030554	0.00501788		retrograde vesicle-mediated transport, Golgi to ER	Gene Ontology	GO:0006890	11	26	0.00616196
chromosome organization	Gene Ontology	GO:0051276	0.00511599		protein binding	Gene Ontology	GO:0005515	1369	8463	0.00619375
establishment of chromosome localization	Gene Ontology	GO:0051303	0.00537748		cytoplasmic ribonucleoprotein granule	Gene Ontology	GO:0036464	29	109	0.00624521
placenta development	Gene Ontology	GO:0001890	0.00539548		ribonucleoprotein granule	Gene Ontology	GO:0035770	29	109	0.00624521
pyrophosphatase activity	Gene Ontology	GO:0016462	0.00540981		Defective MUT causes methylmalonic aciduria mut type	Reactome	REACT_169313	23	83	0.00625956
maintenance of protein location	Gene Ontology	GO:0045185	0.00543326		Defective BTD causes biotidinase deficiency	Reactome	REACT_169403	23	83	0.00625956
MHC class II antigen presentation	Reactome	REACT_121399	0.00558251		Metabolism of water-soluble vitamins and cofactors	Reactome	REACT_11238	23	83	0.00625956
gland development	Gene Ontology	GO:0048732	0.00560298		Defective MMAA causes methylmalonic aciduria type cblA	Reactome	REACT_169316	23	83	0.00625956
small GTPase binding	Gene Ontology	GO:0031267	0.00573993		Defective CUBN causes hereditary megaloblastic anemia 1	Reactome	REACT_169132	23	83	0.00625956
tubulin binding	Gene Ontology	GO:0015631	0.00577598		Defective CD320 causes methylmalonic aciduria	Reactome	REACT_169178	23	83	0.00625956
hydrolase activity, acting on acid anhydrides, in phosphorus-containing anhydrides	Gene Ontology	GO:0016818	0.00578437		Defective MTR causes methylmalonic aciduria and homocystinuria type cblG	Reactome	REACT_169149	23	83	0.00625956
hepaticobiliary system development	Gene Ontology	GO:0061008	0.00584408		Defects in biotin (Btn) metabolism	Reactome	REACT_169238	23	83	0.00625956
adenyl ribonucleotide binding	Gene Ontology	GO:0032559	0.00590305		Defective TCN2 causes hereditary megaloblastic anemia	Reactome	REACT_169120	23	83	0.00625956
chromosome separation	Gene Ontology	GO:0051304	0.00622847		Defects in vitamin and cofactor metabolism	Reactome	REACT_169385	23	83	0.00625956
regulation of mitotic metaphase/anaphase transition	Gene Ontology	GO:0030071	0.00635832		Defects in cobalamin (B12) metabolism	Reactome	REACT_169429	23	83	0.00625956
metaphase/anaphase transition of mitotic cell cycle	Gene Ontology	GO:0007091	0.00638465		Defective LMBRD1 causes methylmalonic aciduria and homocystinuria type cblF	Reactome	REACT_169363	23	83	0.00625956
nucleobase biosynthetic process	Gene Ontology	GO:0046112	0.00658993		Defective MMADHC causes methylmalonic aciduria and homocystinuria type cblD	Reactome	REACT_169256	23	83	0.00625956
hydrolase activity, acting on acid anhydrides	Gene Ontology	GO:0016817	0.00681988		Defective MMAB causes methylmalonic aciduria type cblB	Reactome	REACT_169318	23	83	0.00625956
meiotic cell cycle process	Gene Ontology	GO:1903046	0.00682305		Defective MMACHC causes methylmalonic aciduria and homocystinuria type cblC	Reactome	REACT_169169	23	83	0.00625956
negative regulation of mitotic cell cycle	Gene Ontology	GO:0045930	0.00706021		Defective AMN causes hereditary megaloblastic anemia 1	Reactome	REACT_169280	23	83	0.00625956
carboxy-lyase activity	Gene Ontology	GO:0016831	0.00706021		Metabolism of vitamins and cofactors	Reactome	REACT_11193	23	83	0.00625956
ATP binding	Gene Ontology	GO:0005524	0.00715071		Defective MTRR causes methylmalonic aciduria and homocystinuria type cblE	Reactome	REACT_169439	23	83	0.00625956
Hippo signaling pathway	KEGG PATHWAY	hsa04390	0.00721475		Defective HLCS causes multiple carboxylase deficiency	Reactome	REACT_169312	23	83	0.00625956
regulation of metaphase/anaphase transition of cell cycle	Gene Ontology	GO:1902099	0.00727299		Defective GIF causes intrinsic factor deficiency	Reactome	REACT_169415	23	83	0.00625956
L-serine metabolic process	Gene Ontology	GO:0006563	0.00732491		Vibrio cholerae infection	KEGG PATHWAY	hsa05110	17	54	0.00677307
metaphase/anaphase transition of cell cycle	Gene Ontology	GO:0044784	0.00737046		ubiquitin-dependent protein catabolic process	Gene Ontology	GO:0006511	96	478	0.00681392
spindle microtubule	Gene Ontology	GO:0005876	0.00737046		serine/threonine protein kinase complex	Gene Ontology	GO:1902554	18	57	0.00706423
Oocyte meiosis	KEGG PATHWAY	hsa04114	0.00745884		nucleoside bisphosphate metabolic process	Gene Ontology	GO:0033865	13	35	0.00722963
response to toxic substance	Gene Ontology	GO:0009636	0.00746947		ribonucleoside bisphosphate metabolic process	Gene Ontology	GO:0033875	13	35	0.00722963
anaphase-promoting complex-dependent proteasomal ubiquitin-dependent protein catabolic process	Gene Ontology	GO:0031145	0.00759345		purine nucleoside bisphosphate metabolic process	Gene Ontology	GO:0034032	13	35	0.00722963
Gap junction assembly	Reactome	REACT_9509	0.00762923		nucleotide metabolic process	Gene Ontology	GO:0009117	279	1577	0.00731377
Gap junction	KEGG PATHWAY	hsa04540	0.00773469		cytoplasmic vesicle	Gene Ontology	GO:0031410	188	1024	0.0074237
chromosome localization	Gene Ontology	GO:0050000	0.0078375		proton-transporting V-type ATPase complex	Gene Ontology	GO:0033176	10	23	0.00764515
DEVELOPMENTAL	GAD		0.00786744		cytoskeleton-dependent intracellular transport	Gene Ontology	GO:0030705	27	101	0.00769867
@@HEMATOLOGICAL PARAMETERS	GAD		0.00787283		Rho GTPase binding	Gene Ontology	GO:0017048	20	67	0.00776019
regulation of mitotic sister chromatid separation	Gene Ontology	GO:0010965	0.00828855		macromolecule modification	Gene Ontology	GO:0043412	529	3135	0.00785044
regulation of mitotic sister chromatid segregation	Gene Ontology	GO:0033047	0.00828855		Golgi membrane	Gene Ontology	GO:0000139	73	350	0.00804384
regulation of sister chromatid segregation	Gene Ontology	GO:0033045	0.00828855		proteolysis	Gene Ontology	GO:0006508	242	1355	0.00822449
BODY HEIGHT	GAD		0.00834031		Validated transcriptional targets of TAp63 isoforms	PID	tap63pathway	18	54	0.00829075
neutral amino acid transmembrane transporter activity	Gene Ontology	GO:0015175	0.00850351		protein maturation	Gene Ontology	GO:0051604	81	396	0.00829554
negative regulation of nucleobase-containing compound metabolic process	Gene Ontology	GO:0045934	0.00865043		nucleoside phosphate metabolic process	Gene Ontology	GO:0006753	279	1582	0.00830852
fatty acid ligase activity	Gene Ontology	GO:0015645	0.00867037		regulation of peptidase activity	Gene Ontology	GO:0052547	75	362	0.00834826
Nuclear Envelope Breakdown	Reactome	REACT_160255	0.00885523		vesicle localization	Gene Ontology	GO:0051648	40	169	0.00834964
Golgi Cisternae Pericentriolar Stack Reorganization	Reactome	REACT_1100	0.0088579		ubiquitin protein ligase binding	Gene Ontology	GO:0031625	43	185	0.00835957
maintenance of protein location in cell	Gene Ontology	GO:0032507	0.00906838		small conjugating protein ligase binding	Gene Ontology	GO:0044389	43	185	0.00835957
carbohydrate derivative binding	Gene Ontology	GO:0097367	0.00923879		Negative regulators of RIG-I/MDA5 signaling	Reactome	REACT_25271	12	33	0.00843605
channel inhibitor activity	Gene Ontology	GO:0016248	0.00934951		glycolipid metabolic process	Gene Ontology	GO:0006664	27	102	0.00855009
cofactor biosynthetic process	Gene Ontology	GO:0051188	0.00954308		endoplasmic reticulum part	Gene Ontology	GO:0044432	130	682	0.00862068
negative regulation of nitrogen compound metabolic process	Gene Ontology	GO:0051172	0.00956689		membrane organization	Gene Ontology	GO:0061024	152	813	0.00872925
nuclear pore	Gene Ontology	GO:0005643	0.00961301		proteolysis involved in cellular protein catabolic process	Gene Ontology	GO:0051603	103	524	0.00876661
carbon-carbon lyase activity	Gene Ontology	GO:0016830	0.00969741		plus-end-directed vesicle transport along microtubule	Gene Ontology	GO:0072383	5	6	0.00886342
negative regulation of metabolic process	Gene Ontology	GO:0009892	0.00974934		plus-end-directed organelle transport along microtubule	Gene Ontology	GO:0072386	5	6	0.00886342
regulation of cell adhesion mediated by integrin	Gene Ontology	GO:0033628	0.00975043		membrane budding	Gene Ontology	GO:0006900	17	54	0.00890154
vasculogenesis	Gene Ontology	GO:0001570	0.0100553		Transferrin endocytosis and recycling	Reactome	REACT_25283	11	29	0.00898192
glutamate binding	Gene Ontology	GO:0016595	0.0101409		protein modification process	Gene Ontology	GO:0036211	508	3011	0.00905105
purine nucleobase biosynthetic process	Gene Ontology	GO:0009113	0.0101409		cellular protein modification process	Gene Ontology	GO:0006464	508	3011	0.00905105
long-chain fatty acid-CoA ligase activity	Gene Ontology	GO:0004467	0.0101409		Congenital disorders of metabolism	KEGG DISEASE		113	560	0.00914338
regulation of protein stability	Gene Ontology	GO:0031647	0.0102938		cellular response to nutrient levels	Gene Ontology	GO:0031669	36	149	0.00914736
nucleotide binding	Gene Ontology	GO:0000166	0.0104862		Dual incision reaction in GG-NER	Reactome	REACT_311	9	21	0.00963679
nucleotide catabolic process	Gene Ontology	GO:0009166	0.0104916		Formation of incision complex in GG-NER	Reactome	REACT_257	9	21	0.00963679
positive regulation of Ran GTPase activity	Gene Ontology	GO:0032853	0.0105626		cofactor binding	Gene Ontology	GO:0048037	56	258	0.00968293
regulation of Ran protein signal transduction	Gene Ontology	GO:0032015	0.0105626		phosphorus metabolic process	Gene Ontology	GO:0006793	601	3601	0.00972758
regulation of Ran GTPase activity	Gene Ontology	GO:0032316	0.0105626		sulfur compound metabolic process	Gene Ontology	GO:0006790	67	320	0.00997053
positive regulation of cell cycle	Gene Ontology	GO:0045787	0.0106017		regulation of hydrolase activity	Gene Ontology	GO:0051336	210	1167	0.0100115
nucleoside phosphate binding	Gene Ontology	GO:1901265	0.0106705		ligase activity	Gene Ontology	GO:0016874	84	417	0.0100453
G1/S transition of mitotic cell cycle	Gene Ontology	GO:0000082	0.0109483		microtubule cytoskeleton	Gene Ontology	GO:0015630	159	859	0.0100637
PLK1 signaling events	PID	plk1_pathway	0.0110205		Signaling by Insulin receptor	Reactome	REACT_498	27	108	0.0100923
mitotic metaphase plate congression	Gene Ontology	GO:0007080	0.0111817		establishment of protein localization to membrane	Gene Ontology	GO:0090150	65	309	0.0101216
mitotic sister chromatid separation	Gene Ontology	GO:0051306	0.011317		small molecule metabolic process	Gene Ontology	GO:0044281	554	3307	0.0101485
cellular response to DNA damage stimulus	Gene Ontology	GO:0006974	0.011366		modification-dependent protein catabolic process	Gene Ontology	GO:0019941	96	487	0.0103419
microtubule binding	Gene Ontology	GO:0008017	0.0115525		organonitrogen compound metabolic process	Gene Ontology	GO:1901564	424	2493	0.0106327
nucleoside phosphate catabolic process	Gene Ontology	GO:1901292	0.0121657		Golgi organization	Gene Ontology	GO:0007030	18	60	0.0107198
cell cycle G1/S phase transition	Gene Ontology	GO:0044843	0.0122101		regulation of endopeptidase activity	Gene Ontology	GO:0052548	71	344	0.0107406
circadian rhythm	Gene Ontology	GO:0007623	0.0122166		cellular macromolecule catabolic process	Gene Ontology	GO:0044265	161	873	0.0107572
negative regulation of protein modification process	Gene Ontology	GO:0031400	0.0123366		phosphate-containing compound metabolic process	Gene Ontology	GO:0006796	593	3557	0.0108192
meiotic nuclear division	Gene Ontology	GO:0007126	0.0125343		Pathways in cancer	KEGG PATHWAY	hsa05200	66	327	0.0109303
centrosome cycle	Gene Ontology	GO:0007098	0.0125567		intra-Golgi vesicle-mediated transport	Gene Ontology	GO:0006891	12	33	0.0109862
FOXM1 transcription factor network	PID	foxm1pathway	0.0125902		cytoplasmic vesicle membrane	Gene Ontology	GO:0030659	57	266	0.0112607
pore complex	Gene Ontology	GO:0046930	0.0126078		establishment of protein localization to peroxisome	Gene Ontology	GO:0072663	8	17	0.0116284
Adherens junction	KEGG PATHWAY	hsa04520	0.0126712		protein localization to peroxisome	Gene Ontology	GO:0072662	8	17	0.0116284
organophosphate catabolic process	Gene Ontology	GO:0046434	0.0127076		protein targeting to peroxisome	Gene Ontology	GO:0006625	8	17	0.0116284
GTPase activity	Gene Ontology	GO:0003924	0.0127908		axoneme assembly	Gene Ontology	GO:0035082	8	17	0.0116284
cytoskeleton organization	Gene Ontology	GO:0007010	0.0128791		establishment of localization in cell	Gene Ontology	GO:0051649	372	2173	0.0117044
microtubule depolymerization	Gene Ontology	GO:0007019	0.0130205		oxidoreductase activity, acting on the CH-CH group of donors, oxygen as acceptor	Gene Ontology	GO:0016634	6	10	0.0123355
Recycling pathway of L1	Reactome	REACT_22365	0.0131325		Golgi transport complex	Gene Ontology	GO:0017119	6	10	0.0123355
nucleolar part	Gene Ontology	GO:0044452	0.0131579		modification-dependent macromolecule catabolic process	Gene Ontology	GO:0043632	96	491	0.0123463
Colorectal cancer	OMIM	114500	0.0131737		Other glycan degradation	KEGG PATHWAY	hsa00511	8	18	0.0127335
MAP kinase activation in TLR cascade	Reactome	REACT_21308	0.0132866		hydrolase activity, acting on ester bonds	Gene Ontology	GO:0016788	131	699	0.0130404
role of ran in mitotic spindle regulation	BioCarta	100051	0.0133158		protein N-terminus binding	Gene Ontology	GO:0047485	24	91	0.0130566
carboxylic acid biosynthetic process	Gene Ontology	GO:0046394	0.0135335		establishment of vesicle localization	Gene Ontology	GO:0051650	37	159	0.0133735
organic acid biosynthetic process	Gene Ontology	GO:0016053	0.0135335		regulation of catabolic process	Gene Ontology	GO:0009894	167	916	0.0134121
mitotic cell cycle checkpoint	Gene Ontology	GO:0007093	0.0135891		zinc ion binding	Gene Ontology	GO:0008270	212	1190	0.013564
DNA-templated transcriptional preinitiation complex assembly	Gene Ontology	GO:0070897	0.0136174		leucine metabolic process	Gene Ontology	GO:0006551	5	7	0.013577
Amino acid transport across the plasma membrane	Reactome	REACT_13796	0.0136624		amyloid precursor protein metabolic process	Gene Ontology	GO:0042982	11	30	0.0139208
ribonucleotide catabolic process	Gene Ontology	GO:0009261	0.0137918		guanyl-nucleotide exchange factor activity	Gene Ontology	GO:0005085	43	192	0.0139328
Biosynthesis of amino acids	KEGG PATHWAY	hsa01230	0.0139953		endoplasmic reticulum	Gene Ontology	GO:0005783	253	1443	0.0140342
cellular response to stress	Gene Ontology	GO:0033554	0.0140638		Class I MHC mediated antigen processing & presentation	Reactome	REACT_75820	53	258	0.0143734
Periodontal disease-related phenotypes	NHGRI GWAS Catalog		0.014088		organelle fusion	Gene Ontology	GO:0048284	20	72	0.0143925
mitotic G2 DNA damage checkpoint	Gene Ontology	GO:0007095	0.0141657		single-organism metabolic process	Gene Ontology	GO:0044710	883	5422	0.0145107
regulation of microtubule polymerization or depolymerization	Gene Ontology	GO:0031110	0.0142083		membrane lipid metabolic process	Gene Ontology	GO:0006643	39	171	0.0146822
kinesin complex	Gene Ontology	GO:0005871	0.0142083		regulation of proteolysis	Gene Ontology	GO:0030162	97	501	0.0147513
vasculature development	Gene Ontology	GO:0001944	0.0143147		cellular lipid metabolic process	Gene Ontology	GO:0044255	162	889	0.0148379
Breast cancer	NHGRI GWAS Catalog		0.014469		peroxisomal transport	Gene Ontology	GO:0043574	8	18	0.0149105
Metal ion SLC transporters	Reactome	REACT_20547	0.0146103		endocytic recycling	Gene Ontology	GO:0032456	8	18	0.0149105
regulation of mitosis	Gene Ontology	GO:0007088	0.0146917		coenzyme A metabolic process	Gene Ontology	GO:0015936	8	18	0.0149105
protein methyltransferase activity	Gene Ontology	GO:0008276	0.0147036		regulation of response to reactive oxygen species	Gene Ontology	GO:1901031	9	22	0.0149518
ribonucleoprotein complex assembly	Gene Ontology	GO:0022618	0.0147958		Cul4-RING E3 ubiquitin ligase complex	Gene Ontology	GO:0080008	9	22	0.0149518
oxidoreductase activity, acting on the CH-OH group of donors, NAD or NADP as acceptor	Gene Ontology	GO:0016616	0.014923		nucleotide-excision repair, DNA damage removal	Gene Ontology	GO:0000718	9	22	0.0149518
reciprocal DNA recombination	Gene Ontology	GO:0035825	0.0151635		DNA excision	Gene Ontology	GO:0044349	9	22	0.0149518
reciprocal meiotic recombination	Gene Ontology	GO:0007131	0.0151635		Deadenylation of mRNA	Reactome	REACT_20514	9	23	0.0149735
structural constituent of cytoskeleton	Gene Ontology	GO:0005200	0.0152202		Legionellosis	KEGG PATHWAY	hsa05134	16	55	0.0151751
Arginine and proline metabolism	KEGG PATHWAY	hsa00330	0.0153448		metabolic process	Gene Ontology	GO:0008152	1767	11120	0.0153184
alditol:NADP+ 1-oxidoreductase activity	Gene Ontology	GO:0004032	0.0153682		secretory granule membrane	Gene Ontology	GO:0030667	17	58	0.0153693
condensed nuclear chromosome kinetochore	Gene Ontology	GO:0000778	0.0153682		RNA polymerase II transcription factor complex	Gene Ontology	GO:0090575	17	58	0.0153693
PTW/PP1 phosphatase complex	Gene Ontology	GO:0072357	0.0153682		peptidase regulator activity	Gene Ontology	GO:0061134	44	199	0.0154694
negative regulation of cell adhesion mediated by integrin	Gene Ontology	GO:0033629	0.0153682		Asparagine N-linked glycosylation	Reactome	REACT_22426	28	118	0.0155023
sphingolipid mediated signaling pathway	Gene Ontology	GO:0090520	0.0153682		organelle transport along microtubule	Gene Ontology	GO:0072384	12	35	0.0155911
oxidoreductase activity, acting on CH-OH group of donors	Gene Ontology	GO:0016614	0.0155273		apoptotic signaling pathway	Gene Ontology	GO:0097190	112	591	0.0156843
negative regulation of cellular metabolic process	Gene Ontology	GO:0031324	0.0155927		cellular response to extracellular stimulus	Gene Ontology	GO:0031668	39	172	0.0157944
purine nucleotide catabolic process	Gene Ontology	GO:0006195	0.0156914		posttranscriptional regulation of gene expression	Gene Ontology	GO:0010608	88	450	0.0158478
blood vessel development	Gene Ontology	GO:0001568	0.0160094		Mean platelet volume	NHGRI GWAS Catalog		15	55	0.0163257
Interactions of Rev with host cellular proteins	Reactome	REACT_6916	0.016093		aerobic respiration	Gene Ontology	GO:0009060	15	49	0.0163559
negative regulation of RNA metabolic process	Gene Ontology	GO:0051253	0.0161165		nucleotide-sugar metabolic process	Gene Ontology	GO:0009225	11	31	0.0166862
DNA-dependent DNA replication	Gene Ontology	GO:0006261	0.0161378		Glycosphingolipid metabolism	Reactome	REACT_116105	12	37	0.0168055
proteasome-mediated ubiquitin-dependent protein catabolic process	Gene Ontology	GO:0043161	0.0163302		STOMACH CANCER	GAD		13	47	0.0169245
purine ribonucleotide catabolic process	Gene Ontology	GO:0009154	0.0165786		Non-alcoholic fatty liver disease (NAFLD)	KEGG PATHWAY	hsa04932	34	151	0.0169725
nuclear chromatin	Gene Ontology	GO:0000790	0.0166806		poly(A)-specific ribonuclease activity	Gene Ontology	GO:0004535	6	11	0.0169913
Pathogenic Escherichia coli infection	KEGG PATHWAY	hsa05130	0.0167927		BBSome	Gene Ontology	GO:0034464	6	11	0.0169913
regulation of chromosome organization	Gene Ontology	GO:0033044	0.017372		coenzyme metabolic process	Gene Ontology	GO:0006732	45	206	0.0170768
positive regulation of mitotic cell cycle phase transition	Gene Ontology	GO:1901992	0.0173878		Melanoma	NHGRI GWAS Catalog		8	21	0.0171407
positive regulation of mitotic cell cycle	Gene Ontology	GO:0045931	0.0173878		Ras guanyl-nucleotide exchange factor activity	Gene Ontology	GO:0005088	30	125	0.0173393
organic acid:sodium symporter activity	Gene Ontology	GO:0005343	0.0174349		Protein processing in endoplasmic reticulum	KEGG PATHWAY	hsa04141	37	168	0.0173412
Basigin interactions	Reactome	REACT_12560	0.0174609		early endosome	Gene Ontology	GO:0005769	38	168	0.017515
toll-like receptor 10 signaling pathway	Gene Ontology	GO:0034166	0.0175344		Translocation of GLUT4 to the plasma membrane	Reactome	REACT_147867	20	77	0.0177902
toll-like receptor 5 signaling pathway	Gene Ontology	GO:0034146	0.0175344		cofactor biosynthetic process	Gene Ontology	GO:0051188	32	136	0.0179128
aspartate family amino acid biosynthetic process	Gene Ontology	GO:0009067	0.0176618		protein K48-linked ubiquitination	Gene Ontology	GO:0070936	14	45	0.017969
endocardial cushion morphogenesis	Gene Ontology	GO:0003203	0.0176618		purine-containing compound metabolic process	Gene Ontology	GO:0072521	255	1466	0.0181529
polyol catabolic process	Gene Ontology	GO:0046174	0.0176618		Neurodegenerative diseases	KEGG DISEASE		38	161	0.0184378
endocardial cushion formation	Gene Ontology	GO:0003272	0.0178139		CANCER	GAD		158	1016	0.0184881
alcohol dehydrogenase (NADP+) activity	Gene Ontology	GO:0008106	0.0178139		liposaccharide metabolic process	Gene Ontology	GO:1903509	27	110	0.0184975
Sin3-type complex	Gene Ontology	GO:0070822	0.0178139		protein processing	Gene Ontology	GO:0016485	75	378	0.0186884
Sin3 complex	Gene Ontology	GO:0016580	0.0178139		hydrogen-exporting ATPase activity	Gene Ontology	GO:0036442	8	19	0.018815
condensed chromosome outer kinetochore	Gene Ontology	GO:0000940	0.0178139		mitochondrion morphogenesis	Gene Ontology	GO:0070584	8	19	0.018815
macromolecular complex subunit organization	Gene Ontology	GO:0043933	0.0178531		regulation of cellular catabolic process	Gene Ontology	GO:0031329	150	824	0.01882
mechanism of protein import into the nucleus	BioCarta	100090	0.0179228		cellular localization	Gene Ontology	GO:0051641	418	2486	0.0188608
protein ubiquitination	Gene Ontology	GO:0016567	0.0179875		purine ribonucleoside triphosphate metabolic process	Gene Ontology	GO:0009205	210	1191	0.0193237
cytoplasmic microtubule	Gene Ontology	GO:0005881	0.0180002		Caspase-mediated cleavage of cytoskeletal proteins	Reactome	REACT_13541	6	12	0.0194514
HIF-1 signaling pathway	KEGG PATHWAY	hsa04066	0.0180379		NF-kB activation through FADD/RIP-1 pathway mediated by caspase-8 and -10	Reactome	REACT_25039	6	12	0.0194514
purine-containing compound catabolic process	Gene Ontology	GO:0072523	0.018068		DNA-directed RNA polymerase II, holoenzyme	Gene Ontology	GO:0016591	24	95	0.0194654
cellular transition metal ion homeostasis	Gene Ontology	GO:0046916	0.018125		transcription elongation factor complex	Gene Ontology	GO:0008023	13	41	0.0196959
meiotic cell cycle	Gene Ontology	GO:0051321	0.0184378		oxidoreductase activity, acting on a sulfur group of donors, disulfide as acceptor	Gene Ontology	GO:0016671	5	8	0.0197236
Formation of tubulin folding intermediates by CCT/TriC	Reactome	REACT_16956	0.0184869		activation of cysteine-type endopeptidase activity involved in apoptotic process by cytochrome c	Gene Ontology	GO:0008635	5	8	0.0197236
intracellular organelle part	Gene Ontology	GO:0044446	0.0188717		response to misfolded protein	Gene Ontology	GO:0051788	5	8	0.0197236
lysine N-methyltransferase activity	Gene Ontology	GO:0016278	0.0190039		motile primary cilium	Gene Ontology	GO:0031512	5	8	0.0197236
protein-lysine N-methyltransferase activity	Gene Ontology	GO:0016279	0.0190039		cell redox homeostasis	Gene Ontology	GO:0045454	17	60	0.0197405
role of egf receptor transactivation by gpcrs in cardiac hypertrophy	BioCarta	100221	0.0192006		GPI anchor biosynthetic process	Gene Ontology	GO:0006506	11	32	0.0198415
Fatty acid biosynthesis	KEGG PATHWAY	hsa00061	0.0193938		cytosol	Gene Ontology	GO:0005829	431	2571	0.0199398
alpha-amino acid metabolic process	Gene Ontology	GO:1901605	0.0196568		transition metal ion binding	Gene Ontology	GO:0046914	248	1427	0.0201
apoptotic DNA fragmentation	Gene Ontology	GO:0006309	0.0196984		ligase activity, forming carbon-nitrogen bonds	Gene Ontology	GO:0016879	27	111	0.0202097
translation initiation factor binding	Gene Ontology	GO:0031369	0.0196984		Caspase Cascade in Apoptosis	PID	caspase_pathway	17	56	0.020367
histone H3-K9 methylation	Gene Ontology	GO:0051567	0.0196984		Primary dystonia	KEGG DISEASE	H00831	6	11	0.0206337
negative regulation of cellular macromolecule biosynthetic process	Gene Ontology	GO:2000113	0.019715		guanosine-containing compound metabolic process	Gene Ontology	GO:1901068	136	743	0.0211033
transition metal ion homeostasis	Gene Ontology	GO:0055076	0.0197694		pyrophosphatase activity	Gene Ontology	GO:0016462	136	743	0.0211033
heterocyclic compound binding	Gene Ontology	GO:1901363	0.0197798		nucleic acid phosphodiester bond hydrolysis	Gene Ontology	GO:0090305	46	215	0.0212457
spindle assembly checkpoint	Gene Ontology	GO:0071173	0.0198436		leucine catabolic process	Gene Ontology	GO:0006552	4	5	0.0212591
Rab GTPase binding	Gene Ontology	GO:0017137	0.01986		protein glycosylation in Golgi	Gene Ontology	GO:0033578	4	5	0.0212591
small molecule binding	Gene Ontology	GO:0036094	0.0203593		biotin binding	Gene Ontology	GO:0009374	4	5	0.0212591
mitotic spindle	Gene Ontology	GO:0072686	0.0203908		NEPHROPATHY IN OTHER DISEASES	GAD		9	28	0.0213558
inactivation of MAPK activity	Gene Ontology	GO:0000188	0.0204462		positive regulation of neuron death	Gene Ontology	GO:1901216	15	51	0.021426
regulation of cell cycle checkpoint	Gene Ontology	GO:1901976	0.0204462		damaged DNA binding	Gene Ontology	GO:0003684	15	51	0.021426
ion channel inhibitor activity	Gene Ontology	GO:0008200	0.0204462		Metabolism of lipids and lipoproteins	Reactome	REACT_22258	101	556	0.0214782
regulation of ligase activity	Gene Ontology	GO:0051340	0.0206926		Golgi to plasma membrane transport	Gene Ontology	GO:0006893	12	37	0.0215216
Hereditary disease	FunDO	2259	0.0207364		peptidase activator activity	Gene Ontology	GO:0016504	12	37	0.0215216
Primary hyperammonemic disorders	KEGG DISEASE	H01398	0.021185		Metaplastic polyp	FunDO	2003	5	9	0.0215966
negative regulation of RNA biosynthetic process	Gene Ontology	GO:1902679	0.0212773		protein oligomerization	Gene Ontology	GO:0051259	76	387	0.0216536
purine nucleoside triphosphate catabolic process	Gene Ontology	GO:0009146	0.0213016		hydrolase activity, acting on acid anhydrides	Gene Ontology	GO:0016817	137	750	0.021774
positive regulation of mitotic sister chromatid separation	Gene Ontology	GO:1901970	0.0213502		Phagosomal maturation (early endosomal stage)	Reactome	REACT_121256	11	34	0.0218489
hydroxymethyl-, formyl- and related transferase activity	Gene Ontology	GO:0016742	0.0213502		Latent infection of Homo sapiens with Mycobacterium tuberculosis	Reactome	REACT_121237	11	34	0.0218489
positive regulation of mitotic metaphase/anaphase transition	Gene Ontology	GO:0045842	0.0213502		GTP catabolic process	Gene Ontology	GO:0006184	132	720	0.0218939
positive regulation of metaphase/anaphase transition of cell cycle	Gene Ontology	GO:1902101	0.0213502		oxoacid metabolic process	Gene Ontology	GO:0043436	190	1073	0.0219289
virion	Gene Ontology	GO:0019012	0.0213502		repressing transcription factor binding	Gene Ontology	GO:0070491	16	56	0.0219333
virion part	Gene Ontology	GO:0044423	0.0213502		FAS signaling pathway	PANTHER	P00020	11	31	0.0219594
eukaryotic initiation factor 4E binding	Gene Ontology	GO:0008190	0.0213502		AORTIC ROOT SIZE	GAD		5	10	0.0221063
water-soluble vitamin biosynthetic process	Gene Ontology	GO:0042364	0.0213502		cilium	Gene Ontology	GO:0005929	74	376	0.0223024
SMAD binding	Gene Ontology	GO:0046332	0.0214193		positive regulation of substrate adhesion-dependent cell spreading	Gene Ontology	GO:1900026	9	24	0.0224965
dicarboxylic acid metabolic process	Gene Ontology	GO:0043648	0.02161		photoreceptor connecting cilium	Gene Ontology	GO:0032391	9	24	0.0224965
small molecule biosynthetic process	Gene Ontology	GO:0044283	0.021635		Cul3-RING ubiquitin ligase complex	Gene Ontology	GO:0031463	9	24	0.0224965
microtubule motor activity	Gene Ontology	GO:0003777	0.0216601		hydrolase activity, acting on acid anhydrides, in phosphorus-containing anhydrides	Gene Ontology	GO:0016818	136	745	0.022517
2 iron, 2 sulfur cluster binding	Gene Ontology	GO:0051537	0.0217061		purine nucleoside triphosphate metabolic process	Gene Ontology	GO:0009144	210	1197	0.0225387
DNA biosynthetic process	Gene Ontology	GO:0071897	0.0217105		ribonucleoside triphosphate metabolic process	Gene Ontology	GO:0009199	210	1197	0.0225387
Cyclin A/B1 associated events during G2/M transition	Reactome	REACT_1857	0.0223055		positive regulation of peptidase activity	Gene Ontology	GO:0010952	32	139	0.0226654
protein complex binding	Gene Ontology	GO:0032403	0.022323		regulation of vacuole organization	Gene Ontology	GO:0044088	6	12	0.0227254
cofactor metabolic process	Gene Ontology	GO:0051186	0.0225431		hemidesmosome assembly	Gene Ontology	GO:0031581	6	12	0.0227254
L-amino acid transmembrane transporter activity	Gene Ontology	GO:0015179	0.0225433		nucleoside triphosphate metabolic process	Gene Ontology	GO:0009141	213	1216	0.0228295
hydro-lyase activity	Gene Ontology	GO:0016836	0.0225433		SNARE interactions in vesicular transport	KEGG PATHWAY	hsa04130	11	34	0.0228461
organic cyclic compound binding	Gene Ontology	GO:0097159	0.022724		nucleotide catabolic process	Gene Ontology	GO:0009166	199	1130	0.0229532
methionine biosynthetic process	Gene Ontology	GO:0009086	0.0227821		Lysosomal storage diseases	KEGG DISEASE		15	49	0.0229934
DNA-directed RNA polymerase I complex	Gene Ontology	GO:0005736	0.0227821		membrane region	Gene Ontology	GO:0098589	183	1032	0.0230941
mitotic chromosome condensation	Gene Ontology	GO:0007076	0.0227821		purine-containing compound catabolic process	Gene Ontology	GO:0072523	197	1118	0.0231318
polyamine biosynthetic process	Gene Ontology	GO:0006596	0.0227821		hydrolase activity	Gene Ontology	GO:0016787	386	2296	0.0231521
negative regulation of circadian rhythm	Gene Ontology	GO:0042754	0.0227821		purine nucleotide catabolic process	Gene Ontology	GO:0006195	196	1112	0.0232211
Mitral valve disease	FunDO	1960	0.0230617		CORONARY ARTERY DISEASE	GAD		67	392	0.0232842
Cancers of the breast and female genital organs	KEGG DISEASE		0.0230737		guanosine-containing compound catabolic process	Gene Ontology	GO:1901069	132	722	0.023376
UROLITHIASIS	GAD		0.0232629		amyloid precursor protein catabolic process	Gene Ontology	GO:0042987	8	20	0.0233974
nucleoside triphosphate catabolic process	Gene Ontology	GO:0009143	0.0233475		negative regulation of endothelial cell apoptotic process	Gene Ontology	GO:2000352	8	20	0.0233974
negative regulation of signal transduction by p53 class mediator	Gene Ontology	GO:1901797	0.0234185		mitochondrion degradation	Gene Ontology	GO:0000422	8	20	0.0233974
negative regulation of transcription, DNA-templated	Gene Ontology	GO:0045892	0.0234364		intracellular protein transmembrane transport	Gene Ontology	GO:0065002	11	33	0.0234159
negative regulation of nucleic acid-templated transcription	Gene Ontology	GO:1903507	0.0234364		transferrin transport	Gene Ontology	GO:0033572	11	33	0.0234159
circulatory system development	Gene Ontology	GO:0072359	0.0234463		cytoplasmic pattern recognition receptor signaling pathway in response to virus	Gene Ontology	GO:0039528	7	16	0.0236481
cardiovascular system development	Gene Ontology	GO:0072358	0.0234463		proton-transporting ATPase activity, rotational mechanism	Gene Ontology	GO:0046961	7	16	0.0236481
transcription regulatory region DNA binding	Gene Ontology	GO:0044212	0.0235376		nucleotide-sugar biosynthetic process	Gene Ontology	GO:0009226	7	16	0.0236481
ribonucleoprotein complex subunit organization	Gene Ontology	GO:0071826	0.0235844		purine nucleoside catabolic process	Gene Ontology	GO:0006152	191	1082	0.0236673
histone deacetylase binding	Gene Ontology	GO:0042826	0.0237337		purine ribonucleoside catabolic process	Gene Ontology	GO:0046130	191	1082	0.0236673
regulation of DNA binding	Gene Ontology	GO:0051101	0.0237337		Peroxisomal diseases	KEGG DISEASE		9	23	0.0236722
transferase activity, transferring one-carbon groups	Gene Ontology	GO:0016741	0.0238336		oxidoreductase activity, acting on a sulfur group of donors	Gene Ontology	GO:0016667	14	47	0.0237202
pigment biosynthetic process	Gene Ontology	GO:0046148	0.0240486		small GTPase mediated signal transduction	Gene Ontology	GO:0007264	97	513	0.0239435
purine ribonucleoside triphosphate catabolic process	Gene Ontology	GO:0009207	0.0242703		organophosphate catabolic process	Gene Ontology	GO:0046434	207	1181	0.0240011
ribonucleoside triphosphate catabolic process	Gene Ontology	GO:0009203	0.0242703		membrane fusion	Gene Ontology	GO:0061025	27	113	0.0240051
TGF-beta signaling pathway	KEGG PATHWAY	hsa04350	0.024316		cellular component assembly	Gene Ontology	GO:0022607	324	1909	0.0241773
negative regulation of cellular biosynthetic process	Gene Ontology	GO:0031327	0.02439		carbohydrate derivative catabolic process	Gene Ontology	GO:1901136	216	1237	0.0242833
regulation of ubiquitin-protein transferase activity	Gene Ontology	GO:0051438	0.0245889		positive regulation of hydrolase activity	Gene Ontology	GO:0051345	146	808	0.0243018
microtubule organizing center part	Gene Ontology	GO:0044450	0.0245889		single-organism membrane organization	Gene Ontology	GO:0044802	123	669	0.0243686
Scleroderma	FunDO	2157	0.0245972		extrinsic apoptotic signaling pathway	Gene Ontology	GO:0097191	47	223	0.0245462
peptidyl-tyrosine dephosphorylation	Gene Ontology	GO:0035335	0.0250871		FIBRINOGEN	GAD		30	151	0.0246284
Adenovirus infection	FunDO	2118	0.0254789		transition metal ion homeostasis	Gene Ontology	GO:0055076	29	124	0.0247194
amino acid transmembrane transport	Gene Ontology	GO:0003333	0.0254989		protein targeting	Gene Ontology	GO:0006605	98	520	0.024935
positive regulation of cell cycle phase transition	Gene Ontology	GO:1901989	0.0254989		Insulin Pathway	PID	insulin_pathway	14	44	0.0249947
pigment metabolic process	Gene Ontology	GO:0042440	0.0256358		negative regulation of translation	Gene Ontology	GO:0017148	19	72	0.0250096
anion binding	Gene Ontology	GO:0043168	0.0257563		regulation of Ras protein signal transduction	Gene Ontology	GO:0046578	78	402	0.0250818
structure-specific DNA binding	Gene Ontology	GO:0043566	0.0257848		heme metabolic process	Gene Ontology	GO:0042168	10	29	0.025323
cytoskeletal part	Gene Ontology	GO:0044430	0.0258829		tricarboxylic acid cycle	Gene Ontology	GO:0006099	10	29	0.025323
core promoter sequence-specific DNA binding	Gene Ontology	GO:0001046	0.025916		ATP hydrolysis coupled proton transport	Gene Ontology	GO:0015991	10	29	0.025323
N-methyltransferase activity	Gene Ontology	GO:0008170	0.025916		energy coupled proton transmembrane transport, against electrochemical gradient	Gene Ontology	GO:0015988	10	29	0.025323
HIPPOCAMPAL ATROPHY	GAD		0.0259288		purine ribonucleotide catabolic process	Gene Ontology	GO:0009154	193	1097	0.0254043
Signaling pathways regulating pluripotency of stem cells	KEGG PATHWAY	hsa04550	0.02597		microtubule-based movement	Gene Ontology	GO:0007018	41	190	0.0254438
purine nucleoside catabolic process	Gene Ontology	GO:0006152	0.0261272		ribonucleotide catabolic process	Gene Ontology	GO:0009261	193	1098	0.0260704
purine ribonucleoside catabolic process	Gene Ontology	GO:0046130	0.0261272		oxidation-reduction process	Gene Ontology	GO:0055114	179	1012	0.0261049
Negative regulation of the PI3K/AKT network	Reactome	REACT_12447	0.0261874		regulation of cysteine-type endopeptidase activity	Gene Ontology	GO:2000116	42	196	0.0261371
double-stranded DNA binding	Gene Ontology	GO:0003690	0.0265028		positive regulation of neuron apoptotic process	Gene Ontology	GO:0043525	13	43	0.0262339
proteasomal protein catabolic process	Gene Ontology	GO:0010498	0.0266949		regulation of Ras GTPase activity	Gene Ontology	GO:0032318	66	333	0.0262467
RNA processing	Gene Ontology	GO:0006396	0.0267225		p53 pathway	PANTHER	P00059	20	74	0.0262833
mitotic nuclear envelope disassembly	Gene Ontology	GO:0007077	0.02673		regulation of cysteine-type endopeptidase activity involved in apoptotic process	Gene Ontology	GO:0043281	40	185	0.026376
protein tyrosine phosphatase activity	Gene Ontology	GO:0004725	0.0271071		primary metabolic process	Gene Ontology	GO:0044238	1582	9985	0.0263811
tube development	Gene Ontology	GO:0035295	0.027274		activation of cysteine-type endopeptidase activity	Gene Ontology	GO:0097202	22	88	0.0267069
ribonucleoside catabolic process	Gene Ontology	GO:0042454	0.0274703		water-soluble vitamin metabolic process	Gene Ontology	GO:0006767	22	88	0.0267069
negative regulation of microtubule polymerization or depolymerization	Gene Ontology	GO:0031111	0.0275398		nucleoside phosphate catabolic process	Gene Ontology	GO:1901292	199	1136	0.0267678
regulation of potassium ion transmembrane transport	Gene Ontology	GO:1901379	0.0275398		monocarboxylic acid metabolic process	Gene Ontology	GO:0032787	97	516	0.0268506
glutamine family amino acid catabolic process	Gene Ontology	GO:0009065	0.0275947		cytoplasmic pattern recognition receptor signaling pathway	Gene Ontology	GO:0002753	14	48	0.0270625
negative regulation of viral transcription	Gene Ontology	GO:0032897	0.0275947		regulation of response to extracellular stimulus	Gene Ontology	GO:0032104	14	48	0.0270625
posttranscriptional regulation of gene expression	Gene Ontology	GO:0010608	0.0277327		proton-transporting two-sector ATPase complex	Gene Ontology	GO:0016469	14	48	0.0270625
Role of Calcineurin-dependent NFAT signaling in lymphocytes	PID	nfat_3pathway	0.0279478		regulation of response to nutrient levels	Gene Ontology	GO:0032107	14	48	0.0270625
Fanconi anemia	KEGG DISEASE	H00238	0.0282908		activation of cysteine-type endopeptidase activity involved in apoptotic process	Gene Ontology	GO:0006919	21	83	0.0271329
@@Breast cancer	KEGG DISEASE	H00031	0.0283602		organic substance metabolic process	Gene Ontology	GO:0071704	1628	10287	0.0272206
Choriocarcinoma	KEGG DISEASE	H00028	0.0283602		single-organism cellular localization	Gene Ontology	GO:1902580	147	818	0.0273498
Rev-mediated nuclear export of HIV RNA	Reactome	REACT_6190	0.0283715		GTP metabolic process	Gene Ontology	GO:0046039	133	733	0.02739
coenzyme biosynthetic process	Gene Ontology	GO:0009108	0.028527		Thalassemia	FunDO	1999	7	18	0.0274014
negative regulation of macromolecule biosynthetic process	Gene Ontology	GO:0010558	0.0285389		GPI anchor metabolic process	Gene Ontology	GO:0006505	11	34	0.0274373
NLS-bearing protein import into nucleus	Gene Ontology	GO:0006607	0.028565		SNARE complex	Gene Ontology	GO:0031201	11	34	0.0274373
ATPase activator activity	Gene Ontology	GO:0001671	0.028565		endothelial cell apoptotic process	Gene Ontology	GO:0072577	11	34	0.0274373
nuclear localization sequence binding	Gene Ontology	GO:0008139	0.0285711		carbon-nitrogen lyase activity	Gene Ontology	GO:0016840	5	9	0.0274421
RNA polymerase II transcriptional preinitiation complex assembly	Gene Ontology	GO:0051123	0.0285711		protoporphyrinogen IX biosynthetic process	Gene Ontology	GO:0006782	5	9	0.0274421
negative regulation of complement activation	Gene Ontology	GO:0045916	0.0285711		proton-transporting V-type ATPase, V1 domain	Gene Ontology	GO:0033180	5	9	0.0274421
positive regulation of potassium ion transmembrane transporter activity	Gene Ontology	GO:1901018	0.0285711		vacuole organization	Gene Ontology	GO:0007033	20	78	0.0274938
mitotic spindle checkpoint	Gene Ontology	GO:0071174	0.0287221		protein deacylation	Gene Ontology	GO:0035601	18	68	0.0279503
Depolymerisation of the Nuclear Lamina	Reactome	REACT_200828	0.0288948		phosphoric ester hydrolase activity	Gene Ontology	GO:0042578	68	346	0.027985
apoptotic process	Gene Ontology	GO:0006915	0.0290617		purine ribonucleoside triphosphate catabolic process	Gene Ontology	GO:0009207	188	1070	0.0280134
macromolecule methylation	Gene Ontology	GO:0043414	0.0291962		ribonucleoside triphosphate catabolic process	Gene Ontology	GO:0009203	188	1070	0.0280134
Purine metabolism	KEGG PATHWAY	hsa00230	0.0292168		Internalization of ErbB1	PID	erbb1_internalization_pathway	12	36	0.0281947
Base excision repair	KEGG PATHWAY	hsa03410	0.0292571		Arf6 trafficking events	PID	arf6_traffickingpathway	12	36	0.0281947
regulation of nuclear division	Gene Ontology	GO:0051783	0.0295219		protein targeting to membrane	Gene Ontology	GO:0006612	38	175	0.0283402
regulatory region nucleic acid binding	Gene Ontology	GO:0001067	0.029555		TRAIL signaling	Reactome	REACT_402	4	6	0.0284137
regulatory region DNA binding	Gene Ontology	GO:0000975	0.029555		nucleoside-triphosphatase activity	Gene Ontology	GO:0017111	128	704	0.0285283
transferase complex	Gene Ontology	GO:1990234	0.0298169		heme biosynthetic process	Gene Ontology	GO:0006783	8	21	0.0287092
circadian regulation of gene expression	Gene Ontology	GO:0032922	0.0300021		intracellular lipid transport	Gene Ontology	GO:0032365	8	21	0.0287092
ATF-2 transcription factor network	PID	atf2_pathway	0.0301592		midbody	Gene Ontology	GO:0030496	23	94	0.0287303
Validated targets of C-MYC transcriptional activation	PID	myc_activpathway	0.0301618		cellular transition metal ion homeostasis	Gene Ontology	GO:0046916	23	94	0.0287303
embryo development ending in birth or egg hatching	Gene Ontology	GO:0009792	0.0302825		vesicle coating	Gene Ontology	GO:0006901	12	39	0.0289729
Intracranial aneurysm	FunDO	1801	0.0304143		nucleoplasm part	Gene Ontology	GO:0044451	102	548	0.0290698
DNA replication	PANTHER	P00017	0.0304195		organic acid metabolic process	Gene Ontology	GO:0006082	191	1090	0.0291233
RESPIRATION DISORDERS	GAD		0.0307473		SERUM BILIRUBIN LEVELS	GAD		4	7	0.0293303
toll-like receptor TLR6:TLR2 signaling pathway	Gene Ontology	GO:0038124	0.0310745		regulation of Rho protein signal transduction	Gene Ontology	GO:0035023	42	198	0.0295668
DNA-dependent ATPase activity	Gene Ontology	GO:0008094	0.0310745		regulation of cholesterol storage	Gene Ontology	GO:0010885	6	13	0.0296276
toll-like receptor TLR1:TLR2 signaling pathway	Gene Ontology	GO:0038123	0.0310745		snRNA binding	Gene Ontology	GO:0017069	7	17	0.0297166
centriole	Gene Ontology	GO:0005814	0.0310745		Rac GTPase binding	Gene Ontology	GO:0048365	10	30	0.0299254
transcription factor binding	Gene Ontology	GO:0008134	0.031114		tetrapyrrole biosynthetic process	Gene Ontology	GO:0033014	10	30	0.0299254
Alzheimer disease 8	OMIM	104300	0.031162		perinuclear region of cytoplasm	Gene Ontology	GO:0048471	80	418	0.0300065
negative regulation of protein phosphorylation	Gene Ontology	GO:0001933	0.03118		phosphatidylinositol binding	Gene Ontology	GO:0035091	38	176	0.0302393
CLEFT PALATE	GAD		0.0313243		purine nucleoside triphosphate catabolic process	Gene Ontology	GO:0009146	188	1073	0.0302546
organic acid transmembrane transporter activity	Gene Ontology	GO:0005342	0.0315099		ErbB signaling pathway	KEGG PATHWAY	hsa04012	21	87	0.0302693
B cell apoptotic process	Gene Ontology	GO:0001783	0.031565		cellular response to external stimulus	Gene Ontology	GO:0071496	49	238	0.0302695
metaphase plate congression	Gene Ontology	GO:0051310	0.031565		LONGEVITY	GAD		15	63	0.0303389
cellular biogenic amine biosynthetic process	Gene Ontology	GO:0042401	0.031565		Chronic obstructive pulmonary disease-related biomarkers	NHGRI GWAS Catalog		8	24	0.0304834
definitive hemopoiesis	Gene Ontology	GO:0060216	0.031565		Pancreatic cancer	KEGG PATHWAY	hsa05212	17	66	0.0306613
mitochondrial genome maintenance	Gene Ontology	GO:0000002	0.031565		establishment of protein localization to plasma membrane	Gene Ontology	GO:0090002	24	100	0.0306615
apoptotic nuclear changes	Gene Ontology	GO:0030262	0.0316569		ubiquitin binding	Gene Ontology	GO:0043130	19	74	0.0307596
glutamate metabolic process	Gene Ontology	GO:0006536	0.0322481		macromolecule deacylation	Gene Ontology	GO:0098732	18	69	0.0310704
folic acid-containing compound metabolic process	Gene Ontology	GO:0006760	0.0322481		protein kinase inhibitor activity	Gene Ontology	GO:0004860	15	54	0.0311361
meiotic chromosome segregation	Gene Ontology	GO:0045132	0.0322481		ribonucleoside catabolic process	Gene Ontology	GO:0042454	191	1093	0.0314148
zinc ion transport	Gene Ontology	GO:0006829	0.0322481		regulation of extrinsic apoptotic signaling pathway	Gene Ontology	GO:2001236	35	160	0.0315489
prostanoid biosynthetic process	Gene Ontology	GO:0046457	0.0322481		positive regulation of cysteine-type endopeptidase activity involved in apoptotic process	Gene Ontology	GO:0043280	26	111	0.0316037
apoptotic process involved in morphogenesis	Gene Ontology	GO:0060561	0.0322481		glycosyl compound catabolic process	Gene Ontology	GO:1901658	194	1112	0.0317848
prostaglandin biosynthetic process	Gene Ontology	GO:0001516	0.0322481		Direct p53 effectors	PID	p53downstreampathway	33	139	0.0317942
Osteitis deformans	FunDO	2135	0.0324983		fatty acid alpha-oxidation	Gene Ontology	GO:0001561	4	6	0.031823
Urinary bladder cancer	NHGRI GWAS Catalog		0.0326092		negative regulation of cholesterol storage	Gene Ontology	GO:0010887	4	6	0.031823
Acute urticaria and angioedema (non-steroidal anti-inflammatory drug-induced)	NHGRI GWAS Catalog		0.0326092		carnitine O-acyltransferase activity	Gene Ontology	GO:0016406	4	6	0.031823
Depression and alcohol dependence	NHGRI GWAS Catalog		0.0326092		acyl-CoA oxidase activity	Gene Ontology	GO:0003997	4	6	0.031823
maintenance of location	Gene Ontology	GO:0051235	0.0327375		cellular response to misfolded protein	Gene Ontology	GO:0071218	4	6	0.031823
GLAUCOMA, OPEN-ANGLE	GAD		0.0327733		Viral carcinogenesis	KEGG PATHWAY	hsa05203	42	206	0.0318774
MAPK targets/ Nuclear events mediated by MAP kinases	Reactome	REACT_21328	0.0328668		regulation of protein metabolic process	Gene Ontology	GO:0051246	333	1980	0.0318959
core promoter binding	Gene Ontology	GO:0001047	0.0329203		ferric iron transport	Gene Ontology	GO:0015682	11	35	0.0319322
spindle midzone assembly involved in mitosis	Gene Ontology	GO:0051256	0.0330116		trivalent inorganic cation transport	Gene Ontology	GO:0072512	11	35	0.0319322
alditol catabolic process	Gene Ontology	GO:0019405	0.0330116		cis-Golgi network	Gene Ontology	GO:0005801	11	35	0.0319322
Ran guanyl-nucleotide exchange factor activity	Gene Ontology	GO:0005087	0.0330116		iron ion homeostasis	Gene Ontology	GO:0055072	22	90	0.0321252
secondary active monocarboxylate transmembrane transporter activity	Gene Ontology	GO:0015355	0.0330116		Interleukin-6 signaling	Reactome	REACT_27307	5	10	0.0323173
gamma-aminobutyric acid metabolic process	Gene Ontology	GO:0009448	0.0330116		negative regulation of extrinsic apoptotic signaling pathway via death domain receptors	Gene Ontology	GO:1902042	9	26	0.0324286
cellular component organization or biogenesis	Gene Ontology	GO:0071840	0.033139		p73 transcription factor network	PID	p73pathway	21	79	0.0324799
alcohol catabolic process	Gene Ontology	GO:0046164	0.0333431		Collecting duct acid secretion	KEGG PATHWAY	hsa04966	9	27	0.0328967
histone methyltransferase activity	Gene Ontology	GO:0042054	0.0333431		Cell death signalling via NRAGE, NRIF and NADE	Reactome	REACT_13720	16	62	0.0330353
ion channel binding	Gene Ontology	GO:0044325	0.0335322		PULMONARY DISEASE, CHRONIC OBSTRUCTIVE	GAD		6	16	0.033417
meiosis I	Gene Ontology	GO:0007127	0.0335322		nuclear transcription factor complex	Gene Ontology	GO:0044798	20	80	0.033426
cell death	Gene Ontology	GO:0008219	0.0336591		nucleoside triphosphate catabolic process	Gene Ontology	GO:0009143	188	1077	0.0334653
programmed cell death	Gene Ontology	GO:0012501	0.0339327		Asthma (childhood onset)	NHGRI GWAS Catalog		5	11	0.0337058
positive regulation of cellular catabolic process	Gene Ontology	GO:0031331	0.0339397		peroxisomal membrane	Gene Ontology	GO:0005778	13	45	0.034237
envelope	Gene Ontology	GO:0031975	0.0340082		microbody membrane	Gene Ontology	GO:0031903	13	45	0.034237
Colorectal cancer	KEGG PATHWAY	hsa05210	0.0342808		phosphatidylinositol biosynthetic process	Gene Ontology	GO:0006661	23	96	0.034269
DNA-templated transcription, initiation	Gene Ontology	GO:0006352	0.0343124		ciliary basal body	Gene Ontology	GO:0036064	18	70	0.0344416
Signaling by Hippo	Reactome	REACT_118607	0.0343222		regulation of small GTPase mediated signal transduction	Gene Ontology	GO:0051056	88	469	0.0345058
Fasting glucose-related traits (interaction with BMI)	NHGRI GWAS Catalog		0.034335		DNA-templated transcription, elongation	Gene Ontology	GO:0006354	28	123	0.0347769
developmental programmed cell death	Gene Ontology	GO:0010623	0.0343429		protein deacetylation	Gene Ontology	GO:0006476	17	65	0.0347875
membrane disassembly	Gene Ontology	GO:0030397	0.0343429		cellular iron ion homeostasis	Gene Ontology	GO:0006879	17	65	0.0347875
nuclear envelope disassembly	Gene Ontology	GO:0051081	0.0343429		histone deacetylation	Gene Ontology	GO:0016575	15	55	0.0349947
Glycerolipid metabolism	KEGG PATHWAY	hsa00561	0.0348639		glycerolipid biosynthetic process	Gene Ontology	GO:0045017	48	235	0.0350844
negative regulation of biosynthetic process	Gene Ontology	GO:0009890	0.0349578		regulation of endothelial cell apoptotic process	Gene Ontology	GO:2000351	10	31	0.0350882
nuclear envelope	Gene Ontology	GO:0005635	0.0351308		endosome organization	Gene Ontology	GO:0007032	10	31	0.0350882
microtubule plus-end	Gene Ontology	GO:0035371	0.0351965		Golgi to plasma membrane protein transport	Gene Ontology	GO:0043001	10	31	0.0350882
serine family amino acid biosynthetic process	Gene Ontology	GO:0009070	0.0351965		lipid catabolic process	Gene Ontology	GO:0016042	52	258	0.0351656
copper ion homeostasis	Gene Ontology	GO:0055070	0.0351965		nitrogen compound metabolic process	Gene Ontology	GO:0006807	1095	6865	0.0352032
negative regulation of gene expression	Gene Ontology	GO:0010629	0.0352683		protein localization to organelle	Gene Ontology	GO:0033365	115	632	0.0353799
protein polymerization	Gene Ontology	GO:0051258	0.0354698		Disorders of nucleotide excision repair	KEGG DISEASE	H00403	6	13	0.0356392
nucleoside catabolic process	Gene Ontology	GO:0009164	0.0355155		Peroxisome biogenesis disorder	KEGG DISEASE	H00205	6	13	0.0356392
catalytic activity	Gene Ontology	GO:0003824	0.0355529		cellular respiration	Gene Ontology	GO:0045333	37	173	0.0356399
embryonic placenta development	Gene Ontology	GO:0001892	0.0356627		Sphingolipid metabolism	Reactome	REACT_19323	17	68	0.0357084
death	Gene Ontology	GO:0016265	0.035829		CHOLESTEROL, LDL	GAD		81	499	0.0358877
negative regulation of phosphorylation	Gene Ontology	GO:0042326	0.0358559		transcription elongation from RNA polymerase II promoter	Gene Ontology	GO:0006368	21	86	0.0359482
spindle assembly	Gene Ontology	GO:0051225	0.0360141		small conjugating protein binding	Gene Ontology	GO:0032182	21	86	0.0359482
cell adhesion mediated by integrin	Gene Ontology	GO:0033627	0.0360141		nucleoside catabolic process	Gene Ontology	GO:0009164	192	1105	0.0362623
negative regulation of protein metabolic process	Gene Ontology	GO:0051248	0.0360375		Chronic myeloid leukemia	KEGG PATHWAY	hsa05220	18	73	0.0366041
Mitotic Telophase/Cytokinesis	Reactome	REACT_1932	0.0360508		Interferon alpha/beta signaling	Reactome	REACT_25162	16	63	0.0367311
histone binding	Gene Ontology	GO:0042393	0.0361037		ATPase activity, coupled to transmembrane movement of ions, rotational mechanism	Gene Ontology	GO:0044769	7	18	0.0367508
regulation of DNA-dependent DNA replication	Gene Ontology	GO:0090329	0.0361748		fatty-acyl-CoA binding	Gene Ontology	GO:0000062	7	18	0.0367508
MONOCYTE CHEMOATTRACTANT PROTEIN 1 (66-77)	GAD		0.0367001		negative regulation of CD4-positive, alpha-beta T cell activation	Gene Ontology	GO:2000515	5	10	0.0368364
cellular response to extracellular stimulus	Gene Ontology	GO:0031668	0.0368139		S-adenosylmethionine metabolic process	Gene Ontology	GO:0046500	5	10	0.0368364
Gap junction trafficking	Reactome	REACT_9411	0.0368177		biotin metabolic process	Gene Ontology	GO:0006768	5	10	0.0368364
G2/M Checkpoints	Reactome	REACT_828	0.0368177		ER membrane protein complex	Gene Ontology	GO:0072546	5	10	0.0368364
G0 and Early G1	Reactome	REACT_111214	0.0369337		autophagic vacuole membrane	Gene Ontology	GO:0000421	5	10	0.0368364
snRNA transcription	Gene Ontology	GO:0009301	0.0370696		posttranscriptional gene silencing by RNA	Gene Ontology	GO:0035194	11	36	0.0369253
negative regulation of protein activation cascade	Gene Ontology	GO:2000258	0.0370696		posttranscriptional gene silencing	Gene Ontology	GO:0016441	11	36	0.0369253
methylation-dependent chromatin silencing	Gene Ontology	GO:0006346	0.0370696		AIDS	FunDO	1875	4	7	0.0369918
regulation of apoptotic process involved in morphogenesis	Gene Ontology	GO:1902337	0.0370696		intracellular signal transduction	Gene Ontology	GO:0035556	363	2178	0.037296
negative regulation of keratinocyte proliferation	Gene Ontology	GO:0010839	0.0370696		cellular response to topologically incorrect protein	Gene Ontology	GO:0035967	23	97	0.0373206
DNA catabolic process, endonucleolytic	Gene Ontology	GO:0000737	0.0372779		acid-amino acid ligase activity	Gene Ontology	GO:0016881	19	76	0.0374413
Wnt signaling pathway	KEGG PATHWAY	hsa04310	0.0373372		response to endoplasmic reticulum stress	Gene Ontology	GO:0034976	32	146	0.037584
histone H3-K9 modification	Gene Ontology	GO:0061647	0.037397		Metabolism	Reactome	REACT_111217	251	1535	0.0376619
regulation of heart morphogenesis	Gene Ontology	GO:2000826	0.037397		phospholipid metabolic process	Gene Ontology	GO:0006644	59	300	0.0377507
protein destabilization	Gene Ontology	GO:0031648	0.0374316		cholesterol storage	Gene Ontology	GO:0010878	6	14	0.0377711
amine biosynthetic process	Gene Ontology	GO:0009309	0.0374316		organelle envelope	Gene Ontology	GO:0031967	144	811	0.0379654
negative regulation of organelle organization	Gene Ontology	GO:0010639	0.0376351		protein lipidation	Gene Ontology	GO:0006497	18	71	0.0380741
catalytic complex	Gene Ontology	GO:1902494	0.0377639		Crohn's disease	NHGRI GWAS Catalog		41	220	0.0382737
eukaryotic protein translation	BioCarta	100177	0.0379325		porphyrin-containing compound biosynthetic process	Gene Ontology	GO:0006779	9	27	0.0383835
organelle envelope	Gene Ontology	GO:0031967	0.0381054		RNA polymerase II repressing transcription factor binding	Gene Ontology	GO:0001103	9	27	0.0383835
blood vessel morphogenesis	Gene Ontology	GO:0048514	0.0381793		protein serine/threonine kinase inhibitor activity	Gene Ontology	GO:0030291	9	27	0.0383835
nucleobase-containing compound catabolic process	Gene Ontology	GO:0034655	0.0383608		NAD metabolic process	Gene Ontology	GO:0019674	9	27	0.0383835
Mitochondrial translation initiation	Reactome	REACT_267680	0.0386253		Keratan sulfate/keratin metabolism	Reactome	REACT_121288	10	33	0.0386404
mitotic spindle assembly checkpoint	Gene Ontology	GO:0007094	0.0386583		positive regulation of cysteine-type endopeptidase activity	Gene Ontology	GO:2001056	27	119	0.0387445
endothelial cell development	Gene Ontology	GO:0001885	0.0386583		smoothened signaling pathway	Gene Ontology	GO:0007224	27	119	0.0387445
G2/M DNA replication checkpoint	Reactome	REACT_1846	0.0387341		vesicle fusion	Gene Ontology	GO:0006906	13	46	0.0388344
Cyclin B2 mediated events	Reactome	REACT_2101	0.0387341		cell leading edge	Gene Ontology	GO:0031252	52	260	0.038926
protein modification by small protein conjugation	Gene Ontology	GO:0032446	0.0388594		protein localization to membrane	Gene Ontology	GO:0072657	74	389	0.0391427
Regulation of Telomerase	PID	telomerasepathway	0.0392497		glycolipid biosynthetic process	Gene Ontology	GO:0009247	14	51	0.03916
regulation of protein serine/threonine kinase activity	Gene Ontology	GO:0071900	0.0392927		negative regulation of proteolysis	Gene Ontology	GO:0045861	14	51	0.03916
histone lysine methylation	Gene Ontology	GO:0034968	0.0394068		Intrinsic Pathway for Apoptosis	Reactome	REACT_964	11	38	0.0392472
Progesterone-mediated oocyte maturation	KEGG PATHWAY	hsa04914	0.0394803		regulation of autophagy	Gene Ontology	GO:0010506	21	87	0.0393118
protein methylation	Gene Ontology	GO:0006479	0.0399672		response to insulin	Gene Ontology	GO:0032868	53	266	0.0393442
protein alkylation	Gene Ontology	GO:0008213	0.0399672		cellular response to insulin stimulus	Gene Ontology	GO:0032869	45	220	0.0394395
DNA repair	Gene Ontology	GO:0006281	0.0401133		CARDIOMEGALY	GAD		9	32	0.0397126
toll-like receptor 9 signaling pathway	Gene Ontology	GO:0034162	0.040156		nuclear DNA-directed RNA polymerase complex	Gene Ontology	GO:0055029	26	114	0.0400337
regulation of circadian rhythm	Gene Ontology	GO:0042752	0.040156		DNA-directed RNA polymerase complex	Gene Ontology	GO:0000428	26	114	0.0400337
sequence-specific DNA binding	Gene Ontology	GO:0043565	0.0407375		purine ribonucleotide metabolic process	Gene Ontology	GO:0009150	239	1402	0.0401558
'de novo' protein folding	Gene Ontology	GO:0006458	0.0407963		Beta-oxidation of pristanoyl-CoA	Reactome	REACT_17017	4	7	0.0402745
E2F transcription factor network	PID	e2f_pathway	0.0408024		Apoptotic factor-mediated response	Reactome	REACT_963	4	7	0.0402745
glycosyl compound catabolic process	Gene Ontology	GO:1901658	0.0410082		RIG-I/MDA5 mediated induction of IFN-alpha/beta pathways	Reactome	REACT_25359	19	80	0.0403222
Gap junction trafficking and regulation	Reactome	REACT_9480	0.0412564		post-translational protein modification	Gene Ontology	GO:0043687	43	209	0.0403635
De novo pyrimidine ribonucleotides biosythesis	PANTHER	P02740	0.0413257		cellular nitrogen compound catabolic process	Gene Ontology	GO:0044270	253	1490	0.0404904
helicase activity	Gene Ontology	GO:0004386	0.0415031		establishment of organelle localization	Gene Ontology	GO:0051656	47	232	0.0405935
organelle part	Gene Ontology	GO:0044422	0.0415467		Infectious lung disease	FunDO	1822	7	20	0.0407371
MyD88 cascade initiated on plasma membrane	Reactome	REACT_27215	0.0418434		regulation of translation	Gene Ontology	GO:0006417	52	261	0.0409181
Toll Like Receptor 5 (TLR5) Cascade	Reactome	REACT_9061	0.0418434		LUNG NEOPLASMS	GAD		6	17	0.0409581
Toll Like Receptor 10 (TLR10) Cascade	Reactome	REACT_9027	0.0418434		cellular response to type I interferon	Gene Ontology	GO:0071357	19	77	0.0411545
protein hydroxylation	Gene Ontology	GO:0018126	0.0427011		extrinsic apoptotic signaling pathway via death domain receptors	Gene Ontology	GO:0008625	19	77	0.0411545
methionine metabolic process	Gene Ontology	GO:0006555	0.0427011		type I interferon signaling pathway	Gene Ontology	GO:0060337	19	77	0.0411545
positive regulation of nucleotide catabolic process	Gene Ontology	GO:0030813	0.0427011		cell cortex	Gene Ontology	GO:0005938	38	181	0.0412479
positive regulation of nucleoside metabolic process	Gene Ontology	GO:0045979	0.0427011		oxidoreductase activity, acting on the CH-CH group of donors, NAD or NADP as acceptor	Gene Ontology	GO:0016628	8	23	0.0416986
positive regulation of purine nucleotide catabolic process	Gene Ontology	GO:0033123	0.0427011		apical junction complex	Gene Ontology	GO:0043296	27	120	0.0417446
Lung cancer	FunDO	2066	0.0428109		membrane-enclosed lumen	Gene Ontology	GO:0031974	439	2667	0.0417694
histone phosphorylation	Gene Ontology	GO:0016572	0.0430574		protein polyubiquitination	Gene Ontology	GO:0000209	39	187	0.0420969
endocardial cushion development	Gene Ontology	GO:0003197	0.0430574		Type I hemidesmosome assembly	Reactome	REACT_20537	5	11	0.0422455
maternal placenta development	Gene Ontology	GO:0001893	0.0430574		Biotin transport and metabolism	Reactome	REACT_11153	5	11	0.0422455
ncRNA processing	Gene Ontology	GO:0034470	0.0430683		Nicotinate metabolism	Reactome	REACT_11088	5	11	0.0422455
Mismatch repair	KEGG PATHWAY	hsa03430	0.0432354		Heme biosynthesis	Reactome	REACT_9465	5	11	0.0422455
carboxylic acid transmembrane transporter activity	Gene Ontology	GO:0046943	0.0432971		envelope	Gene Ontology	GO:0031975	144	815	0.0424379
negative regulation of mitotic sister chromatid separation	Gene Ontology	GO:2000816	0.0433274		Interleukin signaling pathway	PANTHER	P00036	22	89	0.0426393
histone-lysine N-methyltransferase activity	Gene Ontology	GO:0018024	0.0433274		tight junction	Gene Ontology	GO:0005923	24	104	0.0426764
negative regulation of mitotic metaphase/anaphase transition	Gene Ontology	GO:0045841	0.0433274		occluding junction	Gene Ontology	GO:0070160	24	104	0.0426764
negative regulation of transferase activity	Gene Ontology	GO:0051348	0.04351		aromatic compound catabolic process	Gene Ontology	GO:0019439	253	1493	0.0430335
negative regulation of microtubule depolymerization	Gene Ontology	GO:0007026	0.0439498		Membrane Trafficking	Reactome	REACT_11123	41	207	0.043178
spindle midzone	Gene Ontology	GO:0051233	0.0439498		RNA polymerase complex	Gene Ontology	GO:0030880	26	115	0.0431841
TOOTH ABNORMALITIES	GAD		0.0439869		fas signaling pathway (cd95)	BioCarta	100167	8	20	0.0432585
Selenocompound metabolism	KEGG PATHWAY	hsa00450	0.0440526		nuclear-transcribed mRNA catabolic process, deadenylation-dependent decay	Gene Ontology	GO:0000288	16	62	0.0433009
DEHYDROEPIANDROSTERONE	GAD		0.0440858		gene silencing by RNA	Gene Ontology	GO:0031047	16	62	0.0433009
MENTAL COMPETENCY	GAD		0.0442854		Antigen processing: Ubiquitination & Proteasome degradation	Reactome	REACT_75842	42	213	0.0433288
transcription from RNA polymerase II promoter	Gene Ontology	GO:0006366	0.0445906		kinase inhibitor activity	Gene Ontology	GO:0019210	15	57	0.0437284
CHOLESTEROL, HDL	GAD		0.0447183		positive regulation of exocytosis	Gene Ontology	GO:0045921	13	47	0.0438517
chromatin remodeling	Gene Ontology	GO:0006338	0.0451916		protein monoubiquitination	Gene Ontology	GO:0006513	13	47	0.0438517
TRAF6 mediated induction of NFkB and MAP kinases upon TLR7/8 or 9 activation	Reactome	REACT_25024	0.0452486		purine nucleotide metabolic process	Gene Ontology	GO:0006163	242	1425	0.043856
mitochondrion organization	Gene Ontology	GO:0007005	0.0457995		phospholipid biosynthetic process	Gene Ontology	GO:0008654	45	222	0.0439266
Other congenital disorders	KEGG DISEASE		0.0458064		organic substance transport	Gene Ontology	GO:0071702	368	2220	0.0443645
Hyperkalemic distal renal tubular acidosis (RTA type 4)	KEGG DISEASE	H00243	0.0458713		protein targeting to plasma membrane	Gene Ontology	GO:0072661	7	19	0.0447973
Endometrial cancer	KEGG DISEASE	H00026	0.0458713		sperm axoneme assembly	Gene Ontology	GO:0007288	4	7	0.0449428
Complement regulatory protein defects	KEGG DISEASE	H00106	0.0458713		ligase activity, forming carbon-carbon bonds	Gene Ontology	GO:0016885	4	7	0.0449428
condensin complex	Gene Ontology	GO:0000796	0.0460939		negative regulation of glycolytic process	Gene Ontology	GO:0045820	4	7	0.0449428
L-methionine biosynthetic process from methylthioadenosine	Gene Ontology	GO:0019509	0.0460939		organelle membrane fusion	Gene Ontology	GO:0090174	4	7	0.0449428
histone methyltransferase activity (H3-K9 specific)	Gene Ontology	GO:0046974	0.0460939		insulin-like growth factor I binding	Gene Ontology	GO:0031994	4	7	0.0449428
regulation of DNA-dependent DNA replication initiation	Gene Ontology	GO:0030174	0.0460939		stress-induced premature senescence	Gene Ontology	GO:0090400	4	7	0.0449428
U6 snRNA binding	Gene Ontology	GO:0017070	0.0460939		nucleotide-excision repair, DNA incision	Gene Ontology	GO:0033683	4	7	0.0449428
RS domain binding	Gene Ontology	GO:0050733	0.0460939		regulation of glycoprotein biosynthetic process	Gene Ontology	GO:0010559	9	28	0.0450395
hair follicle placode formation	Gene Ontology	GO:0060789	0.0460939		Rab guanyl-nucleotide exchange factor activity	Gene Ontology	GO:0017112	9	28	0.0450395
regulation of RNA polymerase II transcriptional preinitiation complex assembly	Gene Ontology	GO:0045898	0.0460939		recycling endosome	Gene Ontology	GO:0055037	19	78	0.0451276
magnesium ion homeostasis	Gene Ontology	GO:0010960	0.0460939		response to type I interferon	Gene Ontology	GO:0034340	19	78	0.0451276
positive regulation of metalloenzyme activity	Gene Ontology	GO:0048554	0.0460939		Insulin-like growth factors	NHGRI GWAS Catalog		4	8	0.0451963
chromosome movement towards spindle pole	Gene Ontology	GO:0051305	0.0460939		intrinsic component of organelle membrane	Gene Ontology	GO:0031300	48	240	0.0455732
histone H3-K9 trimethylation	Gene Ontology	GO:0036124	0.0460939		carboxylic acid metabolic process	Gene Ontology	GO:0019752	167	960	0.0461042
endothelial cell fate commitment	Gene Ontology	GO:0060839	0.0460939		DNA catabolic process	Gene Ontology	GO:0006308	24	105	0.0461563
sphingosine-1-phosphate signaling pathway	Gene Ontology	GO:0003376	0.0460939		identical protein binding	Gene Ontology	GO:0042802	185	1072	0.0465129
histone serine kinase activity	Gene Ontology	GO:0035174	0.0460939		Ubiquitin mediated proteolysis	KEGG PATHWAY	hsa04120	29	137	0.046602
transition metal ion transport	Gene Ontology	GO:0000041	0.046424		Endocytosis	KEGG PATHWAY	hsa04144	42	213	0.0470624
morphogenesis of an epithelium	Gene Ontology	GO:0002009	0.0464275		POTASSIUM	GAD		12	50	0.0471888
regulation of G2/M transition of mitotic cell cycle	Gene Ontology	GO:0010389	0.0464655		Golgi cisterna	Gene Ontology	GO:0031985	10	33	0.0472016
sister chromatid cohesion	Gene Ontology	GO:0007062	0.0464655		late endosome membrane	Gene Ontology	GO:0031902	10	33	0.0472016
Nervous system disease	FunDO	1953	0.046496		gene silencing by miRNA	Gene Ontology	GO:0035195	10	33	0.0472016
Gouts	FunDO	1876	0.046496		regulation of glycoprotein metabolic process	Gene Ontology	GO:1903018	10	33	0.0472016
Congenital disorders of development	KEGG DISEASE		0.0465979		positive regulation of cholesterol transport	Gene Ontology	GO:0032376	6	15	0.0472106
regulation of sister chromatid cohesion	Gene Ontology	GO:0007063	0.0468618		positive regulation of sterol transport	Gene Ontology	GO:0032373	6	15	0.0472106
3',5'-cyclic-AMP phosphodiesterase activity	Gene Ontology	GO:0004115	0.0468618		positive regulation of extrinsic apoptotic signaling pathway in absence of ligand	Gene Ontology	GO:2001241	6	15	0.0472106
regulation of energy homeostasis	Gene Ontology	GO:2000505	0.0468618		VENOUS THROMBOSIS	GAD		5	13	0.0472207
positive regulation by host of viral transcription	Gene Ontology	GO:0043923	0.0468618		nuclease activity	Gene Ontology	GO:0004518	36	172	0.0473396
histone H2A monoubiquitination	Gene Ontology	GO:0035518	0.0468618		insulin receptor signaling pathway	Gene Ontology	GO:0008286	36	172	0.0473396
germ cell migration	Gene Ontology	GO:0008354	0.0468618		negative regulation of endopeptidase activity	Gene Ontology	GO:0010951	43	212	0.0475582
protein heterotetramerization	Gene Ontology	GO:0051290	0.0468618		phospholipases	BioCyc	LIPASYN-PWY	3	6	0.047604
negative regulation of humoral immune response	Gene Ontology	GO:0002921	0.0468618		Post-translational protein modification	Reactome	REACT_22161	50	263	0.0479441
TRIF-dependent toll-like receptor signaling pathway	Gene Ontology	GO:0035666	0.0471685		Golgi-associated vesicle	Gene Ontology	GO:0005798	16	63	0.0479477
Mineral absorption	KEGG PATHWAY	hsa04978	0.0474158		glycosphingolipid metabolic process	Gene Ontology	GO:0006687	16	63	0.0479477
Metabolic pathways	KEGG PATHWAY	hsa01100	0.0479022		microtubule plus-end binding	Gene Ontology	GO:0051010	5	11	0.0479731
lung development	Gene Ontology	GO:0030324	0.0479223		protoporphyrinogen IX metabolic process	Gene Ontology	GO:0046501	5	11	0.0479731
macromolecular complex	Gene Ontology	GO:0032991	0.0479472		phosphatase binding	Gene Ontology	GO:0019902	29	133	0.0480648
ERK/MAPK targets	Reactome	REACT_12599	0.048307		fatty acid metabolic process	Gene Ontology	GO:0006631	62	323	0.048136
negative regulation of metaphase/anaphase transition of cell cycle	Gene Ontology	GO:1902100	0.0483596		plasma membrane organization	Gene Ontology	GO:0007009	37	178	0.0482798
Golgi Associated Vesicle Biogenesis	Reactome	REACT_19400	0.0485697		Congenital disorders of DNA repair systems	KEGG DISEASE		9	27	0.0483268
amino acid transmembrane transporter activity	Gene Ontology	GO:0015171	0.048934		negative regulation of type I interferon production	Gene Ontology	GO:0032480	11	38	0.0484944
'de novo' posttranslational protein folding	Gene Ontology	GO:0051084	0.0492086		porphyrin-containing compound metabolic process	Gene Ontology	GO:0006778	11	38	0.0484944
DNA-directed DNA polymerase activity	Gene Ontology	GO:0003887	0.0492422		tetrapyrrole metabolic process	Gene Ontology	GO:0033013	15	58	0.0486287
chromosome condensation	Gene Ontology	GO:0030261	0.0492422		Phagosome	KEGG PATHWAY	hsa04145	32	155	0.0488121
neutral amino acid transport	Gene Ontology	GO:0015804	0.0492422		il 6 signaling pathway	BioCarta	100126	6	13	0.0489113
repressing transcription factor binding	Gene Ontology	GO:0070491	0.049328		ribonucleotide metabolic process	Gene Ontology	GO:0009259	240	1418	0.0490929
p53 binding	Gene Ontology	GO:0002039	0.049328		pyridine nucleotide metabolic process	Gene Ontology	GO:0019362	14	53	0.0491034
cellular macromolecular complex assembly	Gene Ontology	GO:0034622	0.0493365		nicotinamide nucleotide metabolic process	Gene Ontology	GO:0046496	14	53	0.0491034
outer membrane	Gene Ontology	GO:0019867	0.0496514		membrane docking	Gene Ontology	GO:0022406	12	43	0.049141
carbohydrate derivative catabolic process	Gene Ontology	GO:1901136	0.0496687		ATPase binding	Gene Ontology	GO:0051117	12	43	0.049141
cellular component organization	Gene Ontology	GO:0016043	0.049803		protein import	Gene Ontology	GO:0017038	51	259	0.0492764
chromatin modification	Gene Ontology	GO:0016568	0.0498368		STOMACH NEOPLASMS	GAD		7	23	0.0492811
intrinsic apoptotic signaling pathway	Gene Ontology	GO:0097193	0.0499755		cytoplasmic mRNA processing body	Gene Ontology	GO:0000932	13	48	0.0493041
regulation of apoptotic process	Gene Ontology	GO:0042981	0.0500635		regulation of cell aging	Gene Ontology	GO:0090342	8	24	0.0494494
BMP receptor signaling	PID	bmppathway	0.0501483		intrinsic apoptotic signaling pathway in response to DNA damage	Gene Ontology	GO:0008630	24	106	0.0498381
Host Interactions of HIV factors	Reactome	REACT_6288	0.0502424		cell projection	Gene Ontology	GO:0042995	248	1469	0.0498615
@@Breast cancer	FunDO	1944	0.050282		positive regulation of endopeptidase activity	Gene Ontology	GO:0010950	28	128	0.0498874
Arginine biosynthesis	PANTHER	P02728	0.0503298		cellular amino acid catabolic process	Gene Ontology	GO:0009063	26	117	0.0500259
regulation of DNA metabolic process	Gene Ontology	GO:0051052	0.0504059		response to UV	Gene Ontology	GO:0009411	26	117	0.0500259
RNA degradation	KEGG PATHWAY	hsa03018	0.0505386		Congenital disorders of carbohydrate metabolism	KEGG DISEASE		12	41	0.0500633
pkc-catalyzed phosphorylation of inhibitory phosphoprotein of myosin phosphatase	BioCarta	100100	0.0507483		Cerebral palsy	FunDO	1906	4	8	0.0502175
chordate embryonic development	Gene Ontology	GO:0043009	0.0508785		Breast cancer	OMIM	114480	8	23	0.0505735
toll-like receptor 2 signaling pathway	Gene Ontology	GO:0034134	0.0509765		negative regulation of protein processing	Gene Ontology	GO:0010955	18	74	0.0506346
regulation of ubiquitin-protein ligase activity involved in mitotic cell cycle	Gene Ontology	GO:0051439	0.0509765		negative regulation of protein maturation	Gene Ontology	GO:1903318	18	74	0.0506346
cellular response to growth factor stimulus	Gene Ontology	GO:0071363	0.051024		E-SELECTIN	GAD		11	45	0.0509775
snRNA binding	Gene Ontology	GO:0017069	0.0510939		nucleobase-containing compound catabolic process	Gene Ontology	GO:0034655	244	1445	0.050984
glutamine family amino acid biosynthetic process	Gene Ontology	GO:0009084	0.0510939		Global Genomic NER (GG-NER)	Reactome	REACT_2253	10	35	0.0510275
pseudouridine synthesis	Gene Ontology	GO:0001522	0.0510939		Pyruvate dehydrogenase complex deficiency	KEGG DISEASE	H00072	4	7	0.0514627
cellular response to glucose starvation	Gene Ontology	GO:0042149	0.0510939		heterocycle catabolic process	Gene Ontology	GO:0046700	251	1490	0.0520012
regulation of steroid hormone secretion	Gene Ontology	GO:2000831	0.0510939		intracellular organelle lumen	Gene Ontology	GO:0070013	420	2561	0.052237
cytoskeletal adaptor activity	Gene Ontology	GO:0008093	0.0510939		Basal transcription factors	KEGG PATHWAY	hsa03022	12	45	0.0523139
centriole replication	Gene Ontology	GO:0007099	0.0510939		signal transduction in absence of ligand	Gene Ontology	GO:0038034	20	85	0.0523387
heart trabecula morphogenesis	Gene Ontology	GO:0061384	0.0511338		extrinsic apoptotic signaling pathway in absence of ligand	Gene Ontology	GO:0097192	20	85	0.0523387
cell differentiation involved in embryonic placenta development	Gene Ontology	GO:0060706	0.0511338		Citrate cycle (TCA cycle)	KEGG PATHWAY	hsa00020	9	30	0.0524036
single-stranded DNA binding	Gene Ontology	GO:0003697	0.0522544		acetyl-CoA metabolic process	Gene Ontology	GO:0006084	9	29	0.0524222
G2 DNA damage checkpoint	Gene Ontology	GO:0031572	0.0522599		regulation of protein oligomerization	Gene Ontology	GO:0032459	9	29	0.0524222
protein localization to cell surface	Gene Ontology	GO:0034394	0.0522599		regulation of intracellular signal transduction	Gene Ontology	GO:1902531	245	1453	0.0527398
DNA integrity checkpoint	Gene Ontology	GO:0031570	0.0526324		CORNEA	GAD		4	9	0.0527888
Toll Like Receptor 7/8 (TLR7/8) Cascade	Reactome	REACT_9020	0.0526383		transcription cofactor activity	Gene Ontology	GO:0003712	92	505	0.0529029
MyD88 dependent cascade initiated on endosome	Reactome	REACT_25222	0.0526383		regulation of Rho GTPase activity	Gene Ontology	GO:0032319	36	174	0.0532492
methyltransferase activity	Gene Ontology	GO:0008168	0.0527466		sulfur compound biosynthetic process	Gene Ontology	GO:0044272	33	157	0.0532846
histone methylation	Gene Ontology	GO:0016571	0.0531519		negative regulation of extrinsic apoptotic signaling pathway	Gene Ontology	GO:2001237	22	96	0.053309
regulation of cyclin-dependent protein serine/threonine kinase activity	Gene Ontology	GO:0000079	0.0532942		hydrogen ion transmembrane transporter activity	Gene Ontology	GO:0015078	22	96	0.053309
Carbon metabolism	KEGG PATHWAY	hsa01200	0.0536234		sphingolipid metabolic process	Gene Ontology	GO:0006665	28	129	0.0534082
protein tyrosine/serine/threonine phosphatase activity	Gene Ontology	GO:0008138	0.0537631		Keratan sulfate degradation	Reactome	REACT_121313	5	12	0.0538117
Methionine salvage pathway	Reactome	REACT_75881	0.0538398		cellular response to virus	Gene Ontology	GO:0098586	7	20	0.0538911
Phosphorylation of Emi1	Reactome	REACT_6875	0.0538398		Bardet-Biedl syndrome 9	OMIM	209900	7	19	0.0539744
regulation of DNA repair	Gene Ontology	GO:0006282	0.0540146		LYMPHOMA, LARGE B-CELL, DIFFUSE	GAD		3	5	0.0541453
Regulation of nuclear SMAD2/3 signaling	PID	smad2_3nuclearpathway	0.0544418		Response to taxane treatment (placlitaxel)	NHGRI GWAS Catalog		5	13	0.0541462
epithelial tube morphogenesis	Gene Ontology	GO:0060562	0.0545586		single-organism membrane budding	Gene Ontology	GO:1902591	10	34	0.0541974
Glaucoma	FunDO	2060	0.0549268		mRNA 3'-UTR binding	Gene Ontology	GO:0003730	10	34	0.0541974
transcription corepressor activity	Gene Ontology	GO:0003714	0.0550703		ribose phosphate metabolic process	Gene Ontology	GO:0019693	240	1423	0.0542403
positive regulation of ligase activity	Gene Ontology	GO:0051351	0.0552017		Organic cation transport	Reactome	REACT_22357	4	8	0.0545239
Notch signaling pathway	Gene Ontology	GO:0007219	0.0554052		Degradation of cysteine and homocysteine	Reactome	REACT_115654	4	8	0.0545239
negative regulation of ossification	Gene Ontology	GO:0030279	0.0559613		protein localization to plasma membrane	Gene Ontology	GO:0072659	29	135	0.0549342
Infiltrating cancer	FunDO	1788	0.0559969		BLADDER CANCER	GAD		10	40	0.05494
Testicular tumor	FunDO	1783	0.0563928		Liver disease	FunDO	2008	11	42	0.0551362
DNA recombination	Gene Ontology	GO:0006310	0.0565511		protein transmembrane transport	Gene Ontology	GO:0071806	12	44	0.0553884
Metabolism of nucleotides	Reactome	REACT_1698	0.0565963		cytoplasmic vesicle part	Gene Ontology	GO:0044433	69	368	0.055458
Establishment of Sister Chromatid Cohesion	Reactome	REACT_150266	0.0566631		regulation of nucleoside metabolic process	Gene Ontology	GO:0009118	99	549	0.0556076
RNA Polymerase I Transcription Initiation	Reactome	REACT_953	0.0567194		ruffle	Gene Ontology	GO:0001726	25	113	0.0557444
cullin-RING ubiquitin ligase complex	Gene Ontology	GO:0031461	0.0567588		NRAGE signals death through JNK	Reactome	REACT_13638	12	46	0.0562281
Cooperation of Prefoldin and TriC/CCT in actin and tubulin folding	Reactome	REACT_17029	0.0567657		endosomal part	Gene Ontology	GO:0044440	40	198	0.0566
Nuclear import of Rev protein	Reactome	REACT_9395	0.0567657		Biosynthesis of unsaturated fatty acids	KEGG PATHWAY	hsa01040	7	21	0.056698
regulation of organelle organization	Gene Ontology	GO:0033043	0.0567916		single-organism membrane fusion	Gene Ontology	GO:0044801	20	86	0.0568821
PROSTATIC HYPERPLASIA	GAD		0.0568415		p75 NTR receptor-mediated signalling	Reactome	REACT_13776	19	84	0.0569213
positive regulation of cell cycle process	Gene Ontology	GO:0090068	0.0569479		peptidyl-asparagine modification	Gene Ontology	GO:0018196	22	97	0.0576273
transcription regulatory region sequence-specific DNA binding	Gene Ontology	GO:0000976	0.0570643		@@Aortic root size	NHGRI GWAS Catalog		6	18	0.0576708
phosphatase activity	Gene Ontology	GO:0016791	0.0574555		response to topologically incorrect protein	Gene Ontology	GO:0035966	31	147	0.0576883
Cell Cycle Checkpoints	Reactome	REACT_1538	0.0578239		transcription factor binding transcription factor activity	Gene Ontology	GO:0000989	97	538	0.0577119
cellular response to nutrient levels	Gene Ontology	GO:0031669	0.0579393		organic cyclic compound catabolic process	Gene Ontology	GO:1901361	256	1527	0.0577824
peptidyl-proline dioxygenase activity	Gene Ontology	GO:0031543	0.0579433		proton-transporting two-sector ATPase complex, catalytic domain	Gene Ontology	GO:0033178	6	16	0.0579814
midgut development	Gene Ontology	GO:0007494	0.0579433		Golgi vesicle budding	Gene Ontology	GO:0048194	6	16	0.0579814
regulation of corticosteroid hormone secretion	Gene Ontology	GO:2000846	0.0579433		Golgi to endosome transport	Gene Ontology	GO:0006895	6	16	0.0579814
cellular copper ion homeostasis	Gene Ontology	GO:0006878	0.0579433		extrinsic component of organelle membrane	Gene Ontology	GO:0031312	6	16	0.0579814
cohesin complex	Gene Ontology	GO:0008278	0.0579433		regulation of cellular senescence	Gene Ontology	GO:2000772	6	16	0.0579814
Peyer's patch development	Gene Ontology	GO:0048541	0.0579433		translation repressor activity	Gene Ontology	GO:0030371	6	16	0.0579814
chromocenter	Gene Ontology	GO:0010369	0.0579433		exoribonuclease activity, producing 5'-phosphomonoesters	Gene Ontology	GO:0016896	8	25	0.0580744
mucosal-associated lymphoid tissue development	Gene Ontology	GO:0048537	0.0579433		Apoptotic cleavage of cellular proteins	Reactome	REACT_107	10	36	0.0581095
fibril	Gene Ontology	GO:0043205	0.0579433		axoneme	Gene Ontology	GO:0005930	16	65	0.0582698
regulation of DNA damage checkpoint	Gene Ontology	GO:2000001	0.0579433		ciliary cytoplasm	Gene Ontology	GO:0097014	16	65	0.0582698
IMP metabolic process	Gene Ontology	GO:0046040	0.0579433		oxidoreduction coenzyme metabolic process	Gene Ontology	GO:0006733	16	65	0.0582698
trophoblast giant cell differentiation	Gene Ontology	GO:0060707	0.0579433		lipid metabolic process	Gene Ontology	GO:0006629	205	1207	0.0583846
respiratory tube development	Gene Ontology	GO:0030323	0.0580907		phosphatidylinositol metabolic process	Gene Ontology	GO:0046488	29	136	0.0586222
phosphoprotein phosphatase activity	Gene Ontology	GO:0004721	0.0582805		regulation of GTPase activity	Gene Ontology	GO:0043087	90	496	0.0586957
regulation of cell cycle G2/M phase transition	Gene Ontology	GO:1902749	0.0584981		exocytosis	Gene Ontology	GO:0006887	61	322	0.0592199
cellular response to external stimulus	Gene Ontology	GO:0071496	0.0585115		Age-related macular degeneration (GA)	NHGRI GWAS Catalog		4	9	0.0593095
Protein folding	Reactome	REACT_16952	0.0588159		Schizophrenia, bipolar disorder and depression (combined)	NHGRI GWAS Catalog		3	5	0.0595471
transcription from RNA polymerase III promoter	Gene Ontology	GO:0006383	0.0589891		Adverse response to chemotherapy (neutropenia/leucopenia) (cisplatin)	NHGRI GWAS Catalog		3	5	0.0595471
regulation of microtubule depolymerization	Gene Ontology	GO:0031114	0.0589927		pyridine-containing compound metabolic process	Gene Ontology	GO:0072524	15	60	0.0595513
regulation of centrosome cycle	Gene Ontology	GO:0046605	0.0589927		Alpha6 beta4 integrin-ligand interactions	PID	integrin4_pathway	5	11	0.0600285
response to iron ion	Gene Ontology	GO:0010039	0.0589927		@@Fibrinogen	NHGRI GWAS Catalog		10	39	0.0601075
regulation of potassium ion transmembrane transporter activity	Gene Ontology	GO:1901016	0.0589927		positive regulation of Ras GTPase activity	Gene Ontology	GO:0032320	54	281	0.0603407
stress-activated MAPK cascade	Gene Ontology	GO:0051403	0.0589999		lipoprotein biosynthetic process	Gene Ontology	GO:0042158	18	76	0.060479
cell cycle arrest	Gene Ontology	GO:0007050	0.0589999		regulation of substrate adhesion-dependent cell spreading	Gene Ontology	GO:1900024	9	30	0.060552
Liver cancer	FunDO	2022	0.0590975		negative regulation of CD4-positive, alpha-beta T cell differentiation	Gene Ontology	GO:0043371	4	8	0.0606258
MyD88-independent toll-like receptor signaling pathway	Gene Ontology	GO:0002756	0.0592167		fibrinogen complex	Gene Ontology	GO:0005577	4	8	0.0606258
base-excision repair	Gene Ontology	GO:0006284	0.0595444		valine metabolic process	Gene Ontology	GO:0006573	4	8	0.0606258
histone deacetylase complex	Gene Ontology	GO:0000118	0.0596002		hemidesmosome	Gene Ontology	GO:0030056	4	8	0.0606258
translation initiation factor activity	Gene Ontology	GO:0003743	0.0596002		oligosaccharide catabolic process	Gene Ontology	GO:0009313	4	8	0.0606258
Triglyceride Biosynthesis	Reactome	REACT_1190	0.0597888		negative regulation of T-helper cell differentiation	Gene Ontology	GO:0045623	4	8	0.0606258
regulation of programmed cell death	Gene Ontology	GO:0043067	0.0597955		RNA destabilization	Gene Ontology	GO:0050779	4	8	0.0606258
Ribosome biogenesis in eukaryotes	KEGG PATHWAY	hsa03008	0.0598352		iron ion transport	Gene Ontology	GO:0006826	14	55	0.0606715
organonitrogen compound biosynthetic process	Gene Ontology	GO:1901566	0.0600551		cellular nitrogen compound metabolic process	Gene Ontology	GO:0034641	1028	6490	0.0608323
organic anion transmembrane transporter activity	Gene Ontology	GO:0008514	0.0603767		Synthesis of substrates in N-glycan biosythesis	Reactome	REACT_22387	13	52	0.0608806
cofactor transporter activity	Gene Ontology	GO:0051184	0.0603806		cyclin-dependent protein serine/threonine kinase inhibitor activity	Gene Ontology	GO:0004861	5	12	0.0608822
dynein binding	Gene Ontology	GO:0045502	0.0603806		positive regulation of glycoprotein biosynthetic process	Gene Ontology	GO:0010560	5	12	0.0608822
aldo-keto reductase (NADP) activity	Gene Ontology	GO:0004033	0.0603806		holo TFIIH complex	Gene Ontology	GO:0005675	5	12	0.0608822
regulation of receptor recycling	Gene Ontology	GO:0001919	0.0603806		apicolateral plasma membrane	Gene Ontology	GO:0016327	5	12	0.0608822
TBP-class protein binding	Gene Ontology	GO:0017025	0.0603806		GABA receptor binding	Gene Ontology	GO:0050811	5	12	0.0608822
heterocycle catabolic process	Gene Ontology	GO:0046700	0.0608128		RIG-I signaling pathway	Gene Ontology	GO:0039529	5	12	0.0608822
cellular nitrogen compound catabolic process	Gene Ontology	GO:0044270	0.0608128		positive regulation of macroautophagy	Gene Ontology	GO:0016239	5	12	0.0608822
Cervical cancer	KEGG DISEASE	H00030	0.061042		carnitine transmembrane transport	Gene Ontology	GO:1902603	5	12	0.0608822
Laryngeal cancer	KEGG DISEASE	H00055	0.061042		carnitine metabolic process	Gene Ontology	GO:0009437	5	12	0.0608822
Small cell lung cancer	KEGG DISEASE	H00013	0.061042		HOPS complex	Gene Ontology	GO:0030897	5	12	0.0608822
endothelial cell differentiation	Gene Ontology	GO:0045446	0.0610982		adenosine metabolic process	Gene Ontology	GO:0046085	5	12	0.0608822
APC/C-mediated degradation of cell cycle proteins	Reactome	REACT_6828	0.0611503		Energy dependent regulation of mTOR by LKB1-AMPK	Reactome	REACT_21387	6	17	0.0611555
Regulation of mitotic cell cycle	Reactome	REACT_21279	0.0611503		Metabolism of porphyrins	Reactome	REACT_9431	6	17	0.0611555
regulation of response to alcohol	Gene Ontology	GO:1901419	0.0613215		anion binding	Gene Ontology	GO:0043168	412	2521	0.06134
endoplasmic reticulum tubular network	Gene Ontology	GO:0071782	0.0613215		positive regulation of GTPase activity	Gene Ontology	GO:0043547	84	461	0.0614242
centromeric DNA binding	Gene Ontology	GO:0019237	0.0613215		apoptotic signaling in response to dna damage	BioCarta	100204	6	14	0.061511
canonical Wnt signaling pathway involved in heart development	Gene Ontology	GO:0061316	0.0613215		histone ubiquitination	Gene Ontology	GO:0016574	10	35	0.0618432
long-chain fatty acid import	Gene Ontology	GO:0044539	0.0613215		syncytium formation	Gene Ontology	GO:0006949	10	35	0.0618432
phosphatidylinositol-4,5-bisphosphate 5-phosphatase activity	Gene Ontology	GO:0004439	0.0613215		Fatty acid, triacylglycerol, and ketone body metabolism	Reactome	REACT_22279	35	178	0.0620493
histone-threonine phosphorylation	Gene Ontology	GO:0035405	0.0613215		manganese ion binding	Gene Ontology	GO:0030145	12	45	0.0621472
spermidine metabolic process	Gene Ontology	GO:0008216	0.0613215		ER-nucleus signaling pathway	Gene Ontology	GO:0006984	22	98	0.062186
regulation of ketone biosynthetic process	Gene Ontology	GO:0010566	0.0613215		cell cycle: g2/m checkpoint	BioCarta	100159	8	22	0.0625679
snRNA transcription from RNA polymerase II promoter	Gene Ontology	GO:0042795	0.0613215		regulation of GTP catabolic process	Gene Ontology	GO:0033124	90	498	0.0626798
Schwann cell proliferation	Gene Ontology	GO:0014010	0.0613215		regulation of cell cycle progression by plk3	BioCarta	100068	7	18	0.0629326
glutamate catabolic process	Gene Ontology	GO:0006538	0.0613215		cellular component organization	Gene Ontology	GO:0016043	791	4960	0.0632305
spindle midzone assembly	Gene Ontology	GO:0051255	0.0613215		protein binding transcription factor activity	Gene Ontology	GO:0000988	97	541	0.0634331
satellite DNA binding	Gene Ontology	GO:0003696	0.0613215		glycerophospholipid metabolic process	Gene Ontology	GO:0006650	47	241	0.0635995
positive regulation of transcription from RNA polymerase II promoter involved in cellular response to chemical stimulus	Gene Ontology	GO:1901522	0.0613215		costamere	Gene Ontology	GO:0043034	7	21	0.0640556
mitotic centrosome separation	Gene Ontology	GO:0007100	0.0613215		peptidase activator activity involved in apoptotic process	Gene Ontology	GO:0016505	7	21	0.0640556
vitamin D receptor signaling pathway	Gene Ontology	GO:0070561	0.0613215		peptidyl-lysine trimethylation	Gene Ontology	GO:0018023	7	21	0.0640556
eukaryotic translation initiation factor 3 complex, eIF3m	Gene Ontology	GO:0071541	0.0613215		ciliary part	Gene Ontology	GO:0044441	43	218	0.0647506
DNA polymerase binding	Gene Ontology	GO:0070182	0.0613215		Cyclin A/B1 associated events during G2/M transition	Reactome	REACT_1857	7	22	0.0648779
type II transforming growth factor beta receptor binding	Gene Ontology	GO:0005114	0.0613215		transferase activity	Gene Ontology	GO:0016740	332	2015	0.0648782
mannosyl-oligosaccharide mannosidase activity	Gene Ontology	GO:0015924	0.0613215		kinase binding	Gene Ontology	GO:0019900	87	481	0.0652495
very long-chain fatty acid-CoA ligase activity	Gene Ontology	GO:0031957	0.0613215		Nucleotide excision repair	KEGG PATHWAY	hsa03420	12	47	0.0654438
tongue morphogenesis	Gene Ontology	GO:0043587	0.0613215		Fatty acid metabolism	KEGG PATHWAY	hsa01212	12	47	0.0654438
potassium channel inhibitor activity	Gene Ontology	GO:0019870	0.0613215		Congenital disorders of glycan/glycoprotein metabolism	KEGG DISEASE		15	58	0.0655115
regulation of cell-cell adhesion mediated by integrin	Gene Ontology	GO:0033632	0.0613215		organelle envelope lumen	Gene Ontology	GO:0031970	15	61	0.0655922
histone threonine kinase activity	Gene Ontology	GO:0035184	0.0613215		Mycobacterium infection, Atypical	FunDO	1805	4	9	0.0656842
tetrahydrofolate interconversion	Gene Ontology	GO:0035999	0.0613215		cell cycle arrest	Gene Ontology	GO:0007050	45	230	0.0657733
aspartate transport	Gene Ontology	GO:0015810	0.0613215		stem cell maintenance	Gene Ontology	GO:0019827	26	121	0.0659993
Processing of Capped Intron-Containing Pre-mRNA	Reactome	REACT_125	0.0614856		Pulmonary function (interaction)	NHGRI GWAS Catalog		12	51	0.0660014
transferase activity	Gene Ontology	GO:0016740	0.0623872		phosphatase activity	Gene Ontology	GO:0016791	49	254	0.0673761
cell proliferation	Gene Ontology	GO:0008283	0.0626219		endopeptidase regulator activity	Gene Ontology	GO:0061135	33	161	0.0674848
Rapid glucocorticoid signaling	PID	rapid_gr_pathway	0.0626752		exoribonuclease activity	Gene Ontology	GO:0004532	8	26	0.0675913
cellular response to fibroblast growth factor stimulus	Gene Ontology	GO:0044344	0.0629718		RNA phosphodiester bond hydrolysis, exonucleolytic	Gene Ontology	GO:0090503	8	26	0.0675913
attenuation of gpcr signaling	BioCarta	100253	0.0630867		cadherin binding	Gene Ontology	GO:0045296	8	26	0.0675913
apoptotic process involved in development	Gene Ontology	GO:1902742	0.0632216		membrane invagination	Gene Ontology	GO:0010324	8	26	0.0675913
morphogenesis of a branching epithelium	Gene Ontology	GO:0061138	0.06337		Anger	NHGRI GWAS Catalog		7	24	0.0679205
negative regulation of phosphorus metabolic process	Gene Ontology	GO:0010563	0.0635124		cellular amide metabolic process	Gene Ontology	GO:0043603	38	190	0.0682774
negative regulation of phosphate metabolic process	Gene Ontology	GO:0045936	0.0635124		Sulfide oxidation to sulfate	Reactome	REACT_116010	3	5	0.0690823
Zinc transporters	Reactome	REACT_20530	0.0635505		SMAC-mediated apoptotic response	Reactome	REACT_666	3	5	0.0690823
regulation of transcription from RNA polymerase II promoter	Gene Ontology	GO:0006357	0.0638336		Cytochrome c-mediated apoptotic response	Reactome	REACT_831	3	5	0.0690823
rhythmic process	Gene Ontology	GO:0048511	0.0639703		SMAC-mediated dissociation of IAP:caspase complexes	Reactome	REACT_1767	3	5	0.0690823
carbon-oxygen lyase activity	Gene Ontology	GO:0016835	0.064256		Activation of caspases through apoptosome-mediated cleavage	Reactome	REACT_607	3	5	0.0690823
Fatty acid metabolism	KEGG PATHWAY	hsa01212	0.0645818		Nicotinamide salvaging	Reactome	REACT_11213	3	5	0.0690823
Cancers of the digestive system	KEGG DISEASE		0.0647455		Propionyl-CoA catabolism	Reactome	REACT_993	3	5	0.0690823
trabecula morphogenesis	Gene Ontology	GO:0061383	0.0651862		Synthesis of UDP-N-acetyl-glucosamine	Reactome	REACT_22394	3	5	0.0690823
nuclear ubiquitin ligase complex	Gene Ontology	GO:0000152	0.0651862		SMAC binds to IAPs	Reactome	REACT_2190	3	5	0.0690823
chromatin remodeling at centromere	Gene Ontology	GO:0031055	0.0651862		Glycoproteinoses	KEGG DISEASE	H00422	4	8	0.0691109
cardiac muscle cell action potential	Gene Ontology	GO:0086001	0.0651862		organelle lumen	Gene Ontology	GO:0043233	426	2619	0.0691446
negative regulation of apoptotic process	Gene Ontology	GO:0043066	0.0652159		microtubule associated complex	Gene Ontology	GO:0005875	28	133	0.0692846
Toll Like Receptor 9 (TLR9) Cascade	Reactome	REACT_9047	0.065231		growth cone	Gene Ontology	GO:0030426	23	105	0.0693137
Mitochondrial translation	Reactome	REACT_267673	0.065231		@@Breast cancer	FunDO	1944	73	428	0.069592
histone H3 acetylation	Gene Ontology	GO:0043966	0.0652922		small GTPase binding	Gene Ontology	GO:0031267	40	202	0.0696662
positive regulation of ubiquitin-protein transferase activity	Gene Ontology	GO:0051443	0.0657031		mitochondrial envelope	Gene Ontology	GO:0005740	96	538	0.0698125
protein K48-linked ubiquitination	Gene Ontology	GO:0070936	0.0657088		protein import into nucleus, translocation	Gene Ontology	GO:0000060	11	41	0.0700676
ventricular septum development	Gene Ontology	GO:0003281	0.0657088		acrosomal membrane	Gene Ontology	GO:0002080	6	17	0.0700991
Mitochondrial translation elongation	Reactome	REACT_267677	0.0657697		carboxy-terminal domain protein kinase complex	Gene Ontology	GO:0032806	6	17	0.0700991
positive regulation of catabolic process	Gene Ontology	GO:0009896	0.0657758		nucleoside bisphosphate biosynthetic process	Gene Ontology	GO:0033866	6	17	0.0700991
protein ubiquitination involved in ubiquitin-dependent protein catabolic process	Gene Ontology	GO:0042787	0.0658733		GTP-dependent protein binding	Gene Ontology	GO:0030742	6	17	0.0700991
ATR signaling pathway	PID	atr_pathway	0.0662504		regulation of protein import into nucleus, translocation	Gene Ontology	GO:0033158	6	17	0.0700991
nucleobase-containing compound metabolic process	Gene Ontology	GO:0006139	0.0662929		purine nucleoside bisphosphate biosynthetic process	Gene Ontology	GO:0034033	6	17	0.0700991
Transcriptional activity of SMAD2/SMAD3:SMAD4 heterotrimer	Reactome	REACT_121061	0.0663963		ribonucleoside bisphosphate biosynthetic process	Gene Ontology	GO:0034030	6	17	0.0700991
Cytomegalovirus infection	FunDO	2248	0.0664565		regulation of triglyceride biosynthetic process	Gene Ontology	GO:0010866	6	17	0.0700991
FoxO signaling pathway	KEGG PATHWAY	hsa04068	0.0664896		G2 DNA damage checkpoint	Gene Ontology	GO:0031572	10	36	0.0701518
nuclear transport	Gene Ontology	GO:0051169	0.0667887		endopeptidase inhibitor activity	Gene Ontology	GO:0004866	32	156	0.0703337
stress-activated protein kinase signaling cascade	Gene Ontology	GO:0031098	0.0668016		Small cell lung cancer	KEGG PATHWAY	hsa05222	19	86	0.0703811
Adipocytokine signaling pathway	KEGG PATHWAY	hsa04920	0.0668223		nucleoplasm	Gene Ontology	GO:0005654	231	1380	0.0706169
mRNA transport	Gene Ontology	GO:0051028	0.0669432		Zellweger syndrome (ZS)	KEGG DISEASE	H01342	5	12	0.0708298
THROMBOPHILIA	GAD		0.067109		GTPase binding	Gene Ontology	GO:0051020	42	214	0.0708476
carboxylic acid transport	Gene Ontology	GO:0046942	0.0672585		Transport of nucleotide sugars	Reactome	REACT_22151	4	9	0.0711243
protein dephosphorylation	Gene Ontology	GO:0006470	0.0673216		negative regulation of peptidase activity	Gene Ontology	GO:0010466	43	220	0.071368
rRNA transcription	Gene Ontology	GO:0009303	0.0675304		regulation of Rab protein signal transduction	Gene Ontology	GO:0032483	18	78	0.0715668
vitamin biosynthetic process	Gene Ontology	GO:0009110	0.0675304		regulation of Rab GTPase activity	Gene Ontology	GO:0032313	18	78	0.0715668
cycling of ran in nucleocytoplasmic transport	BioCarta	100050	0.0675954		Rho guanyl-nucleotide exchange factor activity	Gene Ontology	GO:0005089	18	78	0.0715668
nucleobase metabolic process	Gene Ontology	GO:0009112	0.0679583		positive regulation of Rab GTPase activity	Gene Ontology	GO:0032851	18	78	0.0715668
negative regulation of cellular protein metabolic process	Gene Ontology	GO:0032269	0.0681755		Chromatin organization	Reactome	REACT_172623	41	217	0.0718765
Coronary artery calcification	NHGRI GWAS Catalog		0.0682356		Chromatin modifying enzymes	Reactome	REACT_172633	41	217	0.0718765
macromolecular complex assembly	Gene Ontology	GO:0065003	0.0683568		hydrogen ion transmembrane transport	Gene Ontology	GO:1902600	22	100	0.0720429
ncRNA metabolic process	Gene Ontology	GO:0034660	0.0686767		mitotic DNA damage checkpoint	Gene Ontology	GO:0044773	22	100	0.0720429
transcription cofactor activity	Gene Ontology	GO:0003712	0.0686947		positive regulation of organelle organization	Gene Ontology	GO:0010638	60	321	0.072327
HIPPOCAMPUS	GAD		0.0687682		HEMOGLOBINS	GAD		43	257	0.0735687
cellular nitrogen compound metabolic process	Gene Ontology	GO:0034641	0.069349		@@caspase cascade in apoptosis	BioCarta	100218	8	23	0.0739541
nucleoside-triphosphatase regulator activity	Gene Ontology	GO:0060589	0.0693552		regulation of purine nucleotide catabolic process	Gene Ontology	GO:0033121	96	540	0.074171
neutral lipid metabolic process	Gene Ontology	GO:0006638	0.0695431		MARIJUANA ABUSE	GAD		3	6	0.0744643
Primary microcephaly	KEGG DISEASE	H00269	0.0698646		mRNA 3'-end processing	Gene Ontology	GO:0031124	21	95	0.0748712
Stomach cancer	FunDO	1841	0.0699077		HEIGHT	GAD		36	210	0.0751134
regulation of cysteine-type endopeptidase activity involved in apoptotic process	Gene Ontology	GO:0043281	0.0701556		peroxisome targeting sequence binding	Gene Ontology	GO:0000268	3	5	0.0751663
dopamine biosynthetic process	Gene Ontology	GO:0042416	0.0702908		Hrd1p ubiquitin ligase complex	Gene Ontology	GO:0000836	3	5	0.0751663
MAP kinase tyrosine/serine/threonine phosphatase activity	Gene Ontology	GO:0017017	0.0702908		ER ubiquitin ligase complex	Gene Ontology	GO:0000835	3	5	0.0751663
retinal metabolic process	Gene Ontology	GO:0042574	0.0702908		posttranslational protein targeting to membrane	Gene Ontology	GO:0006620	3	5	0.0751663
L-glutamate transmembrane transporter activity	Gene Ontology	GO:0005313	0.0702908		sulfide oxidation	Gene Ontology	GO:0019418	3	5	0.0751663
acidic amino acid transmembrane transporter activity	Gene Ontology	GO:0015172	0.0702908		AP-1 adaptor complex	Gene Ontology	GO:0030121	3	5	0.0751663
Wnt signaling pathway involved in heart development	Gene Ontology	GO:0003306	0.0702908		molybdopterin cofactor binding	Gene Ontology	GO:0043546	3	5	0.0751663
DNA ligation	Gene Ontology	GO:0006266	0.0702908		Golgi cis cisterna	Gene Ontology	GO:0000137	3	5	0.0751663
nucleotide-excision repair complex	Gene Ontology	GO:0000109	0.0702908		mRNA destabilization	Gene Ontology	GO:0061157	3	5	0.0751663
peptidyl-proline hydroxylation	Gene Ontology	GO:0019511	0.0702908		UDP-N-acetylglucosamine biosynthetic process	Gene Ontology	GO:0006048	3	5	0.0751663
glial cell apoptotic process	Gene Ontology	GO:0034349	0.0702908		negative regulation of collagen metabolic process	Gene Ontology	GO:0010713	3	5	0.0751663
Constitutive Signaling by NOTCH1 PEST Domain Mutants	Reactome	REACT_160243	0.0703919		isocitrate dehydrogenase activity	Gene Ontology	GO:0004448	3	5	0.0751663
Constitutive Signaling by NOTCH1 HD+PEST Domain Mutants	Reactome	REACT_160254	0.0703919		sulfide oxidation, using sulfide:quinone oxidoreductase	Gene Ontology	GO:0070221	3	5	0.0751663
cAMP catabolic process	Gene Ontology	GO:0006198	0.0705581		autophagic vacuole fusion	Gene Ontology	GO:0000046	3	5	0.0751663
sulfur amino acid biosynthetic process	Gene Ontology	GO:0000097	0.0705581		cellular response to salt stress	Gene Ontology	GO:0071472	3	5	0.0751663
tetrahydrofolate metabolic process	Gene Ontology	GO:0046653	0.0705581		isocitrate metabolic process	Gene Ontology	GO:0006102	3	5	0.0751663
formation of translation preinitiation complex	Gene Ontology	GO:0001731	0.0705581		Toll-like receptor binding	Gene Ontology	GO:0035325	3	5	0.0751663
energy homeostasis	Gene Ontology	GO:0097009	0.0705581		ammonia-lyase activity	Gene Ontology	GO:0016841	3	5	0.0751663
nucleobase-containing small molecule interconversion	Gene Ontology	GO:0015949	0.0705581		Psoriasis	NHGRI GWAS Catalog		8	30	0.0751732
mesodermal cell fate commitment	Gene Ontology	GO:0001710	0.0705581		glycerolipid metabolic process	Gene Ontology	GO:0046486	60	322	0.0752173
Mitochondrial translation termination	Reactome	REACT_267602	0.070617		Oxidative phosphorylation	KEGG PATHWAY	hsa00190	27	133	0.0755083
Congenital heart disease	FunDO	1975	0.0707045		mitogen-activated protein kinase kinase binding	Gene Ontology	GO:0031434	5	13	0.0755579
regulation of G1/S transition of mitotic cell cycle	Gene Ontology	GO:2000045	0.0707296		zymogen granule	Gene Ontology	GO:0042588	5	13	0.0755579
peptidyl-threonine modification	Gene Ontology	GO:0018210	0.070888		positive regulation of cholesterol efflux	Gene Ontology	GO:0010875	5	13	0.0755579
Prostate-specific antigen levels	NHGRI GWAS Catalog		0.0709313		amino-acid betaine transport	Gene Ontology	GO:0015838	5	13	0.0755579
One carbon pool by folate	KEGG PATHWAY	hsa00670	0.0710221		COPI coating of Golgi vesicle	Gene Ontology	GO:0048205	5	13	0.0755579
prostanoid metabolic process	Gene Ontology	GO:0006692	0.0710269		metalloendopeptidase inhibitor activity	Gene Ontology	GO:0008191	5	13	0.0755579
peptidyl-lysine methylation	Gene Ontology	GO:0018022	0.0710269		protein import into peroxisome matrix	Gene Ontology	GO:0016558	5	13	0.0755579
prostaglandin metabolic process	Gene Ontology	GO:0006693	0.0710269		COPI-coated vesicle budding	Gene Ontology	GO:0035964	5	13	0.0755579
Regulation of APC/C activators between G1/S and early anaphase	Reactome	REACT_6837	0.071147		magnesium ion transmembrane transporter activity	Gene Ontology	GO:0015095	5	13	0.0755579
DEHYDROEPIANDROSTERONE SULFATE	GAD		0.0712495		lysophospholipid acyltransferase activity	Gene Ontology	GO:0071617	5	13	0.0755579
BRAIN ISCHEMIA	GAD		0.0712495		sulfur amino acid catabolic process	Gene Ontology	GO:0000098	5	13	0.0755579
TESTICULAR NEOPLASMS	GAD		0.0712495		carnitine transport	Gene Ontology	GO:0015879	5	13	0.0755579
protein binding transcription factor activity	Gene Ontology	GO:0000988	0.0712561		negative regulation of macrophage derived foam cell differentiation	Gene Ontology	GO:0010745	5	13	0.0755579
Activation of NIMA Kinases NEK9, NEK6, NEK7	Reactome	REACT_160122	0.0713071		regulation of syncytium formation by plasma membrane fusion	Gene Ontology	GO:0060142	5	13	0.0755579
Loss of Function of SMAD4 in Cancer	Reactome	REACT_169219	0.0713588		positive regulation of protein export from nucleus	Gene Ontology	GO:0046827	5	13	0.0755579
SMAD4 MH2 Domain Mutants in Cancer	Reactome	REACT_169107	0.0713588		Golgi transport vesicle coating	Gene Ontology	GO:0048200	5	13	0.0755579
TGFBR1 LBD Mutants in Cancer	Reactome	REACT_169445	0.0713588		metalloenzyme inhibitor activity	Gene Ontology	GO:0048551	5	13	0.0755579
TGFBR2 MSI Frameshift Mutants in Cancer	Reactome	REACT_169192	0.0713588		TCTN-B9D complex	Gene Ontology	GO:0036038	5	13	0.0755579
SMAD2/3 MH2 Domain Mutants in Cancer	Reactome	REACT_169165	0.0713588		NAD+ binding	Gene Ontology	GO:0070403	5	13	0.0755579
Loss of Function of SMAD2/3 in Cancer	Reactome	REACT_169398	0.0713588		vacuolar transport	Gene Ontology	GO:0007034	13	52	0.0757066
SMAD2/3 Phosphorylation Motif Mutants in Cancer	Reactome	REACT_169103	0.0713588		mTOR signalling	Reactome	REACT_6838	8	28	0.0763266
TGFBR1 KD Mutants in Cancer	Reactome	REACT_169263	0.0713588		regulation of nucleotide catabolic process	Gene Ontology	GO:0030811	96	541	0.0764228
Signaling by TGF-beta Receptor Complex	Reactome	REACT_6844	0.0713588		Embryoma	FunDO	1848	46	257	0.0765949
Loss of Function of TGFBR1 in Cancer	Reactome	REACT_169311	0.0713588		protein domain specific binding	Gene Ontology	GO:0019904	101	572	0.0770906
Loss of Function of TGFBR2 in Cancer	Reactome	REACT_169435	0.0713588		ligand-dependent nuclear receptor transcription coactivator activity	Gene Ontology	GO:0030374	12	47	0.0772393
Signaling by TGF-beta Receptor Complex in Cancer	Reactome	REACT_169122	0.0713588		cellular response to UV	Gene Ontology	GO:0034644	12	47	0.0772393
TGFBR2 Kinase Domain Mutants in Cancer	Reactome	REACT_169440	0.0713588		ATPase activity, coupled to movement of substances	Gene Ontology	GO:0043492	22	101	0.0773493
response to fibroblast growth factor	Gene Ontology	GO:0071774	0.071645		negative regulation of apoptotic signaling pathway	Gene Ontology	GO:2001234	35	175	0.0773553
Organelle biogenesis and maintenance	Reactome	REACT_200751	0.0720197		glycosylation	Gene Ontology	GO:0070085	51	269	0.0773991
negative regulation of chromosome organization	Gene Ontology	GO:2001251	0.0722602		Deadenylation-dependent mRNA decay	Reactome	REACT_20639	12	49	0.0774119
aspartate family amino acid metabolic process	Gene Ontology	GO:0009066	0.0723278		cell projection cytoplasm	Gene Ontology	GO:0032838	18	79	0.0775909
negative regulation of gene expression, epigenetic	Gene Ontology	GO:0045814	0.0723278		COLORECTAL CANCER	GAD		20	105	0.0777014
organic acid transport	Gene Ontology	GO:0015849	0.0725811		phospholipid binding	Gene Ontology	GO:0005543	54	287	0.0778584
Barrett's esophagus	FunDO	2164	0.072818		C-terminal protein lipidation	Gene Ontology	GO:0006501	8	27	0.0780099
triglyceride metabolic process	Gene Ontology	GO:0006641	0.0728686		INSULIN RESISTANCE	GAD		24	131	0.0781459
SMAD2/SMAD3:SMAD4 heterotrimer regulates transcription	Reactome	REACT_120734	0.0730505		ERYTHROCYTE INDICES	GAD		17	86	0.0781529
RNA Polymerase I Promoter Escape	Reactome	REACT_1913	0.0730505		glycoprotein biosynthetic process	Gene Ontology	GO:0009101	61	329	0.0781806
Nuclear Pore Complex (NPC) Disassembly	Reactome	REACT_163931	0.0730505		Waist circumference	NHGRI GWAS Catalog		7	25	0.0784029
RNA export from nucleus	Gene Ontology	GO:0006405	0.0731878		protein kinase binding	Gene Ontology	GO:0019901	78	432	0.0787714
regulation of translational initiation	Gene Ontology	GO:0006446	0.0733725		cAMP-dependent protein kinase regulator activity	Gene Ontology	GO:0008603	4	9	0.0788045
tube morphogenesis	Gene Ontology	GO:0035239	0.0733939		interleukin-6-mediated signaling pathway	Gene Ontology	GO:0070102	4	9	0.0788045
aromatic compound catabolic process	Gene Ontology	GO:0019439	0.0734197		regulation of T-helper 2 cell differentiation	Gene Ontology	GO:0045628	4	9	0.0788045
Oral cancer	FunDO	1739	0.0736051		antigen processing and presentation of exogenous peptide antigen via MHC class I, TAP-independent	Gene Ontology	GO:0002480	4	9	0.0788045
reproductive system development	Gene Ontology	GO:0061458	0.073696		AMP-activated protein kinase complex	Gene Ontology	GO:0031588	4	9	0.0788045
Factors involved in megakaryocyte development and platelet production	Reactome	REACT_24970	0.0738493		hepatocyte apoptotic process	Gene Ontology	GO:0097284	4	9	0.0788045
Mitotic G1-G1/S phases	Reactome	REACT_21267	0.0739191		cell death	Gene Ontology	GO:0008219	322	1964	0.0790782
ribonucleoside triphosphate metabolic process	Gene Ontology	GO:0009199	0.0740441		endosome to lysosome transport	Gene Ontology	GO:0008333	9	32	0.0791061
Regulation of nuclear beta catenin signaling and target gene transcription	PID	betacatenin_nuc_pathway	0.0741487		programmed necrotic cell death	Gene Ontology	GO:0097300	9	32	0.0791061
ribosome biogenesis	Gene Ontology	GO:0042254	0.0742471		keratan sulfate metabolic process	Gene Ontology	GO:0042339	9	32	0.0791061
cellular protein metabolic process	Gene Ontology	GO:0044267	0.0742747		C-terminal protein amino acid modification	Gene Ontology	GO:0018410	9	32	0.0791061
cellular response to starvation	Gene Ontology	GO:0009267	0.0742895		organelle subcompartment	Gene Ontology	GO:0031984	10	37	0.0791319
nucleocytoplasmic transport	Gene Ontology	GO:0006913	0.0745177		basal part of cell	Gene Ontology	GO:0045178	10	37	0.0791319
intracellular membrane-bounded organelle	Gene Ontology	GO:0043231	0.0745765		FoxO signaling pathway	KEGG PATHWAY	hsa04068	27	134	0.0801871
Inactivation of APC/C via direct inhibition of the APC/C complex	Reactome	REACT_1072	0.0747435		protein N-linked glycosylation via asparagine	Gene Ontology	GO:0018279	21	96	0.0804811
Inhibition of the proteolytic activity of APC/C required for the onset of anaphase by mitotic spindle checkpoint components	Reactome	REACT_1041	0.0747435		Metabolic pathways	KEGG PATHWAY	hsa01100	197	1213	0.0805947
Synthesis and interconversion of nucleotide di- and triphosphates	Reactome	REACT_21330	0.0747435		heterocycle metabolic process	Gene Ontology	GO:0046483	986	6250	0.0808791
response to growth factor	Gene Ontology	GO:0070848	0.0750187		@@MELANOMA	GAD		8	32	0.0809749
Fanconi Anemia pathway	Reactome	REACT_18410	0.0750216		Huntington disease	PANTHER	P00029	27	124	0.0811688
Nuclear Events (kinase and transcription factor activation)	Reactome	REACT_12433	0.0750216		chromosome, telomeric region	Gene Ontology	GO:0000781	14	58	0.0812376
Type 2 diabetes	NHGRI GWAS Catalog		0.0750479		Age-related macular degeneration (CNV)	NHGRI GWAS Catalog		3	6	0.0816254
mRNA Splicing - Major Pathway	Reactome	REACT_467	0.0750979		HDL cholesterol	NHGRI GWAS Catalog		23	120	0.0817174
mRNA Splicing	Reactome	REACT_1735	0.0750979		Regulation of AMPK activity via LKB1	Reactome	REACT_21285	5	14	0.0818733
nucleoside triphosphate metabolic process	Gene Ontology	GO:0009141	0.0754218		Extrinsic Pathway for Apoptosis	Reactome	REACT_1059	5	14	0.0818733
channel regulator activity	Gene Ontology	GO:0016247	0.0763265		Activation of Rac	Reactome	REACT_19226	5	14	0.0818733
Antigen processing: Ubiquitination & Proteasome degradation	Reactome	REACT_75842	0.0766346		Death Receptor Signalling	Reactome	REACT_1619	5	14	0.0818733
protein modification by small protein conjugation or removal	Gene Ontology	GO:0070647	0.07673		Nephronophthisis-medullary cystic kidney disease, including	KEGG DISEASE	H00537	6	17	0.0827748
regulation of oligodendrocyte differentiation	Gene Ontology	GO:0048713	0.0767464		LUNG CANCER	GAD		20	106	0.0828473
receptor recycling	Gene Ontology	GO:0001881	0.0767464		ribonucleoprotein complex binding	Gene Ontology	GO:0043021	16	69	0.0832489
positive regulation of pathway-restricted SMAD protein phosphorylation	Gene Ontology	GO:0010862	0.0767464		protein activation cascade	Gene Ontology	GO:0072376	16	69	0.0832489
trabecula formation	Gene Ontology	GO:0060343	0.0767464		Larynx cancer	FunDO	1903	4	10	0.0833192
Oxidative stress response	PANTHER	P00046	0.0769649		Hepatic porphyria	KEGG DISEASE	H00202	3	5	0.0834915
ubiquitin-protein transferase activity	Gene Ontology	GO:0004842	0.0771224		Adrenoleukodystrophy, neonatal (NALD)	KEGG DISEASE	H00177	3	5	0.0834915
Thyroid hormone synthesis	KEGG PATHWAY	hsa04918	0.0773344		hydrolase activity, acting on glycosyl bonds	Gene Ontology	GO:0016798	25	119	0.0835266
N-Glycan biosynthesis	KEGG PATHWAY	hsa00510	0.0773552		cysteine-type endopeptidase activator activity involved in apoptotic process	Gene Ontology	GO:0008656	6	18	0.0835599
methylation	Gene Ontology	GO:0032259	0.077683		histone H2A ubiquitination	Gene Ontology	GO:0033522	6	18	0.0835599
Ubiquitin mediated proteolysis	KEGG PATHWAY	hsa04120	0.0777337		negative regulation of alpha-beta T cell activation	Gene Ontology	GO:0046636	6	18	0.0835599
mitochondrion	Gene Ontology	GO:0005739	0.0778236		regulation of protein sumoylation	Gene Ontology	GO:0033233	6	18	0.0835599
Presenilin action in Notch and Wnt signaling	PID	ps1pathway	0.0780367		glycerophospholipid biosynthetic process	Gene Ontology	GO:0046474	38	194	0.0836356
MAPK signaling pathway	KEGG PATHWAY	hsa04010	0.0781432		death	Gene Ontology	GO:0016265	322	1968	0.0840502
@@Oral cancer	KEGG DISEASE	H00016	0.0782163		protein localization to nucleus	Gene Ontology	GO:0034504	52	277	0.0842748
endothelium development	Gene Ontology	GO:0003158	0.078285		cellular response to DNA damage stimulus	Gene Ontology	GO:0006974	121	699	0.0845617
regulation of response to DNA damage stimulus	Gene Ontology	GO:2001020	0.0784865		macromolecular complex subunit organization	Gene Ontology	GO:0043933	339	2077	0.0846329
nucleotidyltransferase activity	Gene Ontology	GO:0016779	0.0784865		anatomical structure formation involved in morphogenesis	Gene Ontology	GO:0048646	166	980	0.0846509
RNA localization	Gene Ontology	GO:0006403	0.0785029		site of polarized growth	Gene Ontology	GO:0030427	23	108	0.085116
GTP catabolic process	Gene Ontology	GO:0006184	0.0785364		Insulin signaling pathway	KEGG PATHWAY	hsa04910	28	141	0.085519
iron ion import	Gene Ontology	GO:0097286	0.078554		integral component of organelle membrane	Gene Ontology	GO:0031301	43	224	0.0860104
centrosome separation	Gene Ontology	GO:0051299	0.078554		Unfolded Protein Response (UPR)	Reactome	REACT_18356	17	78	0.086406
enucleate erythrocyte differentiation	Gene Ontology	GO:0043353	0.078554		Citric acid cycle (TCA cycle)	Reactome	REACT_1785	6	19	0.086428
regulation of translational termination	Gene Ontology	GO:0006449	0.078554		Signaling by Hippo	Reactome	REACT_118607	6	19	0.086428
protein localization to microtubule	Gene Ontology	GO:0035372	0.078554		negative regulation of macromolecule metabolic process	Gene Ontology	GO:0010605	268	1626	0.0866998
transcription from mitochondrial promoter	Gene Ontology	GO:0006390	0.078554		nucleotide binding	Gene Ontology	GO:0000166	370	2277	0.0867674
regulation of metalloenzyme activity	Gene Ontology	GO:0048552	0.078554		regulation of cell cycle G1/S phase transition	Gene Ontology	GO:1902806	27	131	0.0867737
amino acid salvage	Gene Ontology	GO:0043102	0.078554		PKB-mediated events	Reactome	REACT_456	8	29	0.0870918
heme transporter activity	Gene Ontology	GO:0015232	0.078554		regulation of protein complex assembly	Gene Ontology	GO:0043254	47	248	0.087119
other organism part	Gene Ontology	GO:0044217	0.078554		Amyotrophic lateral sclerosis (ALS)	KEGG DISEASE	H00058	5	13	0.0875082
cardiac muscle cell fate commitment	Gene Ontology	GO:0060923	0.078554		Immune System	Reactome	REACT_6900	183	1133	0.0875859
daunorubicin metabolic process	Gene Ontology	GO:0044597	0.078554		3'-5'-exoribonuclease activity	Gene Ontology	GO:0000175	7	23	0.0876301
centriole-centriole cohesion	Gene Ontology	GO:0010457	0.078554		Post-translational modification: synthesis of GPI-anchored proteins	Reactome	REACT_1853	7	24	0.0876917
heart induction	Gene Ontology	GO:0003129	0.078554		TRAF6 mediated NF-kB activation	Reactome	REACT_24969	7	24	0.0876917
L-methionine salvage	Gene Ontology	GO:0071267	0.078554		nucleoside phosphate binding	Gene Ontology	GO:1901265	370	2278	0.0879826
negative regulation of epidermal growth factor-activated receptor activity	Gene Ontology	GO:0007175	0.078554		Moyamoya disease	FunDO	1742	3	6	0.0884554
CARD domain binding	Gene Ontology	GO:0050700	0.078554		Degenerative disc disease	FunDO	2113	3	6	0.0884554
desmosome organization	Gene Ontology	GO:0002934	0.078554		regulation of cellular response to stress	Gene Ontology	GO:0080135	72	399	0.0885291
proline transport	Gene Ontology	GO:0015824	0.078554		Biosynthesis of the N-glycan precursor (dolichol lipid-linked oligosaccharide, LLO) and transfer to a nascent protein	Reactome	REACT_22433	15	67	0.0885463
other organism cell	Gene Ontology	GO:0044216	0.078554		hydrolase activity, acting on acid anhydrides, catalyzing transmembrane movement of substances	Gene Ontology	GO:0016820	22	103	0.0887345
establishment of apical/basal cell polarity	Gene Ontology	GO:0035089	0.078554		autophagic vacuole assembly	Gene Ontology	GO:0000045	10	38	0.0887878
protein K6-linked ubiquitination	Gene Ontology	GO:0085020	0.078554		regulation of lipid storage	Gene Ontology	GO:0010883	10	38	0.0887878
establishment of blood-brain barrier	Gene Ontology	GO:0060856	0.078554		dynein complex	Gene Ontology	GO:0030286	10	38	0.0887878
regulation of Wnt signaling pathway involved in heart development	Gene Ontology	GO:0003307	0.078554		mTOR signaling pathway	PID	mtor_4pathway	17	70	0.0889261
embryonic process involved in female pregnancy	Gene Ontology	GO:0060136	0.078554		regulation of extrinsic apoptotic signaling pathway in absence of ligand	Gene Ontology	GO:2001239	14	59	0.0889752
other organism	Gene Ontology	GO:0044215	0.078554		XBP1(S) activates chaperone genes	Reactome	REACT_18273	11	45	0.0890985
C4-dicarboxylate transport	Gene Ontology	GO:0015740	0.078554		intracellular protein transmembrane import	Gene Ontology	GO:0044743	8	28	0.0893317
doxorubicin metabolic process	Gene Ontology	GO:0044598	0.078554		adipose tissue development	Gene Ontology	GO:0060612	8	28	0.0893317
polyketide metabolic process	Gene Ontology	GO:0030638	0.078554		vesicle targeting, to, from or within Golgi	Gene Ontology	GO:0048199	8	28	0.0893317
L-methionine biosynthetic process	Gene Ontology	GO:0071265	0.078554		Esophageal cancer	KEGG DISEASE	H00017	4	9	0.0894382
extraorganismal space	Gene Ontology	GO:0043245	0.078554		translation regulator activity	Gene Ontology	GO:0045182	9	33	0.0895426
polynucleotide adenylyltransferase activity	Gene Ontology	GO:0004652	0.078554		vesicle docking	Gene Ontology	GO:0048278	9	33	0.0895426
INFERTILITY, MALE	GAD		0.0785947		regulation of intracellular protein transport	Gene Ontology	GO:0033157	42	219	0.0896379
SERUM MARKERS OF IRON STATUS	GAD		0.0785947		hypoxia and p53 in the cardiovascular system	BioCarta	100084	7	20	0.0898092
NATURAL MENOPAUSE	GAD		0.0785947		ras signaling pathway	BioCarta	100047	7	20	0.0898092
organelle outer membrane	Gene Ontology	GO:0031968	0.0787149		RXR and RAR heterodimerization with other nuclear receptor	PID	rxr_vdr_pathway	8	26	0.0898868
regulation of cell cycle G1/S phase transition	Gene Ontology	GO:1902806	0.0787314		GTP binding	Gene Ontology	GO:0005525	66	363	0.0899063
nuclear export	Gene Ontology	GO:0051168	0.0787986		Synthesis of PIPs at the late endosome membrane	Reactome	REACT_120918	4	10	0.0899802
oxidoreductase activity, acting on paired donors, with incorporation or reduction of molecular oxygen, 2-oxoglutarate as one donor, and incorporation of one atom each of oxygen into both donors	Gene Ontology	GO:0016706	0.079201		ribonuclease activity	Gene Ontology	GO:0004540	16	70	0.0904296
serine family amino acid metabolic process	Gene Ontology	GO:0009069	0.0793782		phagocytic vesicle	Gene Ontology	GO:0045335	16	70	0.0904296
DNA polymerase activity	Gene Ontology	GO:0034061	0.0793782		vacuolar lumen	Gene Ontology	GO:0005775	16	70	0.0904296
pteridine-containing compound metabolic process	Gene Ontology	GO:0042558	0.0793782		translation	Gene Ontology	GO:0006412	91	516	0.0904616
cellular metabolic compound salvage	Gene Ontology	GO:0043094	0.0793782		mitotic cell cycle phase transition	Gene Ontology	GO:0044772	83	467	0.0908342
ligase activity, forming carbon-sulfur bonds	Gene Ontology	GO:0016877	0.0793782		ATPase activity, coupled	Gene Ontology	GO:0042623	49	261	0.0911771
regulation of cysteine-type endopeptidase activity	Gene Ontology	GO:2000116	0.0794264		cellular component biogenesis	Gene Ontology	GO:0044085	336	2063	0.0912622
regulation of cell death	Gene Ontology	GO:0010941	0.0795375		endosome membrane	Gene Ontology	GO:0010008	37	190	0.0915971
MyD88:Mal cascade initiated on plasma membrane	Reactome	REACT_6788	0.0797106		Sulfur metabolism	KEGG PATHWAY	hsa00920	4	10	0.0918227
Toll Like Receptor TLR6:TLR2 Cascade	Reactome	REACT_8006	0.0797106		y branching of actin filaments	BioCarta	100254	6	16	0.0919199
microtubule polymerization	Gene Ontology	GO:0046785	0.0799248		regulation of angiotensin levels in blood	Gene Ontology	GO:0002002	5	14	0.0919616
thymus development	Gene Ontology	GO:0048538	0.0799248		ganglioside metabolic process	Gene Ontology	GO:0001573	5	14	0.0919616
purine nucleobase metabolic process	Gene Ontology	GO:0006144	0.0799248		integral component of peroxisomal membrane	Gene Ontology	GO:0005779	5	14	0.0919616
regulation of alcohol biosynthetic process	Gene Ontology	GO:1902930	0.0799248		intrinsic component of peroxisomal membrane	Gene Ontology	GO:0031231	5	14	0.0919616
Thiazide-induced adverse metabolic effects in hypertensive patients	NHGRI GWAS Catalog		0.0801533		pole plasm	Gene Ontology	GO:0045495	5	14	0.0919616
negative regulation of programmed cell death	Gene Ontology	GO:0043069	0.0803003		germ plasm	Gene Ontology	GO:0060293	5	14	0.0919616
organonitrogen compound catabolic process	Gene Ontology	GO:1901565	0.0807497		positive regulation of glycoprotein metabolic process	Gene Ontology	GO:1903020	5	14	0.0919616
cytoskeleton	Gene Ontology	GO:0005856	0.0809279		tricarboxylic acid metabolic process	Gene Ontology	GO:0072350	5	14	0.0919616
Gastric cancer	KEGG DISEASE	H00018	0.0810148		P granule	Gene Ontology	GO:0043186	5	14	0.0919616
regulation of eif-4e and p70s6 kinase	BioCarta	100178	0.0814961		metalloenzyme regulator activity	Gene Ontology	GO:0010576	5	14	0.0919616
Dialysis-related mortality	NHGRI GWAS Catalog		0.0815107		regulation of angiotensin metabolic process	Gene Ontology	GO:0060177	5	14	0.0919616
phosphate transmembrane transporter activity	Gene Ontology	GO:1901677	0.0816148		@@Disease	Reactome	REACT_116125	196	1221	0.092116
ATPase regulator activity	Gene Ontology	GO:0060590	0.0816148		transferase activity, transferring acyl groups other than amino-acyl groups	Gene Ontology	GO:0016747	38	196	0.0921413
nuclear-transcribed mRNA catabolic process, deadenylation-dependent decay	Gene Ontology	GO:0000288	0.0818438		single-organism carbohydrate metabolic process	Gene Ontology	GO:0044723	114	659	0.0923993
guanosine-containing compound catabolic process	Gene Ontology	GO:1901069	0.0820287		coated vesicle	Gene Ontology	GO:0030135	32	161	0.0926161
VEGFR2 mediated cell proliferation	Reactome	REACT_228024	0.0821242		Proinsulin levels	NHGRI GWAS Catalog		4	11	0.0936039
Interactions of Vpr with host cellular proteins	Reactome	REACT_6757	0.0821242		ER Quality Control Compartment (ERQC)	Reactome	REACT_25091	3	6	0.0941676
Pyrimidine metabolism	KEGG PATHWAY	hsa00240	0.0821643		carbohydrate metabolic process	Gene Ontology	GO:0005975	144	847	0.0942853
QT INTERVAL	GAD		0.082172		Diseases of glycosylation	Reactome	REACT_267705	24	120	0.0943233
transcription factor binding transcription factor activity	Gene Ontology	GO:0000989	0.0824011		Mucopolysaccharidoses	Reactome	REACT_147853	24	120	0.0943233
Homologous recombination	KEGG PATHWAY	hsa03440	0.0834749		Diseases associated with glycosaminoglycan metabolism	Reactome	REACT_267707	24	120	0.0943233
toll-like receptor 3 signaling pathway	Gene Ontology	GO:0034138	0.0836054		MPS VII - Sly syndrome	Reactome	REACT_147759	24	120	0.0943233
MyD88-dependent toll-like receptor signaling pathway	Gene Ontology	GO:0002755	0.0836054		Defective SLC26A2 causes chondrodysplasias	Reactome	REACT_267662	24	120	0.0943233
DNA polymerase complex	Gene Ontology	GO:0042575	0.0838648		MPS IIIC - Sanfilippo syndrome C	Reactome	REACT_147860	24	120	0.0943233
Fanconi anaemia nuclear complex	Gene Ontology	GO:0043240	0.0838648		Defective EXT1 causes exostoses 1, TRPS2 and CHDS	Reactome	REACT_267674	24	120	0.0943233
corticosteroid hormone secretion	Gene Ontology	GO:0035930	0.0838648		MPS IIID - Sanfilippo syndrome D	Reactome	REACT_147749	24	120	0.0943233
cyclooxygenase pathway	Gene Ontology	GO:0019371	0.0838648		MPS I - Hurler syndrome	Reactome	REACT_147857	24	120	0.0943233
ectodermal placode formation	Gene Ontology	GO:0060788	0.0838648		MPS IIIA - Sanfilippo syndrome A	Reactome	REACT_147753	24	120	0.0943233
protein localization to chromatin	Gene Ontology	GO:0071168	0.0838648		MPS IV - Morquio syndrome B	Reactome	REACT_147798	24	120	0.0943233
positive regulation of G2/M transition of mitotic cell cycle	Gene Ontology	GO:0010971	0.0838648		Defective CHST3 causes SEDCJD	Reactome	REACT_267708	24	120	0.0943233
ectodermal placode morphogenesis	Gene Ontology	GO:0071697	0.0838648		MPS IX - Natowicz syndrome	Reactome	REACT_147739	24	120	0.0943233
mitochondrial DNA metabolic process	Gene Ontology	GO:0032042	0.0838648		MPS IIIB - Sanfilippo syndrome B	Reactome	REACT_147788	24	120	0.0943233
ectodermal placode development	Gene Ontology	GO:0071696	0.0838648		Defective B3GAT3 causes JDSSDHD	Reactome	REACT_267659	24	120	0.0943233
MAP kinase phosphatase activity	Gene Ontology	GO:0033549	0.0838648		MPS IV - Morquio syndrome A	Reactome	REACT_147825	24	120	0.0943233
positive regulation of cell cycle G2/M phase transition	Gene Ontology	GO:1902751	0.0838648		Glycosaminoglycan metabolism	Reactome	REACT_121315	24	120	0.0943233
negative regulation of cellular process	Gene Ontology	GO:0048523	0.0838756		MPS VI - Maroteaux-Lamy syndrome	Reactome	REACT_147719	24	120	0.0943233
reproductive structure development	Gene Ontology	GO:0048608	0.0840533		MPS II - Hunter syndrome	Reactome	REACT_147734	24	120	0.0943233
Apoptosis induced DNA fragmentation	Reactome	REACT_1213	0.0842066		Defective B4GALT7 causes EDS, progeroid type	Reactome	REACT_267711	24	120	0.0943233
Activation of DNA fragmentation factor	Reactome	REACT_13462	0.0842066		Defective PAPSS2 causes SEMD-PA	Reactome	REACT_267645	24	120	0.0943233
protein complex	Gene Ontology	GO:0043234	0.0845859		Defective CHST14 causes EDS, musculocontractural type	Reactome	REACT_267642	24	120	0.0943233
negative regulation of biological process	Gene Ontology	GO:0048519	0.0849861		Defective EXT2 causes exostoses 2	Reactome	REACT_267654	24	120	0.0943233
transcriptional repressor complex	Gene Ontology	GO:0017053	0.085009		Defective B4GALT1 causes B4GALT1-CDG (CDG-2d)	Reactome	REACT_267635	24	120	0.0943233
coenzyme metabolic process	Gene Ontology	GO:0006732	0.0854373		Defective CHSY1 causes TPBS	Reactome	REACT_267682	24	120	0.0943233
regulation of protein modification by small protein conjugation or removal	Gene Ontology	GO:1903320	0.0856611		Defective CHST6 causes MCDC1	Reactome	REACT_267713	24	120	0.0943233
regulation of spermatogenesis by crem	BioCarta	100197	0.0856819		enzyme inhibitor activity	Gene Ontology	GO:0004857	59	322	0.0944509
purine nucleoside triphosphate metabolic process	Gene Ontology	GO:0009144	0.0861071		protein export from nucleus	Gene Ontology	GO:0006611	12	49	0.0944717
nucleic acid binding	Gene Ontology	GO:0003676	0.0861569		NAD binding	Gene Ontology	GO:0051287	12	49	0.0944717
sulfur compound biosynthetic process	Gene Ontology	GO:0044272	0.086329		I-kappaB kinase/NF-kappaB signaling	Gene Ontology	GO:0007249	45	238	0.0945084
Aseptic necrosis of bone	FunDO	2232	0.0864596		EGF receptor signaling pathway	PANTHER	P00018	24	110	0.0945457
long-chain fatty acid transport	Gene Ontology	GO:0015909	0.0865319		protein kinase regulator activity	Gene Ontology	GO:0019887	25	121	0.0945467
anion:cation symporter activity	Gene Ontology	GO:0015296	0.0865319		response to oxidative stress	Gene Ontology	GO:0006979	58	316	0.0945911
transcription from RNA polymerase I promoter	Gene Ontology	GO:0006360	0.0865319		positive regulation of programmed cell death	Gene Ontology	GO:0043068	71	395	0.0949118
centromere complex assembly	Gene Ontology	GO:0034508	0.0865319		positive regulation of apoptotic process	Gene Ontology	GO:0043065	70	389	0.0952162
porphyrin-containing compound biosynthetic process	Gene Ontology	GO:0006779	0.0866349		Red blood cell traits	NHGRI GWAS Catalog		16	79	0.09549
transition metal ion transmembrane transporter activity	Gene Ontology	GO:0046915	0.0866349		Tuberculosis	KEGG PATHWAY	hsa05152	34	179	0.0955268
C21-steroid hormone metabolic process	Gene Ontology	GO:0008207	0.0866349		cell cycle phase transition	Gene Ontology	GO:0044770	85	481	0.0956926
regulation of protein insertion into mitochondrial membrane involved in apoptotic signaling pathway	Gene Ontology	GO:1900739	0.0866349		small molecule binding	Gene Ontology	GO:0036094	410	2541	0.0958579
positive regulation of protein insertion into mitochondrial membrane involved in apoptotic signaling pathway	Gene Ontology	GO:1900740	0.0866349		enzyme regulator activity	Gene Ontology	GO:0030234	144	848	0.0964209
sodium channel regulator activity	Gene Ontology	GO:0017080	0.0866349		zymogen activation	Gene Ontology	GO:0031638	23	110	0.0968811
F-cell distribution	NHGRI GWAS Catalog		0.0867312		sulfur amino acid metabolic process	Gene Ontology	GO:0000096	11	44	0.0969613
Hematocrit	NHGRI GWAS Catalog		0.0867312		retrograde transport, endosome to Golgi	Gene Ontology	GO:0042147	11	44	0.0969613
Mortality in heart failure	NHGRI GWAS Catalog		0.0867312		WALDENSTROM MACROGLOBULINAEMIA	GAD		3	7	0.0975947
Temperament (bipolar disorder)	NHGRI GWAS Catalog		0.0867312		ANTHROPOMETRIC TRAITS	GAD		3	7	0.0975947
regulation of epithelial cell differentiation	Gene Ontology	GO:0030856	0.0867736		Opioid prodynorphin pathway	PANTHER	P05916	6	18	0.0980007
Mitotic Spindle Checkpoint	Reactome	REACT_2137	0.0869295		Opioid proenkephalin pathway	PANTHER	P05915	6	18	0.0980007
LEUKOCYTE COUNT	GAD		0.0870302		Opioid proopiomelanocortin pathway	PANTHER	P05917	6	18	0.0980007
amino acid transport	Gene Ontology	GO:0006865	0.0871174		Alzheimer's disease	FunDO	1740	35	193	0.0981144
microtubule associated complex	Gene Ontology	GO:0005875	0.0873136		Congenital disorders of cofactor/vitamin metabolism	KEGG DISEASE		6	18	0.0982237
nucleotide metabolic process	Gene Ontology	GO:0009117	0.0873273		Mitochondrial Fatty Acid Beta-Oxidation	Reactome	REACT_1473	5	15	0.0983041
regulation of viral transcription	Gene Ontology	GO:0046782	0.0873918		cyclin binding	Gene Ontology	GO:0030332	6	19	0.0983417
nucleic acid phosphodiester bond hydrolysis	Gene Ontology	GO:0090305	0.0878826		cellular response to peptide hormone stimulus	Gene Ontology	GO:0071375	55	299	0.098581
regulation of binding	Gene Ontology	GO:0051098	0.0878826		Laminin interactions	Reactome	REACT_169262	8	30	0.0986927
negative regulation of DNA binding	Gene Ontology	GO:0043392	0.0879768		cell cycle G1/S phase transition	Gene Ontology	GO:0044843	46	245	0.0987416
regulation of mitochondrial outer membrane permeabilization involved in apoptotic signaling pathway	Gene Ontology	GO:1901028	0.0879768		@@PSORIASIS	GAD		16	83	0.0988573
protein insertion into membrane	Gene Ontology	GO:0051205	0.0879768		cytoskeletal protein binding	Gene Ontology	GO:0008092	128	749	0.0989411
heat shock protein binding	Gene Ontology	GO:0031072	0.0883089		membrane lipid biosynthetic process	Gene Ontology	GO:0046467	21	99	0.0989563
extrinsic component of cytoplasmic side of plasma membrane	Gene Ontology	GO:0031234	0.0883089		cysteine-type endopeptidase regulator activity involved in apoptotic process	Gene Ontology	GO:0043028	10	39	0.0991195
NOTCH1 Intracellular Domain Regulates Transcription	Reactome	REACT_118780	0.0888727		intermediate filament-based process	Gene Ontology	GO:0045103	10	39	0.0991195
positive regulation of gene expression	Gene Ontology	GO:0010628	0.0889578		head morphogenesis	Gene Ontology	GO:0060323	10	39	0.0991195
canonical Wnt signaling pathway	Gene Ontology	GO:0060070	0.0889655		protein self-association	Gene Ontology	GO:0043621	10	39	0.0991195
nucleoside monophosphate biosynthetic process	Gene Ontology	GO:0009124	0.0891501		intracellular sterol transport	Gene Ontology	GO:0032366	4	10	0.0993495
trans-Golgi Network Vesicle Budding	Reactome	REACT_11235	0.0903139		RNAi effector complex	Gene Ontology	GO:0031332	4	10	0.0993495
Clathrin derived vesicle budding	Reactome	REACT_19187	0.0903139		positive regulation of pseudopodium assembly	Gene Ontology	GO:0031274	4	10	0.0993495
positive regulation of transcription, DNA-templated	Gene Ontology	GO:0045893	0.0904128		guanylate kinase activity	Gene Ontology	GO:0004385	4	10	0.0993495
positive regulation of nucleic acid-templated transcription	Gene Ontology	GO:1903508	0.0904128		leukocyte migration involved in inflammatory response	Gene Ontology	GO:0002523	4	10	0.0993495
positive regulation of RNA metabolic process	Gene Ontology	GO:0051254	0.0904419		regulation of viral-induced cytoplasmic pattern recognition receptor signaling pathway	Gene Ontology	GO:0039531	4	10	0.0993495
purine ribonucleoside triphosphate metabolic process	Gene Ontology	GO:0009205	0.0904432		peroxisome fission	Gene Ontology	GO:0016559	4	10	0.0993495
macromolecule modification	Gene Ontology	GO:0043412	0.0908182		zymogen granule membrane	Gene Ontology	GO:0042589	4	10	0.0993495
BH3-only proteins associate with and inactivate anti-apoptotic BCL-2 members	Reactome	REACT_330	0.090944		RISC complex	Gene Ontology	GO:0016442	4	10	0.0993495
peptidyl-threonine phosphorylation	Gene Ontology	GO:0018107	0.0912339		coenzyme catabolic process	Gene Ontology	GO:0009109	4	10	0.0993495
cellular component disassembly involved in execution phase of apoptosis	Gene Ontology	GO:0006921	0.0912339		long-chain fatty acid binding	Gene Ontology	GO:0036041	4	10	0.0993495
regulation of organ growth	Gene Ontology	GO:0046620	0.0912339		misfolded or incompletely synthesized protein catabolic process	Gene Ontology	GO:0006515	4	10	0.0993495
TOR signaling	Gene Ontology	GO:0031929	0.0914431		leukocyte aggregation	Gene Ontology	GO:0070486	4	10	0.0993495
Lysine degradation	KEGG PATHWAY	hsa00310	0.0915634		intracellular cholesterol transport	Gene Ontology	GO:0032367	4	10	0.0993495
regulation of DNA replication	Gene Ontology	GO:0006275	0.0919993		regulation of Arp2/3 complex-mediated actin nucleation	Gene Ontology	GO:0034315	4	10	0.0993495
Cancers of the lung and pleura	KEGG DISEASE		0.0928756		cytoplasmic ubiquitin ligase complex	Gene Ontology	GO:0000153	4	10	0.0993495
organic cyclic compound catabolic process	Gene Ontology	GO:1901361	0.0929632		GTP-Rho binding	Gene Ontology	GO:0017049	4	10	0.0993495
mitochondrial transport	Gene Ontology	GO:0006839	0.0929698		negative regulation of protein oligomerization	Gene Ontology	GO:0032460	4	10	0.0993495
ribonucleoside monophosphate biosynthetic process	Gene Ontology	GO:0009156	0.0933841		NADPH binding	Gene Ontology	GO:0070402	4	10	0.0993495
modulation by host of symbiont transcription	Gene Ontology	GO:0052472	0.0935315		regulation of autophagic vacuole assembly	Gene Ontology	GO:2000785	4	10	0.0993495
anaphase-promoting complex	Gene Ontology	GO:0005680	0.0935315		histone H3-K4 trimethylation	Gene Ontology	GO:0080182	4	10	0.0993495
modulation by host of viral transcription	Gene Ontology	GO:0043921	0.0935315		UDP-N-acetylglucosamine metabolic process	Gene Ontology	GO:0006047	4	10	0.0993495
steroid hormone secretion	Gene Ontology	GO:0035929	0.0935315		bronchus development	Gene Ontology	GO:0060433	4	10	0.0993495
ovulation	Gene Ontology	GO:0030728	0.0935315		organic cyclic compound metabolic process	Gene Ontology	GO:1901360	1015	6464	0.0997067
hydrolase activity, hydrolyzing N-glycosyl compounds	Gene Ontology	GO:0016799	0.0935315
mitochondrial RNA metabolic process	Gene Ontology	GO:0000959	0.0935315		--------------------
nuclear euchromatin	Gene Ontology	GO:0005719	0.0935315
cyclic nucleotide catabolic process	Gene Ontology	GO:0009214	0.0935315
lymph vessel development	Gene Ontology	GO:0001945	0.0935315		--------------------
centriole assembly	Gene Ontology	GO:0098534	0.0935315
mitogen-activated protein kinase kinase kinase binding	Gene Ontology	GO:0031435	0.0935315
negative regulation of cyclin-dependent protein serine/threonine kinase activity	Gene Ontology	GO:0045736	0.0935315		--------------------
Hsp70 protein binding	Gene Ontology	GO:0030544	0.0935315
negative regulation of TOR signaling	Gene Ontology	GO:0032007	0.0935315
response to ischemia	Gene Ontology	GO:0002931	0.0935315
nucleoside phosphate metabolic process	Gene Ontology	GO:0006753	0.0937332
angiogenesis	Gene Ontology	GO:0001525	0.0945167
downregulated of mta-3 in er-negative breast tumors	BioCarta	100102	0.0946699
transforming growth factor beta receptor signaling pathway	Gene Ontology	GO:0007179	0.0948914
Metabolism of amino acids and derivatives	Reactome	REACT_13	0.0949448
positive regulation of nucleobase-containing compound metabolic process	Gene Ontology	GO:0045935	0.0955673
enzyme binding	Gene Ontology	GO:0019899	0.0956328
ATP catabolic process	Gene Ontology	GO:0006200	0.0957383
Toll Like Receptor TLR1:TLR2 Cascade	Reactome	REACT_8005	0.0961352
Toll Like Receptor 2 (TLR2) Cascade	Reactome	REACT_7980	0.0961352
Class I MHC mediated antigen processing & presentation	Reactome	REACT_75820	0.0961824
motor activity	Gene Ontology	GO:0003774	0.0968266
ISG15 antiviral mechanism	Reactome	REACT_115831	0.0968303
Antiviral mechanism by IFN-stimulated genes	Reactome	REACT_115676	0.0968303
ligase activity, forming carbon-nitrogen bonds	Gene Ontology	GO:0016879	0.0969319
S-adenosylmethionine-dependent methyltransferase activity	Gene Ontology	GO:0008757	0.0969319
dephosphorylation	Gene Ontology	GO:0016311	0.0972508
G alpha (z) signalling events	Reactome	REACT_19333	0.0972517
Fanconi's anemia	FunDO	1720	0.0974252
pancreatic juice secretion	Gene Ontology	GO:0030157	0.097622
negative regulation of protein autophosphorylation	Gene Ontology	GO:0031953	0.097622
heme transport	Gene Ontology	GO:0015886	0.097622
cytoplasmic translational initiation	Gene Ontology	GO:0002183	0.097622
negative regulation of digestive system process	Gene Ontology	GO:0060457	0.097622
regulation of tight junction assembly	Gene Ontology	GO:2000810	0.097622
epithelial to mesenchymal transition involved in endocardial cushion formation	Gene Ontology	GO:0003198	0.097622
membrane repolarization during cardiac muscle cell action potential	Gene Ontology	GO:0086013	0.097622
paraxial mesoderm morphogenesis	Gene Ontology	GO:0048340	0.097622
eukaryotic translation initiation factor 4F complex	Gene Ontology	GO:0016281	0.097622
regulation of centriole replication	Gene Ontology	GO:0046599	0.097622
peptidyl-lysine dimethylation	Gene Ontology	GO:0018027	0.097622
establishment or maintenance of monopolar cell polarity	Gene Ontology	GO:0061339	0.097622
aminoglycoside antibiotic metabolic process	Gene Ontology	GO:0030647	0.097622
histone-serine phosphorylation	Gene Ontology	GO:0035404	0.097622
misfolded protein binding	Gene Ontology	GO:0051787	0.097622
establishment of monopolar cell polarity	Gene Ontology	GO:0061162	0.097622
hydrolase activity, acting on carbon-nitrogen (but not peptide) bonds, in cyclic amidines	Gene Ontology	GO:0016814	0.0977062
acyl-CoA biosynthetic process	Gene Ontology	GO:0071616	0.0977062
thioester biosynthetic process	Gene Ontology	GO:0035384	0.0977062
positive regulation of ubiquitin-protein ligase activity involved in mitotic cell cycle	Gene Ontology	GO:0051437	0.0977305
embryonic heart tube development	Gene Ontology	GO:0035050	0.0977305
Endometriosis	NHGRI GWAS Catalog		0.0978363
lipid transport	Gene Ontology	GO:0006869	0.0979855
branching morphogenesis of an epithelial tube	Gene Ontology	GO:0048754	0.0980621
Head and neck cancers	KEGG DISEASE		0.0980729
negative regulation of protein tyrosine kinase activity	Gene Ontology	GO:0061099	0.0986114
zinc ion transmembrane transporter activity	Gene Ontology	GO:0005385	0.0986114
heart trabecula formation	Gene Ontology	GO:0060347	0.0986114
negative regulation of intrinsic apoptotic signaling pathway by p53 class mediator	Gene Ontology	GO:1902254	0.0986114
ESC/E(Z) complex	Gene Ontology	GO:0035098	0.0986114
protein localization to microtubule cytoskeleton	Gene Ontology	GO:0072698	0.0986114
regulation of spindle checkpoint	Gene Ontology	GO:0090231	0.0986114
cardiac cell fate commitment	Gene Ontology	GO:0060911	0.0986114
zinc ion transmembrane transport	Gene Ontology	GO:0071577	0.0986114
negative regulation of glucose transport	Gene Ontology	GO:0010829	0.0986114
CCR4-NOT complex	Gene Ontology	GO:0030014	0.0986114
paraxial mesoderm development	Gene Ontology	GO:0048339	0.0986114
Ada2/Gcn5/Ada3 transcription activator complex	Gene Ontology	GO:0005671	0.0986114
Downstream signaling of activated FGFR	Reactome	REACT_21272	0.0987066
artery development	Gene Ontology	GO:0060840	0.0988317
protein kinase binding	Gene Ontology	GO:0019901	0.0990893
Endometrial cancer	KEGG PATHWAY	hsa05213	0.0992044
HIF-1-alpha transcription factor network	PID	hif1_tfpathway	0.0994379
GnRH signaling pathway	KEGG PATHWAY	hsa04912	0.0998091
response to starvation	Gene Ontology	GO:0042594	0.0998694
--------------------
--------------------

## Sheet: H322
Terms enriched in H322 cells downregulated genes after NF-YA inactivation					Terms enriched in H322 cells upregulated genes after NF-YA inactivation
#Term	Database	ID	P-Value		#Term	Database	ID	P-Value
epithelium development	Gene Ontology	GO:0060429	3.76233e-06		RNA binding	Gene Ontology	GO:0003723	5.05158e-19
tube development	Gene Ontology	GO:0035295	1.44587e-05		nuclear part	Gene Ontology	GO:0044428	1.72938e-16
canonical Wnt signaling pathway	Gene Ontology	GO:0060070	1.60845e-05		RNA processing	Gene Ontology	GO:0006396	8.53038e-16
morphogenesis of an epithelium	Gene Ontology	GO:0002009	2.90635e-05		poly(A) RNA binding	Gene Ontology	GO:0044822	2.7423e-15
tissue morphogenesis	Gene Ontology	GO:0048729	4.20266e-05		nuclear lumen	Gene Ontology	GO:0031981	1.59983e-14
epithelial cell differentiation	Gene Ontology	GO:0030855	4.68215e-05		nucleus	Gene Ontology	GO:0005634	2.0755e-13
gland development	Gene Ontology	GO:0048732	6.11837e-05		intracellular organelle part	Gene Ontology	GO:0044446	1.07854e-12
positive regulation of epithelial cell proliferation	Gene Ontology	GO:0050679	7.06746e-05		organelle part	Gene Ontology	GO:0044422	5.26806e-12
tissue development	Gene Ontology	GO:0009888	8.09964e-05		intracellular organelle lumen	Gene Ontology	GO:0070013	6.70662e-12
heart development	Gene Ontology	GO:0007507	8.31838e-05		cellular macromolecule metabolic process	Gene Ontology	GO:0044260	9.8097e-12
glycoprotein metabolic process	Gene Ontology	GO:0009100	9.50527e-05		nucleoplasm	Gene Ontology	GO:0005654	1.6424e-11
protein O-linked glycosylation	Gene Ontology	GO:0006493	9.61811e-05		organelle organization	Gene Ontology	GO:0006996	3.12373e-11
cytoplasm	Gene Ontology	GO:0072359	9.77655e-05		membrane-enclosed lumen	Gene Ontology	GO:0031974	6.66822e-11
cardiovascular system development	Gene Ontology	GO:0072358	9.77655e-05		organelle lumen	Gene Ontology	GO:0043233	8.54266e-11
enzyme linked receptor protein signaling pathway	Gene Ontology	GO:0007167	0.000106233		intracellular membrane-bounded organelle	Gene Ontology	GO:0043231	1.79132e-10
regulation of epithelial cell proliferation	Gene Ontology	GO:0050678	0.000107888		mRNA processing	Gene Ontology	GO:0006397	2.9254e-10
mesenchymal cell differentiation	Gene Ontology	GO:0048762	0.000130255		intracellular organelle	Gene Ontology	GO:0043229	6.29781e-10
carbohydrate metabolic process	Gene Ontology	GO:0005975	0.000139843		gene expression	Gene Ontology	GO:0010467	1.69834e-09
blood vessel development	Gene Ontology	GO:0001568	0.000168242		nucleic acid metabolic process	Gene Ontology	GO:0090304	1.87273e-09
positive regulation of signal transduction	Gene Ontology	GO:0009967	0.000170034		mRNA metabolic process	Gene Ontology	GO:0016071	5.21282e-09
tube morphogenesis	Gene Ontology	GO:0035239	0.000175871		macromolecular complex	Gene Ontology	GO:0032991	5.44505e-09
epithelial cell proliferation	Gene Ontology	GO:0050673	0.000184789		RNA splicing, via transesterification reactions	Gene Ontology	GO:0000375	7.01922e-09
morphogenesis of a branching epithelium	Gene Ontology	GO:0061138	0.000202634		RNA splicing	Gene Ontology	GO:0008380	7.6894e-09
morphogenesis of a branching structure	Gene Ontology	GO:0001763	0.000207493		cellular protein metabolic process	Gene Ontology	GO:0044267	1.33038e-08
single-organism carbohydrate metabolic process	Gene Ontology	GO:0044723	0.000215544		ribonucleoprotein complex	Gene Ontology	GO:0030529	2.35185e-08
vasculature development	Gene Ontology	GO:0001944	0.000240017		nucleobase-containing compound metabolic process	Gene Ontology	GO:0006139	2.37285e-08
glycoprotein biosynthetic process	Gene Ontology	GO:0009101	0.000246431		RNA metabolic process	Gene Ontology	GO:0016070	2.57664e-08
stem cell differentiation	Gene Ontology	GO:0048863	0.000248275		single-organism organelle organization	Gene Ontology	GO:1902589	2.66633e-08
lung development	Gene Ontology	GO:0030324	0.000249226		Spliceosome	KEGG PATHWAY	hsa03040	2.71455e-08
mammary gland development	Gene Ontology	GO:0030879	0.000250435		protein localization	Gene Ontology	GO:0008104	3.26319e-08
Wnt signaling pathway	Gene Ontology	GO:0016055	0.000271243		nucleolus	Gene Ontology	GO:0005730	3.66015e-08
epithelial tube morphogenesis	Gene Ontology	GO:0060562	0.00027466		centrosome	Gene Ontology	GO:0005813	3.829e-08
regulation of ossification	Gene Ontology	GO:0030278	0.000305112		nucleoplasm part	Gene Ontology	GO:0044451	4.45394e-08
mesenchymal cell development	Gene Ontology	GO:0014031	0.00031757		transferase complex	Gene Ontology	GO:1990234	4.82467e-08
transmembrane receptor protein tyrosine kinase signaling pathway	Gene Ontology	GO:0007169	0.000367435		microtubule organizing center	Gene Ontology	GO:0005815	5.29002e-08
respiratory tube development	Gene Ontology	GO:0030323	0.000373024		nucleic acid binding	Gene Ontology	GO:0003676	6.30863e-08
cartilage development	Gene Ontology	GO:0051216	0.000376091		intracellular part	Gene Ontology	GO:0044424	6.9018e-08
respiratory system development	Gene Ontology	GO:0060541	0.000420069		ncRNA metabolic process	Gene Ontology	GO:0034660	8.26866e-08
mesenchyme development	Gene Ontology	GO:0060485	0.000458653		heterocycle metabolic process	Gene Ontology	GO:0046483	8.65964e-08
positive regulation of response to stimulus	Gene Ontology	GO:0048584	0.000461205		RNA splicing, via transesterification reactions with bulged adenosine as nucleophile	Gene Ontology	GO:0000377	9.54729e-08
blood vessel morphogenesis	Gene Ontology	GO:0048514	0.000487063		mRNA splicing, via spliceosome	Gene Ontology	GO:0000398	9.54729e-08
regulation of mesenchymal cell proliferation	Gene Ontology	GO:0010464	0.000540994		non-membrane-bounded organelle	Gene Ontology	GO:0043228	1.26516e-07
O-glycan processing	Gene Ontology	GO:0016266	0.000577408		intracellular non-membrane-bounded organelle	Gene Ontology	GO:0043232	1.26516e-07
embryonic organ development	Gene Ontology	GO:0048568	0.000607638		establishment of protein localization	Gene Ontology	GO:0045184	1.38516e-07
stem cell development	Gene Ontology	GO:0048864	0.000626889		protein transport	Gene Ontology	GO:0015031	1.89825e-07
lung epithelium development	Gene Ontology	GO:0060428	0.000666568		cellular aromatic compound metabolic process	Gene Ontology	GO:0006725	2.21638e-07
ear development	Gene Ontology	GO:0043583	0.000694076		macromolecule metabolic process	Gene Ontology	GO:0043170	2.27335e-07
gland morphogenesis	Gene Ontology	GO:0022612	0.000714944		intracellular	Gene Ontology	GO:0005622	2.28825e-07
regulatory region nucleic acid binding	Gene Ontology	GO:0001067	0.000804343		ribonucleoprotein complex biogenesis	Gene Ontology	GO:0022613	4.29052e-07
regulatory region DNA binding	Gene Ontology	GO:0000975	0.000804343		catalytic complex	Gene Ontology	GO:1902494	4.30379e-07
MPS IIIA - Sanfilippo syndrome A	Reactome	REACT_147753	0.000815365		intracellular transport	Gene Ontology	GO:0046907	4.37684e-07
Diseases of glycosylation	Reactome	REACT_267705	0.000815365		macromolecule localization	Gene Ontology	GO:0033036	6.87831e-07
Mucopolysaccharidoses	Reactome	REACT_147853	0.000815365		cell cycle	Gene Ontology	GO:0007049	9.01937e-07
Diseases associated with glycosaminoglycan metabolism	Reactome	REACT_267707	0.000815365		single-organism intracellular transport	Gene Ontology	GO:1902582	1.10085e-06
MPS VII - Sly syndrome	Reactome	REACT_147759	0.000815365		Gene Expression	Reactome	REACT_71	1.10823e-06
Defective SLC26A2 causes chondrodysplasias	Reactome	REACT_267662	0.000815365		cellular response to stress	Gene Ontology	GO:0033554	1.15328e-06
MPS IIIC - Sanfilippo syndrome C	Reactome	REACT_147860	0.000815365		organic cyclic compound metabolic process	Gene Ontology	GO:1901360	1.19011e-06
Defective EXT1 causes exostoses 1, TRPS2 and CHDS	Reactome	REACT_267674	0.000815365		cellular metabolic process	Gene Ontology	GO:0044237	1.20148e-06
MPS IIID - Sanfilippo syndrome D	Reactome	REACT_147749	0.000815365		cellular nitrogen compound metabolic process	Gene Ontology	GO:0034641	1.38e-06
MPS I - Hurler syndrome	Reactome	REACT_147857	0.000815365		membrane-bounded organelle	Gene Ontology	GO:0043227	1.39775e-06
MPS IV - Morquio syndrome B	Reactome	REACT_147798	0.000815365		mitotic cell cycle process	Gene Ontology	GO:1903047	2.1262e-06
Defective CHST3 causes SEDCJD	Reactome	REACT_267708	0.000815365		cytosol	Gene Ontology	GO:0005829	2.1404e-06
MPS IX - Natowicz syndrome	Reactome	REACT_147739	0.000815365		protein binding	Gene Ontology	GO:0005515	2.32949e-06
MPS IIIB - Sanfilippo syndrome B	Reactome	REACT_147788	0.000815365		organelle	Gene Ontology	GO:0043226	2.92279e-06
Defective B3GAT3 causes JDSSDHD	Reactome	REACT_267659	0.000815365		spliceosomal complex	Gene Ontology	GO:0005681	2.98851e-06
MPS IV - Morquio syndrome A	Reactome	REACT_147825	0.000815365		heterocyclic compound binding	Gene Ontology	GO:1901363	3.59131e-06
Glycosaminoglycan metabolism	Reactome	REACT_121315	0.000815365		macromolecule modification	Gene Ontology	GO:0043412	3.75377e-06
MPS VI - Maroteaux-Lamy syndrome	Reactome	REACT_147719	0.000815365		HIV Infection	Reactome	REACT_6185	3.93754e-06
MPS II - Hunter syndrome	Reactome	REACT_147734	0.000815365		cellular response to DNA damage stimulus	Gene Ontology	GO:0006974	4.00893e-06
Defective B4GALT7 causes EDS, progeroid type	Reactome	REACT_267711	0.000815365		tRNA metabolic process	Gene Ontology	GO:0006399	5.23855e-06
Defective B4GALT1 causes B4GALT1-CDG (CDG-2d)	Reactome	REACT_267635	0.000815365		Cancer	FunDO	1934	5.35224e-06
Defective EXT2 causes exostoses 2	Reactome	REACT_267654	0.000815365		microtubule cytoskeleton	Gene Ontology	GO:0015630	6.0035e-06
Defective PAPSS2 causes SEMD-PA	Reactome	REACT_267645	0.000815365		endosomal transport	Gene Ontology	GO:0016197	6.28836e-06
Defective CHSY1 causes TPBS	Reactome	REACT_267682	0.000815365		mitotic cell cycle	Gene Ontology	GO:0000278	6.48698e-06
Defective CHST14 causes EDS, musculocontractural type	Reactome	REACT_267642	0.000815365		ncRNA processing	Gene Ontology	GO:0034470	6.98241e-06
Defective CHST6 causes MCDC1	Reactome	REACT_267713	0.000815365		cytoplasm	Gene Ontology	GO:0005737	6.98919e-06
chondrocyte differentiation	Gene Ontology	GO:0002062	0.000825029		protein complex	Gene Ontology	GO:0043234	7.26909e-06
positive regulation of mesenchymal cell proliferation	Gene Ontology	GO:0002053	0.000916956		DNA metabolic process	Gene Ontology	GO:0006259	9.02377e-06
reproductive structure development	Gene Ontology	GO:0048608	0.000993877		organic cyclic compound binding	Gene Ontology	GO:0097159	9.31165e-06
transcription regulatory region DNA binding	Gene Ontology	GO:0044212	0.00106547		cellular component organization or biogenesis	Gene Ontology	GO:0071840	1.19503e-05
mesenchymal cell proliferation	Gene Ontology	GO:0010463	0.00110011		cell cycle process	Gene Ontology	GO:0022402	1.31352e-05
Golgi apparatus	Gene Ontology	GO:0005794	0.00110763		nitrogen compound metabolic process	Gene Ontology	GO:0006807	1.32988e-05
branching morphogenesis of an epithelial tube	Gene Ontology	GO:0048754	0.00114364		HIV Life Cycle	Reactome	REACT_6256	1.67203e-05
positive regulation of MAPK cascade	Gene Ontology	GO:0043410	0.00116997		cellular component biogenesis	Gene Ontology	GO:0044085	2.09487e-05
positive regulation of intracellular signal transduction	Gene Ontology	GO:1902533	0.00118177		DNA-templated transcription, elongation	Gene Ontology	GO:0006354	2.1925e-05
developmental growth	Gene Ontology	GO:0048589	0.00122566		multi-organism cellular process	Gene Ontology	GO:0044764	3.1456e-05
ossification	Gene Ontology	GO:0001503	0.00123576		tRNA processing	Gene Ontology	GO:0008033	3.24327e-05
reproductive system development	Gene Ontology	GO:0061458	0.0012571		cellular macromolecule catabolic process	Gene Ontology	GO:0044265	3.4185e-05
MAPK cascade	Gene Ontology	GO:0000165	0.00129638		protein modification by small protein conjugation or removal	Gene Ontology	GO:0070647	3.50833e-05
positive regulation of signaling	Gene Ontology	GO:0023056	0.00130437		viral process	Gene Ontology	GO:0016032	4.53139e-05
Notch signaling pathway	Gene Ontology	GO:0007219	0.00131408		Late Phase of HIV Life Cycle	Reactome	REACT_6361	4.97618e-05
exocrine system development	Gene Ontology	GO:0035272	0.00131609		helicase activity	Gene Ontology	GO:0004386	5.13681e-05
positive regulation of kinase activity	Gene Ontology	GO:0033674	0.00135892		cellular protein modification process	Gene Ontology	GO:0006464	5.96665e-05
protein glycosylation	Gene Ontology	GO:0006486	0.00137112		protein modification process	Gene Ontology	GO:0036211	5.96665e-05
macromolecule glycosylation	Gene Ontology	GO:0043413	0.00137112		RNA Polymerase II Transcription	Reactome	REACT_1366	6.06308e-05
positive regulation of protein kinase activity	Gene Ontology	GO:0045860	0.00138607		intraciliary transport particle	Gene Ontology	GO:0030990	6.70615e-05
regulation of cell proliferation	Gene Ontology	GO:0042127	0.00141124		symbiosis, encompassing mutualism through parasitism	Gene Ontology	GO:0044403	7.11166e-05
columnar/cuboidal epithelial cell differentiation	Gene Ontology	GO:0002065	0.00141562		interspecies interaction between organisms	Gene Ontology	GO:0044419	7.11166e-05
Elastic fibre formation	Reactome	REACT_150366	0.00154653		cytoplasmic part	Gene Ontology	GO:0044444	7.92183e-05
negative regulation of locomotion	Gene Ontology	GO:0040013	0.00154837		transcription elongation from RNA polymerase II promoter	Gene Ontology	GO:0006368	7.92275e-05
anatomical structure formation involved in morphogenesis	Gene Ontology	GO:0048646	0.00158845		cellular localization	Gene Ontology	GO:0051641	8.20598e-05
Hippo signaling pathway	KEGG PATHWAY	hsa04390	0.00160372		primary metabolic process	Gene Ontology	GO:0044238	8.38585e-05
positive regulation of osteoblast differentiation	Gene Ontology	GO:0045669	0.00166204		mitochondrion	Gene Ontology	GO:0005739	9.38852e-05
signal transduction by phosphorylation	Gene Ontology	GO:0023014	0.00167031		mitotic cell cycle phase transition	Gene Ontology	GO:0044772	0.000103364
skin development	Gene Ontology	GO:0043588	0.00168007		RNA modification	Gene Ontology	GO:0009451	0.000110799
negative regulation of RNA biosynthetic process	Gene Ontology	GO:1902679	0.00168143		DNA repair	Gene Ontology	GO:0006281	0.000120398
negative regulation of transcription from RNA polymerase II promoter	Gene Ontology	GO:0000122	0.00168919		cell cycle phase transition	Gene Ontology	GO:0044770	0.000124595
negative regulation of cell proliferation	Gene Ontology	GO:0008285	0.00170055		cilium organization	Gene Ontology	GO:0044782	0.000125923
positive regulation of protein phosphorylation	Gene Ontology	GO:0001934	0.00170557		protein metabolic process	Gene Ontology	GO:0019538	0.000136212
Proteoglycans in cancer	KEGG PATHWAY	hsa05205	0.00172555		protein ubiquitination	Gene Ontology	GO:0016567	0.000147614
carbohydrate derivative biosynthetic process	Gene Ontology	GO:1901137	0.00175052		intraciliary transport particle B	Gene Ontology	GO:0030992	0.000148638
positive regulation of cell communication	Gene Ontology	GO:0010647	0.00192037		nuclear DNA-directed RNA polymerase complex	Gene Ontology	GO:0055029	0.000174221
negative chemotaxis	Gene Ontology	GO:0050919	0.00195875		DNA-directed RNA polymerase complex	Gene Ontology	GO:0000428	0.000174221
connective tissue development	Gene Ontology	GO:0061448	0.00198765		cellular component organization	Gene Ontology	GO:0016043	0.000179331
regulation of osteoblast differentiation	Gene Ontology	GO:0045667	0.00199564		catalytic step 2 spliceosome	Gene Ontology	GO:0071013	0.000180076
regulation of canonical Wnt signaling pathway	Gene Ontology	GO:0060828	0.00199681		cilium assembly	Gene Ontology	GO:0042384	0.000194709
response to growth factor	Gene Ontology	GO:0070848	0.00201233		negative regulation of cellular protein metabolic process	Gene Ontology	GO:0032269	0.000195041
Acetylcholine regulates insulin secretion	Reactome	REACT_18405	0.00211945		RNA polymerase complex	Gene Ontology	GO:0030880	0.000200028
renal system development	Gene Ontology	GO:0072001	0.00212325		ubiquitin ligase complex	Gene Ontology	GO:0000151	0.000200305
epidermis development	Gene Ontology	GO:0008544	0.00222771		ribonucleoprotein complex subunit organization	Gene Ontology	GO:0071826	0.00020229
sulfur compound metabolic process	Gene Ontology	GO:0006790	0.00227643		establishment of vesicle localization	Gene Ontology	GO:0051650	0.00020419
Molecules associated with elastic fibres	Reactome	REACT_150331	0.00227837		regulation of cell cycle	Gene Ontology	GO:0051726	0.000215594
cellular response to growth factor stimulus	Gene Ontology	GO:0071363	0.0022843		Transcription of the HIV genome	Reactome	REACT_6233	0.000217749
neural crest cell differentiation	Gene Ontology	GO:0014033	0.00228448		ubiquitin protein ligase binding	Gene Ontology	GO:0031625	0.000222754
urogenital system development	Gene Ontology	GO:0001655	0.00239501		small conjugating protein ligase binding	Gene Ontology	GO:0044389	0.000222754
STOMACH NEOPLASMS	GAD		0.00240579		Golgi vesicle transport	Gene Ontology	GO:0048193	0.000224803
positive regulation of bone mineralization	Gene Ontology	GO:0030501	0.00241148		chromosome organization	Gene Ontology	GO:0051276	0.0002293
regulation of organ morphogenesis	Gene Ontology	GO:2000027	0.00241274		protein modification by small protein conjugation	Gene Ontology	GO:0032446	0.00024286
FGF signaling pathway	PID	fgf_pathway	0.00244254		organic substance metabolic process	Gene Ontology	GO:0071704	0.000265129
negative regulation of transcription, DNA-templated	Gene Ontology	GO:0045892	0.00245051		cellular protein localization	Gene Ontology	GO:0034613	0.000268879
negative regulation of nucleic acid-templated transcription	Gene Ontology	GO:1903507	0.00245051		translation	Gene Ontology	GO:0006412	0.000272113
copper ion binding	Gene Ontology	GO:0005507	0.00245066		RNA transport	KEGG PATHWAY	hsa03013	0.000273979
Melanogenesis	KEGG PATHWAY	hsa04916	0.00247217		proteasomal protein catabolic process	Gene Ontology	GO:0010498	0.000276179
embryonic organ morphogenesis	Gene Ontology	GO:0048562	0.00249053		cellular catabolic process	Gene Ontology	GO:0044248	0.000286123
Periodontal disease-related phenotypes	NHGRI GWAS Catalog		0.00250752		ubiquitin-dependent protein catabolic process	Gene Ontology	GO:0006511	0.000307525
kidney development	Gene Ontology	GO:0001822	0.00253117		establishment of localization in cell	Gene Ontology	GO:0051649	0.000309426
fibroblast growth factor receptor signaling pathway	Gene Ontology	GO:0008543	0.00253938		regulation of cellular protein metabolic process	Gene Ontology	GO:0032268	0.000322563
negative regulation of nucleobase-containing compound metabolic process	Gene Ontology	GO:0045934	0.00255806		cellular macromolecule localization	Gene Ontology	GO:0070727	0.00032742
Amino acid synthesis and interconversion (transamination)	Reactome	REACT_238	0.00261113		modification-dependent macromolecule catabolic process	Gene Ontology	GO:0043632	0.000339275
glycosylation	Gene Ontology	GO:0070085	0.00261944		Mitochondrial translation	Reactome	REACT_267673	0.000345775
regulation of cell development	Gene Ontology	GO:0060284	0.00263892		vesicle localization	Gene Ontology	GO:0051648	0.000354511
cellular response to organic substance	Gene Ontology	GO:0071310	0.00267435		RNA 3'-end processing	Gene Ontology	GO:0031123	0.000369689
negative regulation of nitrogen compound metabolic process	Gene Ontology	GO:0051172	0.00268946		Basal transcription factors	KEGG PATHWAY	hsa03022	0.000450202
negative regulation of macromolecule biosynthetic process	Gene Ontology	GO:0010558	0.00273543		mediator complex	Gene Ontology	GO:0016592	0.000453027
mammary gland epithelium development	Gene Ontology	GO:0061180	0.00275264		cullin-RING ubiquitin ligase complex	Gene Ontology	GO:0031461	0.000455426
positive regulation of phosphorylation	Gene Ontology	GO:0042327	0.00279731		cellular macromolecule biosynthetic process	Gene Ontology	GO:0034645	0.000459178
chordate embryonic development	Gene Ontology	GO:0043009	0.00280119		Membrane Trafficking	Reactome	REACT_11123	0.000490846
cell proliferation	Gene Ontology	GO:0008283	0.00281662		double-strand break repair	Gene Ontology	GO:0006302	0.000509513
neural crest cell development	Gene Ontology	GO:0014032	0.00289218		ribonucleoprotein complex assembly	Gene Ontology	GO:0022618	0.000509828
embryo development ending in birth or egg hatching	Gene Ontology	GO:0009792	0.00289242		small conjugating protein-specific protease activity	Gene Ontology	GO:0019783	0.000519549
negative regulation of cellular biosynthetic process	Gene Ontology	GO:0031327	0.00290679		proteasome-mediated ubiquitin-dependent protein catabolic process	Gene Ontology	GO:0043161	0.000530613
growth factor binding	Gene Ontology	GO:0019838	0.00293315		modification-dependent protein catabolic process	Gene Ontology	GO:0019941	0.000532983
molting cycle process	Gene Ontology	GO:0022404	0.00312849		regulation of cellular metabolic process	Gene Ontology	GO:0031323	0.000545867
hair follicle development	Gene Ontology	GO:0001942	0.00312849		intracellular protein transport	Gene Ontology	GO:0006886	0.00056944
hair cycle process	Gene Ontology	GO:0022405	0.00312849		Schizophrenia	NHGRI GWAS Catalog		0.000597128
nuclear import	Gene Ontology	GO:0051170	0.00319893		proteolysis involved in cellular protein catabolic process	Gene Ontology	GO:0051603	0.0006106
Isolated orofacial clefts	KEGG DISEASE	H00516	0.00325011		DNA-templated transcription, termination	Gene Ontology	GO:0006353	0.000618153
O-linked glycosylation of mucins	Reactome	REACT_115606	0.00328171		macromolecule biosynthetic process	Gene Ontology	GO:0009059	0.000627492
negative regulation of biosynthetic process	Gene Ontology	GO:0009890	0.00329616		mRNA 3'-end processing	Gene Ontology	GO:0031124	0.00064296
branching involved in salivary gland morphogenesis	Gene Ontology	GO:0060445	0.00330443		ER to Golgi vesicle-mediated transport	Gene Ontology	GO:0006888	0.0006606
developmental programmed cell death	Gene Ontology	GO:0010623	0.00332858		ribosome biogenesis	Gene Ontology	GO:0042254	0.000671591
negative regulation of RNA metabolic process	Gene Ontology	GO:0051253	0.00334811		negative regulation of protein metabolic process	Gene Ontology	GO:0051248	0.000684476
central nervous system development	Gene Ontology	GO:0007417	0.00348615		SNARE complex	Gene Ontology	GO:0031201	0.000717351
response to topologically incorrect protein	Gene Ontology	GO:0035966	0.00350354		RNA Polymerase II Pre-transcription Events	Reactome	REACT_22107	0.000720093
NOTCH1 Intracellular Domain Regulates Transcription	Reactome	REACT_118780	0.00354159		cellular protein catabolic process	Gene Ontology	GO:0044257	0.000743882
positive regulation of transferase activity	Gene Ontology	GO:0051347	0.00357216		cilium morphogenesis	Gene Ontology	GO:0060271	0.000755857
lung alveolus development	Gene Ontology	GO:0048286	0.00361061		RNA degradation	KEGG PATHWAY	hsa03018	0.000788054
positive regulation of biomineral tissue development	Gene Ontology	GO:0070169	0.00363101		nucleotide binding	Gene Ontology	GO:0000166	0.000791728
single-organism nuclear import	Gene Ontology	GO:1902593	0.0036494		nucleoside phosphate binding	Gene Ontology	GO:1901265	0.000812622
protein import into nucleus	Gene Ontology	GO:0006606	0.0036494		ubiquitin-specific protease activity	Gene Ontology	GO:0004843	0.000850488
protein targeting to nucleus	Gene Ontology	GO:0044744	0.0036494		macromolecular complex subunit organization	Gene Ontology	GO:0043933	0.000863922
organonitrogen compound biosynthetic process	Gene Ontology	GO:1901566	0.0037005		Endocytosis	KEGG PATHWAY	hsa04144	0.000884908
response to fibroblast growth factor	Gene Ontology	GO:0071774	0.00374801		endosome organization	Gene Ontology	GO:0007032	0.000893784
substrate-dependent cerebral cortex tangential migration	Gene Ontology	GO:0021825	0.00378846		vesicle-mediated transport	Gene Ontology	GO:0016192	0.000901839
brain development	Gene Ontology	GO:0007420	0.00381938		endonuclease activity, active with either ribo- or deoxyribonucleic acids and producing 5'-phosphomonoesters	Gene Ontology	GO:0016893	0.000906774
inner ear development	Gene Ontology	GO:0048839	0.00383208		metabolic process	Gene Ontology	GO:0008152	0.000916765
positive regulation of protein serine/threonine kinase activity	Gene Ontology	GO:0071902	0.00384937		Regulation of autophagy	KEGG PATHWAY	hsa04140	0.000930421
ear morphogenesis	Gene Ontology	GO:0042471	0.00399418		establishment of organelle localization	Gene Ontology	GO:0051656	0.000953608
salivary gland development	Gene Ontology	GO:0007431	0.00400292		Mitochondrial translation initiation	Reactome	REACT_267680	0.000957304
positive regulation of cell-cell adhesion	Gene Ontology	GO:0022409	0.00400292		ribonucleoside binding	Gene Ontology	GO:0032549	0.000972414
negative regulation of gene expression	Gene Ontology	GO:0010629	0.00401443		Cell Cycle, Mitotic	Reactome	REACT_152	0.000984333
positive regulation of stem cell proliferation	Gene Ontology	GO:2000648	0.00412396		nucleoside binding	Gene Ontology	GO:0001882	0.00108177
single-organism biosynthetic process	Gene Ontology	GO:0044711	0.00429732		Mitochondrial translation termination	Reactome	REACT_267602	0.00110477
regulation of cell-cell adhesion	Gene Ontology	GO:0022407	0.00430141		Organelle biogenesis and maintenance	Reactome	REACT_200751	0.00111806
axon extension involved in axon guidance	Gene Ontology	GO:0048846	0.00430266		autophagy	Gene Ontology	GO:0006914	0.00112509
neuron projection extension involved in neuron projection guidance	Gene Ontology	GO:1902284	0.00430266		purine ribonucleoside triphosphate binding	Gene Ontology	GO:0035639	0.00115391
negative regulation of cellular macromolecule biosynthetic process	Gene Ontology	GO:2000113	0.00436798		macromolecule catabolic process	Gene Ontology	GO:0009057	0.001184
in utero embryonic development	Gene Ontology	GO:0001701	0.00437925		DNA-directed RNA polymerase II, holoenzyme	Gene Ontology	GO:0016591	0.00122735
Constitutive Signaling by NOTCH1 HD+PEST Domain Mutants	Reactome	REACT_160254	0.00438001		regulation of TOR signaling	Gene Ontology	GO:0032006	0.00130938
Constitutive Signaling by NOTCH1 PEST Domain Mutants	Reactome	REACT_160243	0.00438001		Mitotic Anaphase	Reactome	REACT_1275	0.00133506
Signaling by VEGF	Reactome	REACT_12529	0.00445508		Platelet counts	NHGRI GWAS Catalog		0.00133978
protein localization to nucleus	Gene Ontology	GO:0034504	0.00446364		regulation of macromolecule metabolic process	Gene Ontology	GO:0060255	0.00135015
cellular response to fibroblast growth factor stimulus	Gene Ontology	GO:0044344	0.00461714		Antigen processing: Ubiquitination & Proteasome degradation	Reactome	REACT_75842	0.00135096
forebrain neuron differentiation	Gene Ontology	GO:0021879	0.00462842		purine nucleoside binding	Gene Ontology	GO:0001883	0.00135658
Golgi membrane	Gene Ontology	GO:0000139	0.00467705		transcription elongation factor complex	Gene Ontology	GO:0008023	0.00136975
angiogenesis	Gene Ontology	GO:0001525	0.00476932		dephosphorylation	Gene Ontology	GO:0016311	0.00139088
Golgi apparatus part	Gene Ontology	GO:0044431	0.00478385		cytoskeleton-dependent intracellular transport	Gene Ontology	GO:0030705	0.00141892
negative regulation of signal transduction	Gene Ontology	GO:0009968	0.00495493		Mitotic Metaphase and Anaphase	Reactome	REACT_150314	0.00146422
gamma-catenin binding	Gene Ontology	GO:0045295	0.00496296		purine ribonucleoside binding	Gene Ontology	GO:0032550	0.00148957
regulation of fibroblast growth factor receptor signaling pathway	Gene Ontology	GO:0040036	0.00516187		regulation of metabolic process	Gene Ontology	GO:0019222	0.00157367
regulation of Notch signaling pathway	Gene Ontology	GO:0008593	0.00525219		nuclear body	Gene Ontology	GO:0016604	0.00157947
glycosaminoglycan metabolic process	Gene Ontology	GO:0030203	0.00533359		cellular component assembly involved in morphogenesis	Gene Ontology	GO:0010927	0.00157947
post-translational protein modification	Gene Ontology	GO:0043687	0.00535046		cellular component assembly	Gene Ontology	GO:0022607	0.00158213
single organismal cell-cell adhesion	Gene Ontology	GO:0016337	0.00538996		mRNA binding	Gene Ontology	GO:0003729	0.00162148
regulation of anatomical structure morphogenesis	Gene Ontology	GO:0022603	0.0054186		membrane organization	Gene Ontology	GO:0061024	0.00169941
Signaling pathways regulating pluripotency of stem cells	KEGG PATHWAY	hsa04550	0.00546566		positive regulation of viral process	Gene Ontology	GO:0048524	0.00169966
sequence-specific DNA binding RNA polymerase II transcription factor activity	Gene Ontology	GO:0000981	0.00559082		nucleobase-containing compound catabolic process	Gene Ontology	GO:0034655	0.00174455
cell-cell junction organization	Gene Ontology	GO:0045216	0.00559683		nucleolar part	Gene Ontology	GO:0044452	0.00174565
negative regulation of cellular metabolic process	Gene Ontology	GO:0031324	0.00570429		spliceosomal snRNP assembly	Gene Ontology	GO:0000387	0.00174565
glycosaminoglycan biosynthetic process	Gene Ontology	GO:0006024	0.00576463		regulation of nitrogen compound metabolic process	Gene Ontology	GO:0051171	0.00174644
positive regulation of phosphate metabolic process	Gene Ontology	GO:0045937	0.00578507		negative regulation of cell cycle	Gene Ontology	GO:0045786	0.0017896
positive regulation of phosphorus metabolic process	Gene Ontology	GO:0010562	0.00578507		Mitochondrial translation elongation	Reactome	REACT_267677	0.0018562
epithelial cell development	Gene Ontology	GO:0002064	0.00583795		protein monoubiquitination	Gene Ontology	GO:0006513	0.00190979
single organism cell adhesion	Gene Ontology	GO:0098602	0.00588018		organelle localization	Gene Ontology	GO:0051640	0.00192328
osteoblast differentiation	Gene Ontology	GO:0001649	0.00593767		protein catabolic process	Gene Ontology	GO:0030163	0.00194132
positive regulation of transcription from RNA polymerase II promoter	Gene Ontology	GO:0045944	0.00598692		ribonuclease activity	Gene Ontology	GO:0004540	0.00201723
heart morphogenesis	Gene Ontology	GO:0003007	0.00610839		endoribonuclease activity, producing 5'-phosphomonoesters	Gene Ontology	GO:0016891	0.00219243
regulation of neurogenesis	Gene Ontology	GO:0050767	0.00614088		nucleic acid phosphodiester bond hydrolysis	Gene Ontology	GO:0090305	0.00219512
regulation of Wnt signaling pathway	Gene Ontology	GO:0030111	0.00618025		purine NTP-dependent helicase activity	Gene Ontology	GO:0070035	0.00222228
commissural neuron axon guidance	Gene Ontology	GO:0071679	0.00625957		ATP-dependent helicase activity	Gene Ontology	GO:0008026	0.00222228
cell junction organization	Gene Ontology	GO:0034330	0.00634686		mitotic nuclear division	Gene Ontology	GO:0007067	0.00223041
aminoglycan biosynthetic process	Gene Ontology	GO:0006023	0.00639609		rRNA processing	Gene Ontology	GO:0006364	0.00226502
positive regulation of cell adhesion	Gene Ontology	GO:0045785	0.00642953		mitochondrial matrix	Gene Ontology	GO:0005759	0.00227714
mucopolysaccharide metabolic process	Gene Ontology	GO:1903510	0.00647693		Class I MHC mediated antigen processing & presentation	Reactome	REACT_75820	0.00231624
gliogenesis	Gene Ontology	GO:0042063	0.00668206		binding	Gene Ontology	GO:0005488	0.00234061
Skin diseases	KEGG DISEASE		0.00672891		negative regulation of macromolecule metabolic process	Gene Ontology	GO:0010605	0.0023933
Skin and soft tissue diseases	KEGG DISEASE		0.00672891		Cyclin A:Cdk2-associated events at S phase entry	Reactome	REACT_9029	0.00241068
regulation of phosphorylation	Gene Ontology	GO:0042325	0.00678767		protein folding	Gene Ontology	GO:0006457	0.00246922
trans-Golgi network transport vesicle	Gene Ontology	GO:0030140	0.00681214		rRNA metabolic process	Gene Ontology	GO:0016072	0.00249007
fibronectin binding	Gene Ontology	GO:0001968	0.00681214		mitochondrion organization	Gene Ontology	GO:0007005	0.00250738
negative regulation of fibroblast growth factor receptor signaling pathway	Gene Ontology	GO:0040037	0.00685032		purine ribonucleotide binding	Gene Ontology	GO:0032555	0.00251914
Metabolism of carbohydrates	Reactome	REACT_474	0.00688329		chromatin modification	Gene Ontology	GO:0016568	0.00252181
Myoclonic epilepsy of Lafora	Reactome	REACT_200783	0.00688329		G1/S Transition	Reactome	REACT_1783	0.00252877
Glycogen storage diseases	Reactome	REACT_200833	0.00688329		negative regulation of protein modification process	Gene Ontology	GO:0031400	0.00255433
positive regulation of MAP kinase activity	Gene Ontology	GO:0043406	0.00688736		Ubiquitin mediated proteolysis	KEGG PATHWAY	hsa04120	0.00259116
aminoglycan metabolic process	Gene Ontology	GO:0006022	0.00695603		regulation of nucleobase-containing compound metabolic process	Gene Ontology	GO:0019219	0.00260882
endothelial cell migration	Gene Ontology	GO:0043542	0.00710261		cell projection assembly	Gene Ontology	GO:0030031	0.00261436
morphogenesis of an epithelial bud	Gene Ontology	GO:0060572	0.00720516		purine nucleotide binding	Gene Ontology	GO:0017076	0.00264779
regulation of cell differentiation	Gene Ontology	GO:0045595	0.00732809		Separation of Sister Chromatids	Reactome	REACT_150471	0.00272953
Signaling by NOTCH1 in Cancer	Reactome	REACT_160214	0.00733541		chromatin organization	Gene Ontology	GO:0006325	0.00279115
Signaling by NOTCH1 HD Domain Mutants in Cancer	Reactome	REACT_160133	0.00733541		intraciliary transport	Gene Ontology	GO:0042073	0.00283825
Signaling by NOTCH1 PEST Domain Mutants in Cancer	Reactome	REACT_160301	0.00733541		photoreceptor connecting cilium	Gene Ontology	GO:0032391	0.00283825
Signaling by NOTCH1	Reactome	REACT_118859	0.00733541		intracellular protein transmembrane import	Gene Ontology	GO:0044743	0.00287556
Signaling by NOTCH1 t(7;9)(NOTCH1:M1580_K2555) Translocation Mutant	Reactome	REACT_160082	0.00733541		microtubule-based transport	Gene Ontology	GO:0010970	0.00290195
Signaling by NOTCH1 HD+PEST Domain Mutants in Cancer	Reactome	REACT_160248	0.00733541		mitochondrial transport	Gene Ontology	GO:0006839	0.00290616
FBXW7 Mutants and NOTCH1 in Cancer	Reactome	REACT_160099	0.00733541		nucleus organization	Gene Ontology	GO:0006997	0.00291347
Signaling by NOTCH	Reactome	REACT_299	0.00739849		organelle assembly	Gene Ontology	GO:0070925	0.00293025
regulation of cell adhesion	Gene Ontology	GO:0030155	0.00746965		HEMATOLOGICAL	GAD		0.00295497
PERPHENAZINE	GAD		0.00758268		cytoplasmic transport	Gene Ontology	GO:0016482	0.00298209
regulation of protein phosphorylation	Gene Ontology	GO:0001932	0.00758827		chaperone binding	Gene Ontology	GO:0051087	0.00315716
Metabolism	Reactome	REACT_111217	0.00760203		Cell Cycle	Reactome	REACT_115566	0.00316272
response to unfolded protein	Gene Ontology	GO:0006986	0.00763607		vacuole organization	Gene Ontology	GO:0007033	0.0031694
regulation of MAP kinase activity	Gene Ontology	GO:0043405	0.00782243		protein dephosphorylation	Gene Ontology	GO:0006470	0.00316944
oligodendrocyte differentiation	Gene Ontology	GO:0048709	0.00782604		regulation of gene expression	Gene Ontology	GO:0010468	0.00316959
developmental process involved in reproduction	Gene Ontology	GO:0003006	0.0078819		negative regulation of protein ubiquitination	Gene Ontology	GO:0031397	0.00321066
positive regulation of ossification	Gene Ontology	GO:0045778	0.00788802		mitochondrial membrane organization	Gene Ontology	GO:0007006	0.00322429
HS-GAG degradation	Reactome	REACT_120752	0.00791086		ribonucleotide binding	Gene Ontology	GO:0032553	0.00323665
cell junction assembly	Gene Ontology	GO:0034329	0.00804124		ribonucleoprotein complex binding	Gene Ontology	GO:0043021	0.00344573
endocrine system development	Gene Ontology	GO:0035270	0.00806068		intracellular protein transmembrane transport	Gene Ontology	GO:0065002	0.00350144
positive regulation of endothelial cell proliferation	Gene Ontology	GO:0001938	0.00811454		vesicle docking	Gene Ontology	GO:0048278	0.00350144
transmembrane receptor protein tyrosine kinase activity	Gene Ontology	GO:0004714	0.00811454		synaptic vesicle exocytosis	Gene Ontology	GO:0016079	0.00350871
mammary gland morphogenesis	Gene Ontology	GO:0060443	0.00817998		nuclease activity	Gene Ontology	GO:0004518	0.00357353
Post-translational protein modification	Reactome	REACT_22161	0.00822948		cellular response to external stimulus	Gene Ontology	GO:0071496	0.00359046
embryonic viscerocranium morphogenesis	Gene Ontology	GO:0048703	0.00835729		spindle pole	Gene Ontology	GO:0000922	0.00361362
neural plate pattern specification	Gene Ontology	GO:0060896	0.00835729		protein deubiquitination	Gene Ontology	GO:0016579	0.0036599
apoptotic process involved in morphogenesis	Gene Ontology	GO:0060561	0.00843148		transcription, DNA-templated	Gene Ontology	GO:0006351	0.00366084
columnar/cuboidal epithelial cell development	Gene Ontology	GO:0002066	0.00845009		nucleic acid-templated transcription	Gene Ontology	GO:0097659	0.00366084
Validated transcriptional targets of TAp63 isoforms	PID	tap63pathway	0.00866527		midbody	Gene Ontology	GO:0030496	0.00369135
positive regulation of developmental process	Gene Ontology	GO:0051094	0.00887763		Herpes simplex infection	KEGG PATHWAY	hsa05168	0.00373798
negative regulation of macromolecule metabolic process	Gene Ontology	GO:0010605	0.00909731		cellular macromolecular complex assembly	Gene Ontology	GO:0034622	0.00374607
regulation of MAPK cascade	Gene Ontology	GO:0043408	0.00910812		syntaxin binding	Gene Ontology	GO:0019905	0.00378623
pituitary gland development	Gene Ontology	GO:0021983	0.00921876		S Phase	Reactome	REACT_899	0.0038099
forebrain generation of neurons	Gene Ontology	GO:0021872	0.00921963		cytoskeleton	Gene Ontology	GO:0005856	0.00388622
regulation of stem cell proliferation	Gene Ontology	GO:0072091	0.00924555		ATP binding	Gene Ontology	GO:0005524	0.00404645
pyridine-containing compound metabolic process	Gene Ontology	GO:0072524	0.00934707		phosphorus metabolic process	Gene Ontology	GO:0006793	0.00404925
artery morphogenesis	Gene Ontology	GO:0048844	0.00936887		TOR signaling	Gene Ontology	GO:0031929	0.00406134
apoptotic process involved in development	Gene Ontology	GO:1902742	0.00938952		microtubule organizing center part	Gene Ontology	GO:0044450	0.00408747
lung epithelial cell differentiation	Gene Ontology	GO:0060487	0.00938952		cell division	Gene Ontology	GO:0051301	0.00411114
positive regulation of endothelial cell migration	Gene Ontology	GO:0010595	0.00940351		Peroxisome	KEGG PATHWAY	hsa04146	0.0041142
core promoter proximal region sequence-specific DNA binding	Gene Ontology	GO:0000987	0.0094361		Cyclin E associated events during G1/S transition	Reactome	REACT_1574	0.00412766
negative regulation of signaling	Gene Ontology	GO:0023057	0.00952269		nuclear speck	Gene Ontology	GO:0016607	0.00414382
transmembrane receptor protein kinase activity	Gene Ontology	GO:0019199	0.00958245		macromolecular complex assembly	Gene Ontology	GO:0065003	0.00435221
organ morphogenesis	Gene Ontology	GO:0009887	0.00961427		endomembrane system organization	Gene Ontology	GO:0010256	0.00440414
aldehyde dehydrogenase [NAD(P)+] activity	Gene Ontology	GO:0004030	0.00967473		Mitotic G1-G1/S phases	Reactome	REACT_21267	0.00445272
negative regulation of cell differentiation	Gene Ontology	GO:0045596	0.0097493		mitotic cytokinesis	Gene Ontology	GO:0000281	0.00456225
lipid metabolic process	Gene Ontology	GO:0006629	0.00975809		mRNA polyadenylation	Gene Ontology	GO:0006378	0.00458573
Osteitis deformans	FunDO	2135	0.00976381		RNA phosphodiester bond hydrolysis	Gene Ontology	GO:0090501	0.00461133
regulation of stem cell differentiation	Gene Ontology	GO:2000736	0.00988105		DNA conformation change	Gene Ontology	GO:0071103	0.00471719
nuclear chromatin	Gene Ontology	GO:0000790	0.0099479		SNARE binding	Gene Ontology	GO:0000149	0.004727
regulation of axonogenesis	Gene Ontology	GO:0050770	0.0099511		G2/M Transition	Reactome	REACT_2203	0.0047506
regulation of signal transduction	Gene Ontology	GO:0009966	0.00996349		motile primary cilium	Gene Ontology	GO:0031512	0.00480032
salivary gland morphogenesis	Gene Ontology	GO:0007435	0.0100565		macroautophagy	Gene Ontology	GO:0016236	0.0049233
transmembrane receptor protein serine/threonine kinase signaling pathway	Gene Ontology	GO:0007178	0.010246		RNA biosynthetic process	Gene Ontology	GO:0032774	0.00505944
response to fluid shear stress	Gene Ontology	GO:0034405	0.0103304		G1/S transition of mitotic cell cycle	Gene Ontology	GO:0000082	0.00511562
glutamine family amino acid metabolic process	Gene Ontology	GO:0009064	0.0104419		pyrophosphatase activity	Gene Ontology	GO:0016462	0.00515629
bone mineralization	Gene Ontology	GO:0030282	0.0104669		protein modification by small protein removal	Gene Ontology	GO:0070646	0.00520911
regulation of striated muscle tissue development	Gene Ontology	GO:0016202	0.0104696		regulation of chromosome organization	Gene Ontology	GO:0033044	0.0052188
glial cell differentiation	Gene Ontology	GO:0010001	0.010482		RNA capping	Gene Ontology	GO:0036260	0.00521944
primary alcohol metabolic process	Gene Ontology	GO:0034308	0.0104842		7-methylguanosine RNA capping	Gene Ontology	GO:0009452	0.00521944
regulation of protein import into nucleus	Gene Ontology	GO:0042306	0.0106824		heterocycle catabolic process	Gene Ontology	GO:0046700	0.00532075
regulation of nucleocytoplasmic transport	Gene Ontology	GO:0046822	0.0109269		cellular nitrogen compound catabolic process	Gene Ontology	GO:0044270	0.00532075
core promoter proximal region DNA binding	Gene Ontology	GO:0001159	0.0109269		hydrolase activity, acting on acid anhydrides	Gene Ontology	GO:0016817	0.00532898
Endothelin signaling pathway	PANTHER	P00019	0.0110591		retrograde transport, endosome to Golgi	Gene Ontology	GO:0042147	0.00537263
telencephalon development	Gene Ontology	GO:0021537	0.0112082		protein transmembrane transport	Gene Ontology	GO:0071806	0.00537263
negative regulation of response to stimulus	Gene Ontology	GO:0048585	0.0112639		catabolic process	Gene Ontology	GO:0009056	0.00538735
Wnt signaling pathway	KEGG PATHWAY	hsa04310	0.0112662		hydrolase activity, acting on acid anhydrides, in phosphorus-containing anhydrides	Gene Ontology	GO:0016818	0.00556865
positive regulation of nitric oxide biosynthetic process	Gene Ontology	GO:0045429	0.0112716		Valine, leucine and isoleucine degradation	KEGG PATHWAY	hsa00280	0.00562418
olfactory bulb development	Gene Ontology	GO:0021772	0.0112716		regulation of primary metabolic process	Gene Ontology	GO:0080090	0.00563223
lung cell differentiation	Gene Ontology	GO:0060479	0.0112716		cellular response to extracellular stimulus	Gene Ontology	GO:0031668	0.00563706
BREAST CANCER	GAD		0.0114173		Peroxisomal diseases	KEGG DISEASE		0.00569005
positive regulation of nucleocytoplasmic transport	Gene Ontology	GO:0046824	0.0114379		mitochondrion morphogenesis	Gene Ontology	GO:0070584	0.00570328
RNA polymerase II core promoter proximal region sequence-specific DNA binding	Gene Ontology	GO:0000978	0.0114782		aromatic compound catabolic process	Gene Ontology	GO:0019439	0.00576694
regulation of muscle tissue development	Gene Ontology	GO:1901861	0.0114944		Ribosome biogenesis in eukaryotes	KEGG PATHWAY	hsa03008	0.00578929
response to organic substance	Gene Ontology	GO:0010033	0.0115457		Mitotic G2-G2/M phases	Reactome	REACT_21391	0.00579254
intestinal epithelial cell development	Gene Ontology	GO:0060576	0.0116167		RNA Polymerase I Transcription Termination	Reactome	REACT_1074	0.00581432
negative regulation of metabolic process	Gene Ontology	GO:0009892	0.0117406		cell cycle G1/S phase transition	Gene Ontology	GO:0044843	0.00586475
osteoblast development	Gene Ontology	GO:0002076	0.0118777		Processing of Capped Intron-Containing Pre-mRNA	Reactome	REACT_125	0.00592018
regulation of protein localization to cell surface	Gene Ontology	GO:2000008	0.0118777		organic substance transport	Gene Ontology	GO:0071702	0.0059228
regulation of cell size	Gene Ontology	GO:0008361	0.012113		DNA recombination	Gene Ontology	GO:0006310	0.00626674
platelet-derived growth factor receptor binding	Gene Ontology	GO:0005161	0.0121413		endoplasmic reticulum organization	Gene Ontology	GO:0007029	0.00630099
embryonic cranial skeleton morphogenesis	Gene Ontology	GO:0048701	0.0122486		small molecule binding	Gene Ontology	GO:0036094	0.00632675
artery development	Gene Ontology	GO:0060840	0.0122835		Amyotrophic lateral sclerosis	FunDO	2134	0.00638703
negative regulation of cell communication	Gene Ontology	GO:0010648	0.0123231		mRNA surveillance pathway	KEGG PATHWAY	hsa03015	0.00643979
regulation of kidney development	Gene Ontology	GO:0090183	0.0124047		nucleoside phosphate catabolic process	Gene Ontology	GO:1901292	0.00650275
positive regulation of protein binding	Gene Ontology	GO:0032092	0.0124047		nucleotide catabolic process	Gene Ontology	GO:0009166	0.00656233
organ formation	Gene Ontology	GO:0048645	0.0124047		negative regulation of protein modification by small protein conjugation or removal	Gene Ontology	GO:1903321	0.00659021
carbohydrate derivative transporter activity	Gene Ontology	GO:1901505	0.0125372		phosphate-containing compound metabolic process	Gene Ontology	GO:0006796	0.0065986
regulation of muscle organ development	Gene Ontology	GO:0048634	0.0125988		mRNA Splicing - Major Pathway	Reactome	REACT_467	0.00667848
CLEFT LIP	GAD		0.0126409		mRNA Splicing	Reactome	REACT_1735	0.00667848
Histamine H1 receptor mediated signaling pathway	PANTHER	P04385	0.0127839		regulation of protein metabolic process	Gene Ontology	GO:0051246	0.00669185
sulfur compound biosynthetic process	Gene Ontology	GO:0044272	0.0129701		ubiquitin-protein transferase activity	Gene Ontology	GO:0004842	0.00676388
BH3-only proteins associate with and inactivate anti-apoptotic BCL-2 members	Reactome	REACT_330	0.0130622		Epithelial cell signaling in Helicobacter pylori infection	KEGG PATHWAY	hsa05120	0.00702154
regulation of protein localization	Gene Ontology	GO:0032880	0.0132705		purine nucleoside catabolic process	Gene Ontology	GO:0006152	0.00705656
regulation of nervous system development	Gene Ontology	GO:0051960	0.0133065		purine ribonucleoside catabolic process	Gene Ontology	GO:0046130	0.00705656
cell migration	Gene Ontology	GO:0016477	0.0135342		positive regulation of TOR signaling	Gene Ontology	GO:0032008	0.00706571
embryo development	Gene Ontology	GO:0009790	0.0135502		regulation of cellular senescence	Gene Ontology	GO:2000772	0.00706571
phosphatidylinositol-mediated signaling	Gene Ontology	GO:0048015	0.0136051		translation repressor activity	Gene Ontology	GO:0030371	0.00706571
inositol lipid-mediated signaling	Gene Ontology	GO:0048017	0.0136051		anaphase-promoting complex-dependent proteasomal ubiquitin-dependent protein catabolic process	Gene Ontology	GO:0031145	0.00707572
Heparan sulfate/heparin (HS-GAG) metabolism	Reactome	REACT_121314	0.0136338		vesicle docking involved in exocytosis	Gene Ontology	GO:0006904	0.00709278
BLADDER CANCER	GAD		0.0137075		SCF ubiquitin ligase complex	Gene Ontology	GO:0019005	0.00709278
Chondroitin sulfate/dermatan sulfate metabolism	Reactome	REACT_121206	0.0139301		RNA polyadenylation	Gene Ontology	GO:0043631	0.00709278
inner ear morphogenesis	Gene Ontology	GO:0042472	0.0139963		positive regulation of multi-organism process	Gene Ontology	GO:0043902	0.00733528
regulation of chemokine-mediated signaling pathway	Gene Ontology	GO:0070099	0.0141801		adenyl ribonucleotide binding	Gene Ontology	GO:0032559	0.0074116
hair follicle maturation	Gene Ontology	GO:0048820	0.0141801		RNA Polymerase III Transcription Initiation From Type 1 Promoter	Reactome	REACT_347	0.00745001
neural plate regionalization	Gene Ontology	GO:0060897	0.0141801		ciliary basal body	Gene Ontology	GO:0036064	0.00752115
inner ear receptor cell differentiation	Gene Ontology	GO:0060113	0.014185		nuclear transcription factor complex	Gene Ontology	GO:0044798	0.00755328
pyridine nucleotide metabolic process	Gene Ontology	GO:0019362	0.014185		endoribonuclease activity	Gene Ontology	GO:0004521	0.00755329
nicotinamide nucleotide metabolic process	Gene Ontology	GO:0046496	0.014185		nucleoside-triphosphatase activity	Gene Ontology	GO:0017111	0.00762401
regulation of kinase activity	Gene Ontology	GO:0043549	0.0142024		regulation of protein ubiquitination	Gene Ontology	GO:0031396	0.00768549
positive regulation of protein import into nucleus	Gene Ontology	GO:0042307	0.0143678		protein polyubiquitination	Gene Ontology	GO:0000209	0.00769632
Rap1 signaling pathway	KEGG PATHWAY	hsa04015	0.0146595		@@Cell cycle	KEGG PATHWAY	hsa04110	0.00772262
cellular response to chemical stimulus	Gene Ontology	GO:0070887	0.0147678		damaged DNA binding	Gene Ontology	GO:0003684	0.00785044
positive regulation of cell proliferation	Gene Ontology	GO:0008284	0.0148654		purine nucleoside triphosphate catabolic process	Gene Ontology	GO:0009146	0.00787702
developmental growth involved in morphogenesis	Gene Ontology	GO:0060560	0.0148692		cellular response to starvation	Gene Ontology	GO:0009267	0.00797512
nerve development	Gene Ontology	GO:0021675	0.0148952		cellular response to nutrient levels	Gene Ontology	GO:0031669	0.00803656
Cell-cell junction organization	Reactome	REACT_19331	0.0149829		Congenital disorders of metabolism	KEGG DISEASE		0.00837963
WNT5A-dependent internalization of FZD2, FZD5 and ROR2	Reactome	REACT_172631	0.0150178		General transcription by RNA polymerase I	PANTHER	P00022	0.00840136
NADP metabolic process	Gene Ontology	GO:0006739	0.0150805		regulation of cyclin-dependent protein serine/threonine kinase activity	Gene Ontology	GO:0000079	0.00841013
Cancers of the breast and female genital organs	KEGG DISEASE		0.0150898		chromosomal region	Gene Ontology	GO:0098687	0.00843242
regulation of cell morphogenesis involved in differentiation	Gene Ontology	GO:0010769	0.0153062		organic cyclic compound catabolic process	Gene Ontology	GO:1901361	0.00847586
positive regulation of gene expression	Gene Ontology	GO:0010628	0.0153158		CDP-diacylglycerol biosynthetic process	Gene Ontology	GO:0016024	0.0086236
molting cycle	Gene Ontology	GO:0042303	0.0153635		RNA helicase activity	Gene Ontology	GO:0003724	0.00869241
hair cycle	Gene Ontology	GO:0042633	0.0153635		adenyl nucleotide binding	Gene Ontology	GO:0030554	0.00869618
intestinal epithelial cell differentiation	Gene Ontology	GO:0060575	0.015672		negative regulation of transferase activity	Gene Ontology	GO:0051348	0.00877818
cellular biogenic amine catabolic process	Gene Ontology	GO:0042402	0.015672		DNA-templated transcription, initiation	Gene Ontology	GO:0006352	0.00879021
lateral sprouting from an epithelium	Gene Ontology	GO:0060601	0.0156778		organelle fission	Gene Ontology	GO:0048285	0.0088232
alcohol dehydrogenase (NADP+) activity	Gene Ontology	GO:0008106	0.0156778		Circadian rhythm	KEGG PATHWAY	hsa04710	0.00884409
sex differentiation	Gene Ontology	GO:0007548	0.0157566		nucleoside triphosphate catabolic process	Gene Ontology	GO:0009143	0.00888828
HS-GAG biosynthesis	Reactome	REACT_121248	0.0158023		Endosomal Sorting Complex Required For Transport (ESCRT)	Reactome	REACT_27258	0.00912338
Adherens junctions interactions	Reactome	REACT_19195	0.0158023		negative regulation of proteolysis involved in cellular protein catabolic process	Gene Ontology	GO:1903051	0.0091274
outflow tract morphogenesis	Gene Ontology	GO:0003151	0.0158119		negative regulation of proteasomal protein catabolic process	Gene Ontology	GO:1901799	0.0091274
mechanoreceptor differentiation	Gene Ontology	GO:0042490	0.0158119		termination of RNA polymerase I transcription	Gene Ontology	GO:0006363	0.0091274
insulin-like growth factor receptor signaling pathway	Gene Ontology	GO:0048009	0.0158834		purine ribonucleotide catabolic process	Gene Ontology	GO:0009154	0.00916968
olfactory lobe development	Gene Ontology	GO:0021988	0.0158834		purine ribonucleoside monophosphate catabolic process	Gene Ontology	GO:0009169	0.0092022
Prostate cancer	KEGG PATHWAY	hsa05215	0.0160669		ribonucleoside monophosphate catabolic process	Gene Ontology	GO:0009158	0.0092022
dichotomous subdivision of terminal units involved in salivary gland branching	Gene Ontology	GO:0060666	0.0160906		centrosome localization	Gene Ontology	GO:0051642	0.00926375
BMP receptor binding	Gene Ontology	GO:0070700	0.0160906		protein K63-linked deubiquitination	Gene Ontology	GO:0070536	0.00936351
fibroblast growth factor-activated receptor activity	Gene Ontology	GO:0005007	0.0160906		establishment of synaptic vesicle localization	Gene Ontology	GO:0097480	0.00939624
arachidonic acid binding	Gene Ontology	GO:0050544	0.0160906		synaptic vesicle transport	Gene Ontology	GO:0048489	0.00939624
bud elongation involved in lung branching	Gene Ontology	GO:0060449	0.0160906		ribonucleotide catabolic process	Gene Ontology	GO:0009261	0.00944401
negative regulation of chemokine-mediated signaling pathway	Gene Ontology	GO:0070100	0.0160906		centriole	Gene Ontology	GO:0005814	0.00963399
Gastric cancer	KEGG DISEASE	H00018	0.016211		purine nucleoside monophosphate catabolic process	Gene Ontology	GO:0009128	0.00969691
regulation of developmental growth	Gene Ontology	GO:0048638	0.0162574		regulation of cellular macromolecule biosynthetic process	Gene Ontology	GO:2000112	0.0097029
pigment biosynthetic process	Gene Ontology	GO:0046148	0.0163852		ribonucleoside catabolic process	Gene Ontology	GO:0042454	0.00981897
Bladder cancer	KEGG PATHWAY	hsa05219	0.0164138		cell cycle arrest	Gene Ontology	GO:0007050	0.00983578
negative regulation of cellular component movement	Gene Ontology	GO:0051271	0.0164424		early endosome	Gene Ontology	GO:0005769	0.00984149
regulation of cellular response to growth factor stimulus	Gene Ontology	GO:0090287	0.0164424		purine ribonucleoside metabolic process	Gene Ontology	GO:0046128	0.00998527
glandular epithelial cell differentiation	Gene Ontology	GO:0002067	0.0164549		regulation of macromolecule biosynthetic process	Gene Ontology	GO:0010556	0.0101567
heparin binding	Gene Ontology	GO:0008201	0.0165616		Formation of HIV elongation complex in the absence of HIV Tat	Reactome	REACT_22201	0.0102012
skeletal system development	Gene Ontology	GO:0001501	0.0165861		RNA Polymerase II Transcription Elongation	Reactome	REACT_833	0.0102012
mesonephros development	Gene Ontology	GO:0001823	0.0168345		Formation of RNA Pol II elongation complex	Reactome	REACT_1845	0.0102012
morphogenesis of embryonic epithelium	Gene Ontology	GO:0016331	0.0170486		organic substance catabolic process	Gene Ontology	GO:1901575	0.0102028
regulation of protein binding	Gene Ontology	GO:0043393	0.017265		ribonuclease P activity	Gene Ontology	GO:0004526	0.0102484
negative regulation of cell motility	Gene Ontology	GO:2000146	0.0175191		ribonucleoprotein complex disassembly	Gene Ontology	GO:0032988	0.0102484
regulation of protein targeting	Gene Ontology	GO:1903533	0.0175191		ER membrane protein complex	Gene Ontology	GO:0072546	0.0102484
UDP-glycosyltransferase activity	Gene Ontology	GO:0008194	0.0176043		negative regulation of binding	Gene Ontology	GO:0051100	0.0102761
ureteric bud development	Gene Ontology	GO:0001657	0.0177794		negative regulation of cell cycle phase transition	Gene Ontology	GO:1901988	0.0103624
neuron projection extension	Gene Ontology	GO:1990138	0.0178277		regulation of protein modification by small protein conjugation or removal	Gene Ontology	GO:1903320	0.0104977
positive regulation of canonical Wnt signaling pathway	Gene Ontology	GO:0090263	0.0178464		purine ribonucleoside triphosphate catabolic process	Gene Ontology	GO:0009207	0.0105071
regulation of endothelial cell proliferation	Gene Ontology	GO:0001936	0.0179522		ribonucleoside triphosphate catabolic process	Gene Ontology	GO:0009203	0.0105071
embryonic morphogenesis	Gene Ontology	GO:0048598	0.0179527		cyclins and cell cycle regulation	BioCarta	100207	0.0105488
regulation of cell fate commitment	Gene Ontology	GO:0010453	0.0179882		purine nucleoside triphosphate metabolic process	Gene Ontology	GO:0009144	0.0105489
striated muscle tissue development	Gene Ontology	GO:0014706	0.018063		regulation of protein modification process	Gene Ontology	GO:0031399	0.0106037
phosphorylation	Gene Ontology	GO:0016310	0.0181114		transcription from RNA polymerase III promoter	Gene Ontology	GO:0006383	0.0107144
regulation of chemotaxis	Gene Ontology	GO:0050920	0.0183325		nucleoside monophosphate catabolic process	Gene Ontology	GO:0009125	0.0107536
adherens junction organization	Gene Ontology	GO:0034332	0.0184142		purine nucleoside metabolic process	Gene Ontology	GO:0042278	0.010828
heme biosynthetic process	Gene Ontology	GO:0006783	0.0184608		RNA Polymerase I Promoter Escape	Reactome	REACT_1913	0.0110723
negative regulation of GTPase activity	Gene Ontology	GO:0034260	0.0184608		Spastic ataxia (SPAX)	KEGG DISEASE	H01351	0.0111837
muscle tissue development	Gene Ontology	GO:0060537	0.0185018		G1 Phase	Reactome	REACT_1590	0.0112171
regulation of protein localization to nucleus	Gene Ontology	GO:1900180	0.0185296		Cyclin D associated events in G1	Reactome	REACT_821	0.0112171
neural crest cell migration	Gene Ontology	GO:0001755	0.0186593		regulation of translation	Gene Ontology	GO:0006417	0.0112937
cofactor metabolic process	Gene Ontology	GO:0051186	0.0188782		ATPase activity, coupled	Gene Ontology	GO:0042623	0.0112937
transcription corepressor activity	Gene Ontology	GO:0003714	0.0189059		mitochondrial part	Gene Ontology	GO:0044429	0.0113073
cellular aldehyde metabolic process	Gene Ontology	GO:0006081	0.0189298		DNA packaging	Gene Ontology	GO:0006323	0.0114597
ventricular septum development	Gene Ontology	GO:0003281	0.0189298		organophosphate catabolic process	Gene Ontology	GO:0046434	0.0114882
endothelial cell development	Gene Ontology	GO:0001885	0.0189392		peroxisomal membrane transport	Gene Ontology	GO:0015919	0.0115519
regulation of neuron differentiation	Gene Ontology	GO:0045664	0.0190033		CDP-diacylglycerol metabolic process	Gene Ontology	GO:0046341	0.0115539
regulation of locomotion	Gene Ontology	GO:0040012	0.0190042		nucleoside catabolic process	Gene Ontology	GO:0009164	0.0115679
Transport to the Golgi and subsequent modification	Reactome	REACT_25046	0.0190271		RNA methyltransferase activity	Gene Ontology	GO:0008173	0.0116729
protein import	Gene Ontology	GO:0017038	0.0190434		negative regulation of metabolic process	Gene Ontology	GO:0009892	0.0117702
kidney epithelium development	Gene Ontology	GO:0072073	0.0193164		purine nucleotide catabolic process	Gene Ontology	GO:0006195	0.011785
sensory organ development	Gene Ontology	GO:0007423	0.019374		glycosyl compound catabolic process	Gene Ontology	GO:1901658	0.011785
URINARY BLADDER CANCER	GAD		0.019387		phosphatidylinositol binding	Gene Ontology	GO:0035091	0.01181
mesonephric tubule development	Gene Ontology	GO:0072164	0.0194783		DNA catabolic process	Gene Ontology	GO:0006308	0.0119387
mesonephric epithelium development	Gene Ontology	GO:0072163	0.0194783		negative regulation of ubiquitin-protein transferase activity	Gene Ontology	GO:0051444	0.0121989
regulation of protein serine/threonine kinase activity	Gene Ontology	GO:0071900	0.0195403		negative regulation of ligase activity	Gene Ontology	GO:0051352	0.0121989
amine catabolic process	Gene Ontology	GO:0009310	0.0198732		ubiquitin binding	Gene Ontology	GO:0043130	0.0121989
regulation of axon guidance	Gene Ontology	GO:1902667	0.0198732		mitotic DNA damage checkpoint	Gene Ontology	GO:0044773	0.0122843
preganglionic parasympathetic nervous system development	Gene Ontology	GO:0021783	0.0198732		spindle	Gene Ontology	GO:0005819	0.0124562
prostatic bud formation	Gene Ontology	GO:0060513	0.0199035		hydrolase activity, acting on ester bonds	Gene Ontology	GO:0016788	0.0125602
L-serine metabolic process	Gene Ontology	GO:0006563	0.0199035		purine ribonucleoside triphosphate metabolic process	Gene Ontology	GO:0009205	0.012689
primary alcohol catabolic process	Gene Ontology	GO:0034310	0.0199035		intrinsic component of organelle membrane	Gene Ontology	GO:0031300	0.0128878
cerebral cortex tangential migration	Gene Ontology	GO:0021800	0.0199035		synaptic vesicle localization	Gene Ontology	GO:0097479	0.0129277
negative regulation of cell migration	Gene Ontology	GO:0030336	0.0200183		manganese ion binding	Gene Ontology	GO:0030145	0.013119
positive regulation of cell differentiation	Gene Ontology	GO:0045597	0.0200363		regulation of RNA metabolic process	Gene Ontology	GO:0051252	0.0132179
motor neuron axon guidance	Gene Ontology	GO:0008045	0.0202485		Bardet-Biedl syndrome 9	OMIM	209900	0.0135287
neuron death	Gene Ontology	GO:0070997	0.0204629		FAS signaling pathway	PANTHER	P00020	0.013559
sodium-independent organic anion transport	Gene Ontology	GO:0043252	0.0206231		mitotic cell cycle checkpoint	Gene Ontology	GO:0007093	0.013652
regulation of transcription factor import into nucleus	Gene Ontology	GO:0042990	0.0207092		early endosome to late endosome transport	Gene Ontology	GO:0045022	0.0137077
central nervous system neuron development	Gene Ontology	GO:0021954	0.0207092		protein serine/threonine kinase inhibitor activity	Gene Ontology	GO:0030291	0.0137077
axon extension	Gene Ontology	GO:0048675	0.0207092		rna polymerase iii transcription	BioCarta	100039	0.0137155
negative regulation of cell development	Gene Ontology	GO:0010721	0.0208234		ATP catabolic process	Gene Ontology	GO:0006200	0.0137903
response to toxic substance	Gene Ontology	GO:0009636	0.0208234		RNA methylation	Gene Ontology	GO:0001510	0.0138241
response to endoplasmic reticulum stress	Gene Ontology	GO:0034976	0.021038		protein binding transcription factor activity	Gene Ontology	GO:0000988	0.0138645
Cancers of the digestive system	KEGG DISEASE		0.0210688		negative regulation of mitotic cell cycle phase transition	Gene Ontology	GO:1901991	0.0139404
@@Breast cancer	KEGG DISEASE	H00031	0.0211683		purine-containing compound catabolic process	Gene Ontology	GO:0072523	0.0139422
regulation of embryonic development	Gene Ontology	GO:0045995	0.0213011		Carcinoma	FunDO	1887	0.014014
regulation of cell migration	Gene Ontology	GO:0030334	0.0214528		fas signaling pathway (cd95)	BioCarta	100167	0.0141566
VEGFR2 mediated vascular permeability	Reactome	REACT_228016	0.0215102		regulation of DNA metabolic process	Gene Ontology	GO:0051052	0.0141658
alpha-amino acid biosynthetic process	Gene Ontology	GO:1901607	0.0216242		spliceosomal tri-snRNP complex assembly	Gene Ontology	GO:0000244	0.0141793
protein localization to cell surface	Gene Ontology	GO:0034394	0.0217787		posttranscriptional regulation of gene expression	Gene Ontology	GO:0010608	0.0142073
embryonic camera-type eye development	Gene Ontology	GO:0031076	0.0218705		cell cycle G2/M phase transition	Gene Ontology	GO:0044839	0.0142905
positive regulation of protein localization to nucleus	Gene Ontology	GO:1900182	0.0219011		@@RNA Polymerase III Transcription Initiation From Type 2 Promoter	Reactome	REACT_1036	0.0143233
O-linked glycosylation	Reactome	REACT_200727	0.0219838		protein kinase binding	Gene Ontology	GO:0019901	0.0143291
cellular response to endogenous stimulus	Gene Ontology	GO:0071495	0.0220656		Recruitment of mitotic centrosome proteins and complexes	Reactome	REACT_15296	0.0144132
regulation of cell projection organization	Gene Ontology	GO:0031344	0.0220946		Centrosome maturation	Reactome	REACT_15479	0.0144132
Orofacial clefts	NHGRI GWAS Catalog		0.0220951		RNA Polymerase III Transcription Initiation	Reactome	REACT_281	0.0145196
Height	NHGRI GWAS Catalog		0.0221074		small conjugating protein binding	Gene Ontology	GO:0032182	0.0146721
COLORECTAL CANCER	GAD		0.0222605		nucleoside triphosphate metabolic process	Gene Ontology	GO:0009141	0.0148326
cell-type specific apoptotic process	Gene Ontology	GO:0097285	0.0223319		ribonucleoside triphosphate metabolic process	Gene Ontology	GO:0009199	0.0149017
Integration of energy metabolism	Reactome	REACT_1505	0.0224155		regulation of mitotic cell cycle phase transition	Gene Ontology	GO:1901990	0.0150149
aorta morphogenesis	Gene Ontology	GO:0035909	0.0225799		Metabolism of non-coding RNA	Reactome	REACT_11052	0.0151713
positive regulation of protein modification process	Gene Ontology	GO:0031401	0.0226149		snRNP Assembly	Reactome	REACT_11066	0.0151713
@@Colorectal cancer	OMIM	114500	0.0229135		cytoskeleton-dependent cytokinesis	Gene Ontology	GO:0061640	0.0151879
endothelial cell differentiation	Gene Ontology	GO:0045446	0.0229902		Transcription regulation by bZIP transcription factor	PANTHER	P00055	0.0152052
cell fate commitment	Gene Ontology	GO:0045165	0.0230482		membrane fusion	Gene Ontology	GO:0061025	0.0152511
ERBB signaling pathway	Gene Ontology	GO:0038127	0.023251		regulation of cell cycle phase transition	Gene Ontology	GO:1901987	0.0152602
negative regulation of cellular response to growth factor stimulus	Gene Ontology	GO:0090288	0.0232534		@@RNA Polymerase III Transcription	Reactome	REACT_1371	0.0153981
Thyroid hormone levels	NHGRI GWAS Catalog		0.0236202		RNA Polymerase III Abortive And Retractive Initiation	Reactome	REACT_22339	0.0153981
positive regulation of chemotaxis	Gene Ontology	GO:0050921	0.0238635		HEIGHT	GAD		0.0153999
tissue remodeling	Gene Ontology	GO:0048771	0.0238989		microbody part	Gene Ontology	GO:0044438	0.0155066
@@Urinary bladder cancer	NHGRI GWAS Catalog		0.0240065		peroxisomal part	Gene Ontology	GO:0044439	0.0155066
Type 1 diabetes nephropathy	NHGRI GWAS Catalog		0.0240065		regulation of DNA recombination	Gene Ontology	GO:0000018	0.0155238
neurotrophin TRK receptor signaling pathway	Gene Ontology	GO:0048011	0.0240187		Citric acid cycle (TCA cycle)	Reactome	REACT_1785	0.0157094
regulation of morphogenesis of a branching structure	Gene Ontology	GO:0060688	0.0240902		transcription factor binding transcription factor activity	Gene Ontology	GO:0000989	0.0157138
porphyrin-containing compound biosynthetic process	Gene Ontology	GO:0006779	0.0241875		phosphorylation site mutants of CTNNB1 are not targeted to the proteasome by the destruction complex	Reactome	REACT_228229	0.0160419
regulation of signaling	Gene Ontology	GO:0023051	0.0242871		TCF7L2 mutants don't bind CTBP	Reactome	REACT_228223	0.0160419
lamellipodium membrane	Gene Ontology	GO:0031258	0.0242921		S45 mutants of beta-catenin aren't phosphorylated	Reactome	REACT_228137	0.0160419
regulation of beta-amyloid clearance	Gene Ontology	GO:1900221	0.0242921		AXIN missense mutants destabilize the destruction complex	Reactome	REACT_228285	0.0160419
icosatetraenoic acid binding	Gene Ontology	GO:0050543	0.0242921		AMER1 mutants destabilize the destruction complex	Reactome	REACT_228243	0.0160419
fatty acid derivative binding	Gene Ontology	GO:1901567	0.0242921		S37 mutants of beta-catenin aren't phosphorylated	Reactome	REACT_228251	0.0160419
phospholipase D activity	Gene Ontology	GO:0004630	0.0242921		truncations of AMER1 destabilize the destruction complex	Reactome	REACT_228060	0.0160419
positive regulation of metalloenzyme activity	Gene Ontology	GO:0048554	0.0242921		misspliced GSK3beta mutants stabilize beta-catenin	Reactome	REACT_228314	0.0160419
semaphorin-plexin signaling pathway involved in neuron projection guidance	Gene Ontology	GO:1902285	0.0242921		S33 mutants of beta-catenin aren't phosphorylated	Reactome	REACT_228159	0.0160419
copper ion transmembrane transport	Gene Ontology	GO:0035434	0.0242921		Degradation of beta-catenin by the destruction complex	Reactome	REACT_11063	0.0160419
copper ion transmembrane transporter activity	Gene Ontology	GO:0005375	0.0242921		APC truncation mutants are not K63 polyubiquitinated	Reactome	REACT_228143	0.0160419
icosanoid binding	Gene Ontology	GO:0050542	0.0242921		T41 mutants of beta-catenin aren't phosphorylated	Reactome	REACT_228261	0.0160419
NONSYNDROMIC CLEFT LIP WITH OR WITHOUT CLEFT PALATE	GAD		0.0246797		AXIN mutants destabilize the destruction complex, activating WNT signaling	Reactome	REACT_228098	0.0160419
tight junction assembly	Gene Ontology	GO:0070830	0.0247042		APC truncation mutants have impaired AXIN binding	Reactome	REACT_228196	0.0160419
14-3-3 protein binding	Gene Ontology	GO:0071889	0.0247997		deletions in the AXIN genes in hepatocellular carcinoma result in elevated WNT signaling	Reactome	REACT_228112	0.0160419
aldo-keto reductase (NADP) activity	Gene Ontology	GO:0004033	0.0247997		truncated APC mutants destabilize the destruction complex	Reactome	REACT_228216	0.0160419
axonal fasciculation	Gene Ontology	GO:0007413	0.0247997		deletions in the AMER1 gene destabilize the destruction complex	Reactome	REACT_228048	0.0160419
Transport of organic anions	Reactome	REACT_23988	0.0249288		transferase activity	Gene Ontology	GO:0016740	0.0162442
positive regulation of glucose metabolic process	Gene Ontology	GO:0010907	0.0250062		somatic recombination of immunoglobulin genes involved in immune response	Gene Ontology	GO:0002204	0.016264
negative regulation of phosphorylation	Gene Ontology	GO:0042326	0.0251616		isotype switching	Gene Ontology	GO:0045190	0.016264
pigment metabolic process	Gene Ontology	GO:0042440	0.0251621		tRNA modification	Gene Ontology	GO:0006400	0.016264
body fluid secretion	Gene Ontology	GO:0007589	0.0252306		somatic diversification of immunoglobulins involved in immune response	Gene Ontology	GO:0002208	0.016264
transferase activity	Gene Ontology	GO:0016740	0.0252476		Mean platelet volume	NHGRI GWAS Catalog		0.0164313
transcription factor import into nucleus	Gene Ontology	GO:0042991	0.0254572		SCF(Skp2)-mediated degradation of p27/p21	Reactome	REACT_9003	0.0166272
cellular lipid metabolic process	Gene Ontology	GO:0044255	0.0255924		ribonucleoside metabolic process	Gene Ontology	GO:0009119	0.016656
RNA polymerase II transcription regulatory region sequence-specific DNA binding transcription factor activity involved in positive regulation of transcription	Gene Ontology	GO:0001228	0.0257152		Loss of proteins required for interphase microtubule organization from the centrosome	Reactome	REACT_15451	0.0167015
limb morphogenesis	Gene Ontology	GO:0035108	0.025904		Loss of Nlp from mitotic centrosomes	Reactome	REACT_15364	0.0167015
appendage morphogenesis	Gene Ontology	GO:0035107	0.025904		cAMP-dependent protein kinase inhibitor activity	Gene Ontology	GO:0004862	0.0168548
placenta development	Gene Ontology	GO:0001890	0.025904		establishment of protein localization to mitochondrial membrane	Gene Ontology	GO:0090151	0.0168548
Angiogenesis	PANTHER	P00005	0.0260191		activation of cysteine-type endopeptidase activity involved in apoptotic process by cytochrome c	Gene Ontology	GO:0008635	0.0168548
CLEFT PALATE	GAD		0.0260258		ER-nucleus signaling pathway	Gene Ontology	GO:0006984	0.0169054
regulation of transferase activity	Gene Ontology	GO:0051338	0.0260573		organelle membrane	Gene Ontology	GO:0031090	0.0169589
positive regulation of macromolecule metabolic process	Gene Ontology	GO:0010604	0.0263043		Renal cell carcinoma	KEGG DISEASE	H00021	0.017056
cell morphogenesis involved in differentiation	Gene Ontology	GO:0000904	0.026469		Senior-Loken syndrome	KEGG DISEASE	H00538	0.017056
positive regulation of molecular function	Gene Ontology	GO:0044093	0.0265124		RIG-I-like receptor signaling pathway	KEGG PATHWAY	hsa04622	0.0171972
VEGFA-VEGFR2 Pathway	Reactome	REACT_228166	0.0265217		Tight junction	KEGG PATHWAY	hsa04530	0.0172321
regulation of mitochondrial depolarization	Gene Ontology	GO:0051900	0.0265257		regulation of catabolic process	Gene Ontology	GO:0009894	0.0173036
negative regulation of epidermis development	Gene Ontology	GO:0045683	0.0265257		Transport of Mature mRNA Derived from an Intronless Transcript	Reactome	REACT_1835	0.0173228
positive regulation of meiosis	Gene Ontology	GO:0045836	0.0265257		organelle fusion	Gene Ontology	GO:0048284	0.017349
cellular response to transforming growth factor beta stimulus	Gene Ontology	GO:0071560	0.0266673		heterochromatin	Gene Ontology	GO:0000792	0.017349
response to transforming growth factor beta	Gene Ontology	GO:0071559	0.0266673		termination of RNA polymerase II transcription	Gene Ontology	GO:0006369	0.017481
cellular response to topologically incorrect protein	Gene Ontology	GO:0035967	0.0269085		ligand-dependent nuclear receptor transcription coactivator activity	Gene Ontology	GO:0030374	0.017481
transmembrane receptor protein serine/threonine kinase binding	Gene Ontology	GO:0070696	0.0269506		negative regulation of ubiquitin-protein ligase activity involved in mitotic cell cycle	Gene Ontology	GO:0051436	0.0175996
glutamate binding	Gene Ontology	GO:0016595	0.0269506		nuclear-transcribed mRNA catabolic process, deadenylation-dependent decay	Gene Ontology	GO:0000288	0.0177644
regulation of establishment of protein localization	Gene Ontology	GO:0070201	0.0269565		regulation of double-strand break repair	Gene Ontology	GO:2000779	0.0178421
p38 MAPK pathway	PANTHER	P05918	0.0269939		Formation of HIV-1 elongation complex containing HIV-1 Tat	Reactome	REACT_6346	0.0178883
regulation of cell communication	Gene Ontology	GO:0010646	0.0271538		Tat-mediated elongation of the HIV-1 transcript	Reactome	REACT_6162	0.0178883
lung morphogenesis	Gene Ontology	GO:0060425	0.0271769		HIV Transcription Elongation	Reactome	REACT_6274	0.0178883
MONOCYTE CHEMOATTRACTANT PROTEIN 1 (66-77)	GAD		0.0277551		establishment of RNA localization	Gene Ontology	GO:0051236	0.0179273
neurotrophin signaling pathway	Gene Ontology	GO:0038179	0.0278884		nucleic acid transport	Gene Ontology	GO:0050657	0.0179273
long-chain fatty acid transport	Gene Ontology	GO:0015909	0.0280351		RNA transport	Gene Ontology	GO:0050658	0.0179273
somatic stem cell maintenance	Gene Ontology	GO:0035019	0.0280351		endoplasmic reticulum unfolded protein response	Gene Ontology	GO:0030968	0.0179704
secretion by tissue	Gene Ontology	GO:0032941	0.0281187		DNA Repair	Reactome	REACT_216	0.0179861
cerebral cortex development	Gene Ontology	GO:0021987	0.0285633		peroxisome organization	Gene Ontology	GO:0007031	0.0180068
epithelial to mesenchymal transition	Gene Ontology	GO:0001837	0.0285633		intra-Golgi vesicle-mediated transport	Gene Ontology	GO:0006891	0.0180068
ventricular septum morphogenesis	Gene Ontology	GO:0060412	0.0286416		translation regulator activity	Gene Ontology	GO:0045182	0.0180068
negative regulation of smooth muscle cell proliferation	Gene Ontology	GO:0048662	0.0286416		Citrate cycle (TCA cycle)	KEGG PATHWAY	hsa00020	0.0182106
embryonic camera-type eye morphogenesis	Gene Ontology	GO:0048596	0.0286416		RNA Polymerase I Transcription Initiation	Reactome	REACT_953	0.0184252
virus receptor activity	Gene Ontology	GO:0001618	0.0286416		DNA damage checkpoint	Gene Ontology	GO:0000077	0.0184584
NGF signalling via TRKA from the plasma membrane	Reactome	REACT_12056	0.02868		G2/M transition of mitotic cell cycle	Gene Ontology	GO:0000086	0.01852
skin morphogenesis	Gene Ontology	GO:0043589	0.0287169		deadenylation-dependent decapping of nuclear-transcribed mRNA	Gene Ontology	GO:0000290	0.018614
regulation of nitric oxide biosynthetic process	Gene Ontology	GO:0045428	0.0287169		negative regulation of tyrosine phosphorylation of Stat3 protein	Gene Ontology	GO:0042518	0.018614
autonomic nervous system development	Gene Ontology	GO:0048483	0.0287169		protein insertion into ER membrane	Gene Ontology	GO:0045048	0.018614
regulation of transcription from RNA polymerase II promoter	Gene Ontology	GO:0006357	0.0288543		transcription from RNA polymerase II promoter	Gene Ontology	GO:0006366	0.0187021
TGF-beta signaling pathway	KEGG PATHWAY	hsa04350	0.0288544		Golgi Associated Vesicle Biogenesis	Reactome	REACT_19400	0.0187344
Lysine degradation	KEGG PATHWAY	hsa00310	0.02886		cytoskeletal part	Gene Ontology	GO:0044430	0.01879
RNA polymerase II core promoter proximal region sequence-specific DNA binding transcription factor activity	Gene Ontology	GO:0000982	0.0289082		regulation of protein catabolic process	Gene Ontology	GO:0042176	0.0188204
regulation of pathway-restricted SMAD protein phosphorylation	Gene Ontology	GO:0060393	0.0291353		pre-autophagosomal structure	Gene Ontology	GO:0000407	0.0188954
mammary gland duct morphogenesis	Gene Ontology	GO:0060603	0.0291353		Ovarian cancer	NHGRI GWAS Catalog		0.0189219
galactosyltransferase activity	Gene Ontology	GO:0008378	0.0291682		protein transporter activity	Gene Ontology	GO:0008565	0.0189376
regulation of membrane depolarization	Gene Ontology	GO:0003254	0.0291682		regulation of ubiquitin-protein ligase activity involved in mitotic cell cycle	Gene Ontology	GO:0051439	0.0189376
Metabolism of lipids and lipoproteins	Reactome	REACT_22258	0.0292407		autophagic vacuole assembly	Gene Ontology	GO:0000045	0.0190148
biomineral tissue development	Gene Ontology	GO:0031214	0.0292685		RNA cap binding complex	Gene Ontology	GO:0034518	0.0190482
myelination	Gene Ontology	GO:0042552	0.0293127		mRNA cap binding complex	Gene Ontology	GO:0005845	0.0190482
Downregulation of SMAD2/3:SMAD4 transcriptional activity	Reactome	REACT_121111	0.0294152		HOPS complex	Gene Ontology	GO:0030897	0.0190482
protein phosphorylation	Gene Ontology	GO:0006468	0.0296194		Transport of the SLBP independent Mature mRNA	Reactome	REACT_424	0.0190509
transcription regulatory region sequence-specific DNA binding	Gene Ontology	GO:0000976	0.029854		transcription factor binding	Gene Ontology	GO:0008134	0.0193604
neural tube development	Gene Ontology	GO:0021915	0.0298815		nuclear division	Gene Ontology	GO:0000280	0.0194389
Serine glycine biosynthesis	PANTHER	P02776	0.0299262		extrinsic component of organelle membrane	Gene Ontology	GO:0031312	0.0194524
positive regulation of behavior	Gene Ontology	GO:0048520	0.0299427		syntaxin-1 binding	Gene Ontology	GO:0017075	0.0194524
Keratosis	FunDO	1763	0.0300027		NEUROLOGICAL	GAD		0.0194571
lipid transport	Gene Ontology	GO:0006869	0.0304507		mitotic DNA integrity checkpoint	Gene Ontology	GO:0044774	0.0196174
regulation of protein kinase activity	Gene Ontology	GO:0045859	0.0304698		Spry regulation of FGF signaling	Reactome	REACT_111080	0.0196425
regulation of receptor biosynthetic process	Gene Ontology	GO:0010869	0.0305007		Mitochondrial diseases	KEGG DISEASE		0.0196627
parasympathetic nervous system development	Gene Ontology	GO:0048486	0.0305007		phosphatase complex	Gene Ontology	GO:1903293	0.0196673
release of cytochrome c from mitochondria	Gene Ontology	GO:0001836	0.0305452		membrane docking	Gene Ontology	GO:0022406	0.0196673
endocrine pancreas development	Gene Ontology	GO:0031018	0.0305452		protein serine/threonine phosphatase complex	Gene Ontology	GO:0008287	0.0196673
peptidyl-tyrosine modification	Gene Ontology	GO:0018212	0.0308295		RNA phosphodiester bond hydrolysis, endonucleolytic	Gene Ontology	GO:0090502	0.0196673
positive regulation of DNA metabolic process	Gene Ontology	GO:0051054	0.030892		regulation of translational initiation	Gene Ontology	GO:0006446	0.0197135
negative regulation of phosphorus metabolic process	Gene Ontology	GO:0010563	0.0310209		intrinsic component of endoplasmic reticulum membrane	Gene Ontology	GO:0031227	0.0197902
negative regulation of phosphate metabolic process	Gene Ontology	GO:0045936	0.0310209		chromosome condensation	Gene Ontology	GO:0030261	0.0198192
ATTENTION DEFICIT DISORDER WITH HYPERACTIVITY	GAD		0.0311005		tricarboxylic acid cycle	Gene Ontology	GO:0006099	0.0198192
oxidoreduction coenzyme metabolic process	Gene Ontology	GO:0006733	0.0311563		RNA localization	Gene Ontology	GO:0006403	0.019859
regulation of bone mineralization	Gene Ontology	GO:0030500	0.0311563		transcription from RNA polymerase I promoter	Gene Ontology	GO:0006360	0.0200372
negative regulation of protein phosphorylation	Gene Ontology	GO:0001933	0.0312939		Parkinson disease	PANTHER	P00049	0.0201174
oxidoreductase activity, acting on CH-OH group of donors	Gene Ontology	GO:0016614	0.0314953		chromosome, telomeric region	Gene Ontology	GO:0000781	0.0201545
lipid localization	Gene Ontology	GO:0010876	0.0316056		mitochondrial ribosome	Gene Ontology	GO:0005761	0.0201837
epidermal cell differentiation	Gene Ontology	GO:0009913	0.0317499		organellar ribosome	Gene Ontology	GO:0000313	0.0201837
regulation of intracellular protein transport	Gene Ontology	GO:0033157	0.031794		Regulation of PLK1 Activity at G2/M Transition	Reactome	REACT_160315	0.020189
Thyroid cancer	KEGG PATHWAY	hsa05216	0.0318616		translation factor activity, nucleic acid binding	Gene Ontology	GO:0008135	0.0204284
post-embryonic development	Gene Ontology	GO:0009791	0.0318757		chromosome	Gene Ontology	GO:0005694	0.0205536
Response to antipsychotic treatment	NHGRI GWAS Catalog		0.0320105		Circadian clock system	PANTHER	P00015	0.0206084
RNA polymerase II regulatory region DNA binding	Gene Ontology	GO:0001012	0.0322336		RNA Polymerase II Transcription Termination	Reactome	REACT_894	0.0206707
negative regulation of developmental process	Gene Ontology	GO:0051093	0.0322533		Cleavage of Growing Transcript in the Termination Region	Reactome	REACT_387	0.0206707
binding of TCF/LEF:CTNNB1 to target gene promoters	Reactome	REACT_200799	0.0324185		ATP metabolic process	Gene Ontology	GO:0046034	0.0207127
forebrain development	Gene Ontology	GO:0030900	0.0326294		negative regulation of cell cycle process	Gene Ontology	GO:0010948	0.0209211
vascular endothelial growth factor receptor signaling pathway	Gene Ontology	GO:0048010	0.0326669		METABOLIC	GAD		0.0213849
positive regulation of Notch signaling pathway	Gene Ontology	GO:0045747	0.0326731		cytokinesis	Gene Ontology	GO:0000910	0.0214168
alpha-tubulin binding	Gene Ontology	GO:0043014	0.0326731		response to UV	Gene Ontology	GO:0009411	0.0215188
aorta development	Gene Ontology	GO:0035904	0.0326731		BODY FAT DISTRIBUTION	GAD		0.0216255
response to iron ion	Gene Ontology	GO:0010039	0.0326731		rRNA transcription	Gene Ontology	GO:0009303	0.0216263
Endometrial cancer	KEGG PATHWAY	hsa05213	0.0326738		vacuolar membrane	Gene Ontology	GO:0005774	0.022077
regulation of multicellular organismal development	Gene Ontology	GO:2000026	0.0327215		ATPase activity	Gene Ontology	GO:0016887	0.0221447
mesoderm morphogenesis	Gene Ontology	GO:0048332	0.0327267		Fatty acid, triacylglycerol, and ketone body metabolism	Reactome	REACT_22279	0.0221484
regulation of biomineral tissue development	Gene Ontology	GO:0070167	0.0327267		mRNA 3'-end processing	Reactome	REACT_1849	0.022165
epidermal growth factor receptor signaling pathway	Gene Ontology	GO:0007173	0.0328435		regulation of dephosphorylation	Gene Ontology	GO:0035303	0.0223733
Heart failure	NHGRI GWAS Catalog		0.0329139		negative regulation of cellular metabolic process	Gene Ontology	GO:0031324	0.0224162
hexose metabolic process	Gene Ontology	GO:0019318	0.0329143		negative regulation of phosphatase activity	Gene Ontology	GO:0010923	0.0224172
water-soluble vitamin metabolic process	Gene Ontology	GO:0006767	0.0331145		establishment of protein localization to mitochondrion	Gene Ontology	GO:0072655	0.0225424
Thiazide-induced adverse metabolic effects in hypertensive patients	NHGRI GWAS Catalog		0.0331251		Cell Cycle Checkpoints	Reactome	REACT_1538	0.0231801
Alpha adrenergic receptor signaling pathway	PANTHER	P00002	0.0331906		MAP kinase kinase kinase activity	Gene Ontology	GO:0004709	0.0232893
negative regulation of fat cell differentiation	Gene Ontology	GO:0045599	0.0334134		negative regulation of TOR signaling	Gene Ontology	GO:0032007	0.0232893
regulation of axon extension involved in axon guidance	Gene Ontology	GO:0048841	0.0334474		transcription cofactor activity	Gene Ontology	GO:0003712	0.0233548
mammary gland epithelial cell differentiation	Gene Ontology	GO:0060644	0.0334474		response to endoplasmic reticulum stress	Gene Ontology	GO:0034976	0.0234538
regulation of stem cell maintenance	Gene Ontology	GO:2000036	0.0334474		negative regulation of histone modification	Gene Ontology	GO:0031057	0.0235281
energy reserve metabolic process	Gene Ontology	GO:0006112	0.0336155		histone H2B ubiquitination	Gene Ontology	GO:0033523	0.0235518
embryonic limb morphogenesis	Gene Ontology	GO:0030326	0.0336305		cellular biosynthetic process	Gene Ontology	GO:0044249	0.0235797
positive regulation of cell cycle	Gene Ontology	GO:0045787	0.0336305		RNA Polymerase II Transcription Initiation	Reactome	REACT_1851	0.0237639
embryonic appendage morphogenesis	Gene Ontology	GO:0035113	0.0336305		RNA Polymerase II HIV Promoter Escape	Reactome	REACT_6253	0.0237639
heme metabolic process	Gene Ontology	GO:0042168	0.0336395		HIV Transcription Initiation	Reactome	REACT_6332	0.0237639
replacement ossification	Gene Ontology	GO:0036075	0.0336395		RNA Polymerase II Transcription Initiation And Promoter Clearance	Reactome	REACT_834	0.0237639
endochondral ossification	Gene Ontology	GO:0001958	0.0336395		RNA Polymerase II Promoter Escape	Reactome	REACT_2089	0.0237639
oxidoreductase activity, acting on the aldehyde or oxo group of donors, NAD or NADP as acceptor	Gene Ontology	GO:0016620	0.0336395		RNA Polymerase II Transcription Pre-Initiation And Promoter Opening	Reactome	REACT_1655	0.0237639
stem cell proliferation	Gene Ontology	GO:0072089	0.0339967		cellular response to unfolded protein	Gene Ontology	GO:0034620	0.0239718
organ development	Gene Ontology	GO:0048513	0.0340509		G1/S DNA Damage Checkpoints	Reactome	REACT_2254	0.0240054
sprouting angiogenesis	Gene Ontology	GO:0002040	0.0342077		response to starvation	Gene Ontology	GO:0042594	0.0240349
beta-catenin binding	Gene Ontology	GO:0008013	0.0345193		Deadenylation-dependent mRNA decay	Reactome	REACT_20639	0.0240648
sulfur compound binding	Gene Ontology	GO:1901681	0.0345908		Resolution of Sister Chromatid Cohesion	Reactome	REACT_150425	0.0241182
long-chain fatty acid import	Gene Ontology	GO:0044539	0.0345963		Hedgehog 'off' state	Reactome	REACT_267634	0.0241182
regulation of cell-cell adhesion mediated by integrin	Gene Ontology	GO:0033632	0.0345963		degradation of AXIN	Reactome	REACT_200766	0.0241278
spermidine metabolic process	Gene Ontology	GO:0008216	0.0345963		CTLA4 inhibitory signaling	Reactome	REACT_19405	0.0241518
regulation of ketone biosynthetic process	Gene Ontology	GO:0010566	0.0345963		Transport of Mature mRNAs Derived from Intronless Transcripts	Reactome	REACT_338	0.0241885
sympathetic ganglion development	Gene Ontology	GO:0061549	0.0345963		histone modification	Gene Ontology	GO:0016570	0.0242171
beta-amyloid clearance	Gene Ontology	GO:0097242	0.0345963		nucleoside metabolic process	Gene Ontology	GO:0009116	0.0242807
regulation of pinocytosis	Gene Ontology	GO:0048548	0.0345963		intrinsic component of mitochondrial outer membrane	Gene Ontology	GO:0031306	0.0245529
non-canonical Wnt signaling pathway via MAPK cascade	Gene Ontology	GO:0038030	0.0345963		vesicle transport along microtubule	Gene Ontology	GO:0047496	0.0245529
neural plate anterior/posterior regionalization	Gene Ontology	GO:0021999	0.0345963		histone ubiquitination	Gene Ontology	GO:0016574	0.0247817
negative regulation of myelination	Gene Ontology	GO:0031642	0.0345963		RNA polymerase	KEGG PATHWAY	hsa03020	0.0248775
sebaceous gland development	Gene Ontology	GO:0048733	0.0345963		single-organism membrane organization	Gene Ontology	GO:0044802	0.0249226
tangential migration from the subventricular zone to the olfactory bulb	Gene Ontology	GO:0022028	0.0345963		negative regulation of JAK-STAT cascade	Gene Ontology	GO:0046426	0.0249424
epithelial-mesenchymal cell signaling	Gene Ontology	GO:0060684	0.0345963		tRNA-specific ribonuclease activity	Gene Ontology	GO:0004549	0.0249424
insulin-like growth factor I binding	Gene Ontology	GO:0031994	0.0345963		mitotic chromosome condensation	Gene Ontology	GO:0007076	0.0249424
plasma membrane long-chain fatty acid transport	Gene Ontology	GO:0015911	0.0345963		viral RNA genome replication	Gene Ontology	GO:0039694	0.0249424
positive regulation of macrophage cytokine production	Gene Ontology	GO:0060907	0.0345963		RNA replication	Gene Ontology	GO:0039703	0.0249424
endothelial cell proliferation	Gene Ontology	GO:0001935	0.0346031		axoneme	Gene Ontology	GO:0005930	0.0250643
cellular protein modification process	Gene Ontology	GO:0006464	0.0348402		ciliary cytoplasm	Gene Ontology	GO:0097014	0.0250643
protein modification process	Gene Ontology	GO:0036211	0.0348402		M Phase	Reactome	REACT_910	0.0251283
carbohydrate biosynthetic process	Gene Ontology	GO:0016051	0.0348991		cellular response to topologically incorrect protein	Gene Ontology	GO:0035967	0.0252963
Activation of BH3-only proteins	Reactome	REACT_697	0.0349298		macromolecule methylation	Gene Ontology	GO:0043414	0.0256493
Metal ion SLC transporters	Reactome	REACT_20547	0.0349298		positive regulation of viral transcription	Gene Ontology	GO:0050434	0.0258316
Lysosomal storage diseases	KEGG DISEASE		0.0350907		immunoglobulin production involved in immunoglobulin mediated immune response	Gene Ontology	GO:0002381	0.0259048
facial nerve development	Gene Ontology	GO:0021561	0.0354021		peroxisomal membrane	Gene Ontology	GO:0005778	0.0259048
regulation of macrophage cytokine production	Gene Ontology	GO:0010935	0.0354021		microbody membrane	Gene Ontology	GO:0031903	0.0259048
cellular response to fluid shear stress	Gene Ontology	GO:0071498	0.0354021		cytoplasmic sequestering of protein	Gene Ontology	GO:0051220	0.0259528
interferon-gamma secretion	Gene Ontology	GO:0072643	0.0354021		caspase cascade in apoptosis	BioCarta	100218	0.0260479
N-terminal protein amino acid acetylation	Gene Ontology	GO:0006474	0.0354021		regulation of mRNA metabolic process	Gene Ontology	GO:1903311	0.0264648
positive regulation of DNA-dependent DNA replication	Gene Ontology	GO:2000105	0.0354021		CAROTID STENOSIS	GAD		0.0266989
eyelid development in camera-type eye	Gene Ontology	GO:0061029	0.0354021		Collecting duct acid secretion	KEGG PATHWAY	hsa04966	0.0267347
dichotomous subdivision of an epithelial terminal unit	Gene Ontology	GO:0060600	0.0354021		Autodegradation of Cdh1 by Cdh1:APC/C	Reactome	REACT_6785	0.0269426
receptor serine/threonine kinase binding	Gene Ontology	GO:0033612	0.0354021		DARPP-32 events	Reactome	REACT_15334	0.0269771
mammary gland involution	Gene Ontology	GO:0060056	0.0354021		mitotic sister chromatid segregation	Gene Ontology	GO:0000070	0.0272701
alcohol metabolic process	Gene Ontology	GO:0006066	0.0354344		Protein processing in endoplasmic reticulum	KEGG PATHWAY	hsa04141	0.0274031
positive regulation of nuclear division	Gene Ontology	GO:0051785	0.0356593		regulation of RNA biosynthetic process	Gene Ontology	GO:2001141	0.0275164
positive chemotaxis	Gene Ontology	GO:0050918	0.0356593		nucleobase-containing compound transport	Gene Ontology	GO:0015931	0.0276624
positive regulation of cellular metabolic process	Gene Ontology	GO:0031325	0.0356908		proteasome complex	Gene Ontology	GO:0000502	0.0279398
regulation of binding	Gene Ontology	GO:0051098	0.0358289		Elongator holoenzyme complex	Gene Ontology	GO:0033588	0.0279797
embryonic pattern specification	Gene Ontology	GO:0009880	0.0363441		protein import into peroxisome membrane	Gene Ontology	GO:0045046	0.0279797
cargo receptor activity	Gene Ontology	GO:0038024	0.0363441		negative regulation of tyrosine phosphorylation of STAT protein	Gene Ontology	GO:0042532	0.0279797
Small cell lung cancer	KEGG DISEASE	H00013	0.036408		tRNA-splicing ligase complex	Gene Ontology	GO:0072669	0.0279797
positive regulation of metabolic process	Gene Ontology	GO:0009893	0.0364524		mitochondrial RNA processing	Gene Ontology	GO:0000963	0.0279797
Inositol phosphate metabolism	Reactome	REACT_150154	0.0365584		hiv-1 nef: negative effector of fas and tnf	BioCarta	100144	0.0283076
labyrinthine layer development	Gene Ontology	GO:0060711	0.0369901		negative regulation of proteasomal ubiquitin-dependent protein catabolic process	Gene Ontology	GO:0032435	0.0283532
muscle cell migration	Gene Ontology	GO:0014812	0.0369901		cytoplasmic sequestering of transcription factor	Gene Ontology	GO:0042994	0.0283532
B cell apoptotic process	Gene Ontology	GO:0001783	0.0370187		negative regulation of protein localization to nucleus	Gene Ontology	GO:1900181	0.0285599
negative regulation of leukocyte migration	Gene Ontology	GO:0002686	0.0370187		negative regulation of protein catabolic process	Gene Ontology	GO:0042177	0.0285599
fibroblast growth factor binding	Gene Ontology	GO:0017134	0.0370187		Transport of the SLBP Dependant Mature mRNA	Reactome	REACT_405	0.0286167
sympathetic nervous system development	Gene Ontology	GO:0048485	0.0370187		polyubiquitin binding	Gene Ontology	GO:0031593	0.0287872
branch elongation of an epithelium	Gene Ontology	GO:0060602	0.0370187		organic substance biosynthetic process	Gene Ontology	GO:1901576	0.0288374
regulation of neuron projection development	Gene Ontology	GO:0010975	0.0370583		ubiquitinyl hydrolase activity	Gene Ontology	GO:0036459	0.0288658
glucose metabolic process	Gene Ontology	GO:0006006	0.0373707		negative regulation of DNA binding	Gene Ontology	GO:0043392	0.0293466
beta-Alanine metabolism	KEGG PATHWAY	hsa00410	0.0374865		cellular senescence	Gene Ontology	GO:0090398	0.0293466
axon ensheathment	Gene Ontology	GO:0008366	0.0375006		Cyclin A/B1 associated events during G2/M transition	Reactome	REACT_1857	0.029382
ensheathment of neurons	Gene Ontology	GO:0007272	0.0375006		negative regulation of proteolysis	Gene Ontology	GO:0045861	0.0293984
peptidyl-tyrosine phosphorylation	Gene Ontology	GO:0018108	0.0375917		Mitotic Prometaphase	Reactome	REACT_682	0.0294714
negative regulation of epithelial cell proliferation	Gene Ontology	GO:0050680	0.0379934		negative regulation of chromosome organization	Gene Ontology	GO:2001251	0.0295182
Pathways in cancer	KEGG PATHWAY	hsa05200	0.0380801		somatic diversification of immunoglobulins	Gene Ontology	GO:0016445	0.0295182
thymus development	Gene Ontology	GO:0048538	0.0381164		Synaptic vesicle cycle	KEGG PATHWAY	hsa04721	0.0296793
regulation of chondrocyte differentiation	Gene Ontology	GO:0032330	0.0381164		nucleobase-containing compound biosynthetic process	Gene Ontology	GO:0034654	0.0297753
positive regulation of nitrogen compound metabolic process	Gene Ontology	GO:0051173	0.0382349		Embryoma	FunDO	1848	0.029848
Coronary heart disease	NHGRI GWAS Catalog		0.0383187		CDC42 signaling events	PID	cdc42_pathway	0.0298527
oxidoreductase activity, acting on the CH-OH group of donors, NAD or NADP as acceptor	Gene Ontology	GO:0016616	0.0383724		regulation of ligase activity	Gene Ontology	GO:0051340	0.0300022
neuron apoptotic process	Gene Ontology	GO:0051402	0.0386595		APC/C-mediated degradation of cell cycle proteins	Reactome	REACT_6828	0.030035
positive regulation of positive chemotaxis	Gene Ontology	GO:0050927	0.038716		Regulation of mitotic cell cycle	Reactome	REACT_21279	0.030035
regulation of myelination	Gene Ontology	GO:0031641	0.038716		positive regulation of ubiquitin-protein ligase activity involved in mitotic cell cycle	Gene Ontology	GO:0051437	0.0301645
regulation of mesonephros development	Gene Ontology	GO:0061217	0.038716		DNA-dependent ATPase activity	Gene Ontology	GO:0008094	0.0301645
VEGF signaling pathway	PANTHER	P00056	0.0387648		negative regulation of translation	Gene Ontology	GO:0017148	0.0301645
positive regulation of cellular protein metabolic process	Gene Ontology	GO:0032270	0.0387874		cell cycle checkpoint	Gene Ontology	GO:0000075	0.0301774
positive regulation of B cell proliferation	Gene Ontology	GO:0030890	0.0389159		double-strand break repair via nonhomologous end joining	Gene Ontology	GO:0006303	0.0304986
epidermis morphogenesis	Gene Ontology	GO:0048730	0.0389159		SCF-dependent proteasomal ubiquitin-dependent protein catabolic process	Gene Ontology	GO:0031146	0.0304986
smooth muscle cell migration	Gene Ontology	GO:0014909	0.0389159		asymmetric protein localization	Gene Ontology	GO:0008105	0.0304986
positive regulation of transcription factor import into nucleus	Gene Ontology	GO:0042993	0.0389159		organellar small ribosomal subunit	Gene Ontology	GO:0000314	0.0304986
cell-cell signaling involved in cell fate commitment	Gene Ontology	GO:0045168	0.0389159		mitochondrial fusion	Gene Ontology	GO:0008053	0.0304986
regulation of DNA biosynthetic process	Gene Ontology	GO:2000278	0.0392071		mitochondrial small ribosomal subunit	Gene Ontology	GO:0005763	0.0304986
amyloid precursor protein metabolic process	Gene Ontology	GO:0042982	0.0392071		peroxisomal transport	Gene Ontology	GO:0043574	0.0304986
regulation of smooth muscle cell migration	Gene Ontology	GO:0014910	0.0392071		Zellweger syndrome (ZS)	KEGG DISEASE	H01342	0.0305844
tetrapyrrole biosynthetic process	Gene Ontology	GO:0033014	0.0392071		enzyme binding	Gene Ontology	GO:0019899	0.0305925
hair follicle morphogenesis	Gene Ontology	GO:0031069	0.0392071		@@Cell cycle	PANTHER	P00013	0.0309336
forebrain neuron development	Gene Ontology	GO:0021884	0.0392071		Translocation of GLUT4 to the plasma membrane	Reactome	REACT_147867	0.0310048
extrinsic apoptotic signaling pathway	Gene Ontology	GO:0097191	0.0393865		PML body	Gene Ontology	GO:0016605	0.0310542
transforming growth factor beta receptor signaling pathway	Gene Ontology	GO:0007179	0.0394523		regulation of ubiquitin-protein transferase activity	Gene Ontology	GO:0051438	0.0313658
regulation of axon extension	Gene Ontology	GO:0030516	0.0399802		endonuclease activity	Gene Ontology	GO:0004519	0.0313658
filopodium	Gene Ontology	GO:0030175	0.04028		protein localization to organelle	Gene Ontology	GO:0033365	0.0313733
Glutathione metabolism	KEGG PATHWAY	hsa00480	0.0404219		covalent chromatin modification	Gene Ontology	GO:0016569	0.0313805
CD28 dependent PI3K/Akt signaling	Reactome	REACT_19358	0.040457		glycosyl compound metabolic process	Gene Ontology	GO:1901657	0.0315849
Termination of O-glycan biosynthesis	Reactome	REACT_115835	0.040457		proteasome binding	Gene Ontology	GO:0070628	0.0317491
cellular amino acid biosynthetic process	Gene Ontology	GO:0008652	0.0405735		1-acylglycerol-3-phosphate O-acyltransferase activity	Gene Ontology	GO:0003841	0.0317491
response to transition metal nanoparticle	Gene Ontology	GO:1990267	0.0405735		establishment of viral latency	Gene Ontology	GO:0019043	0.0317491
cellular carbohydrate biosynthetic process	Gene Ontology	GO:0034637	0.0408728		RNA cap binding	Gene Ontology	GO:0000339	0.0317491
stress-activated MAPK cascade	Gene Ontology	GO:0051403	0.040938		thiolester hydrolase activity	Gene Ontology	GO:0016790	0.0318692
ESOPHAGEAL CANCER	GAD		0.041046		integral component of peroxisomal membrane	Gene Ontology	GO:0005779	0.0319361
A tetrasaccharide linker sequence is required for GAG synthesis	Reactome	REACT_121408	0.0411023		lipid particle organization	Gene Ontology	GO:0034389	0.0319361
@@Attention deficit hyperactivity disorder	NHGRI GWAS Catalog		0.0411791		intrinsic component of peroxisomal membrane	Gene Ontology	GO:0031231	0.0319361
BACTEREMIA	GAD		0.0412252		ceramide signaling pathway	BioCarta	100206	0.03198
TOOTH ABNORMALITIES	GAD		0.0412252		ORAL CANCER	GAD		0.0319992
SERUM BILIRUBIN LEVELS	GAD		0.0412252		response to unfolded protein	Gene Ontology	GO:0006986	0.0320325
pinocytosis	Gene Ontology	GO:0006907	0.0414371		estrogen responsive protein efp controls cell cycle and breast tumors growth	BioCarta	100182	0.0322892
2-oxoglutarate metabolic process	Gene Ontology	GO:0006103	0.0414371		endosome to lysosome transport	Gene Ontology	GO:0008333	0.0323994
nephron tubule epithelial cell differentiation	Gene Ontology	GO:0072160	0.0414371		7-methylguanosine mRNA capping	Gene Ontology	GO:0006370	0.0323994
transforming growth factor beta binding	Gene Ontology	GO:0050431	0.0414371		purine ribonucleoside monophosphate metabolic process	Gene Ontology	GO:0009167	0.0325387
fatty acid transmembrane transport	Gene Ontology	GO:1902001	0.0414371		receptor signaling protein serine/threonine kinase activity	Gene Ontology	GO:0004702	0.0325767
mitochondrial depolarization	Gene Ontology	GO:0051882	0.0414371		regulation of DNA repair	Gene Ontology	GO:0006282	0.0325767
epithelial cell morphogenesis	Gene Ontology	GO:0003382	0.0417015		chromosome separation	Gene Ontology	GO:0051304	0.0325767
Cell junction organization	Reactome	REACT_20676	0.0417607		protein targeting to mitochondrion	Gene Ontology	GO:0006626	0.0325767
cell adhesion	Gene Ontology	GO:0007155	0.0418421		Nuclear Envelope Reassembly	Reactome	REACT_160113	0.0325844
regulation of neuron death	Gene Ontology	GO:1901214	0.0420243		MASTL Facilitates Mitotic Progression	Reactome	REACT_150182	0.0325844
cardiac septum development	Gene Ontology	GO:0003279	0.0420249		Initiation of Nuclear Envelope Reformation	Reactome	REACT_160242	0.0325844
mesoderm formation	Gene Ontology	GO:0001707	0.0420249		heterocycle biosynthetic process	Gene Ontology	GO:0018130	0.0325864
Miscellaneous substrates	Reactome	REACT_13425	0.0420834		protein localization to mitochondrion	Gene Ontology	GO:0070585	0.0327131
Systolic blood pressure	NHGRI GWAS Catalog		0.0421854		Processing of Intronless Pre-mRNAs	Reactome	REACT_1096	0.0328853
myoblast differentiation	Gene Ontology	GO:0045445	0.0424632		SNARE interactions in vesicular transport	KEGG PATHWAY	hsa04130	0.0331122
cellular response to unfolded protein	Gene Ontology	GO:0034620	0.0426962		vacuolar transport	Gene Ontology	GO:0007034	0.0331339
cell motility	Gene Ontology	GO:0048870	0.0429843		regulation of nucleic acid-templated transcription	Gene Ontology	GO:1903506	0.0331842
localization of cell	Gene Ontology	GO:0051674	0.0429843		regulation of transcription, DNA-templated	Gene Ontology	GO:0006355	0.0331842
positive regulation of cell development	Gene Ontology	GO:0010720	0.0430815		endosome	Gene Ontology	GO:0005768	0.0331976
Transcriptional activity of SMAD2/SMAD3:SMAD4 heterotrimer	Reactome	REACT_121061	0.0432557		tRNA binding	Gene Ontology	GO:0000049	0.0332357
protein import into nucleus, translocation	Gene Ontology	GO:0000060	0.0432615		exonuclease activity, active with either ribo- or deoxyribonucleic acids and producing 5'-phosphomonoesters	Gene Ontology	GO:0016796	0.0332357
platelet-derived growth factor receptor signaling pathway	Gene Ontology	GO:0048008	0.0432615		SEIZURES, FEBRILE	GAD		0.0332993
ligase activity	Gene Ontology	GO:0016874	0.0433334		Mismatch repair	KEGG PATHWAY	hsa03430	0.0335022
Endothelins	PID	endothelinpathway	0.0433734		Protein export	KEGG PATHWAY	hsa03060	0.0335022
Fasting insulin-related traits (interaction with BMI)	NHGRI GWAS Catalog		0.0436225		purine nucleoside monophosphate metabolic process	Gene Ontology	GO:0009126	0.0337554
Mucin type O-Glycan biosynthesis	KEGG PATHWAY	hsa00512	0.0437611		regulation of synaptic vesicle transport	Gene Ontology	GO:1902803	0.0341281
regulation of cell motility	Gene Ontology	GO:2000145	0.0439245		positive regulation of DNA-templated transcription, elongation	Gene Ontology	GO:0032786	0.0341281
Fatty Acids bound to GPR40 (FFAR1) regulate insulin secretion	Reactome	REACT_19193	0.0441811		RNA-dependent ATPase activity	Gene Ontology	GO:0008186	0.0341281
Free fatty acids regulate insulin secretion	Reactome	REACT_19375	0.0441811		SNAP receptor activity	Gene Ontology	GO:0005484	0.0341281
Negative regulation of the PI3K/AKT network	Reactome	REACT_12447	0.0441811		3'-5'-exoribonuclease activity	Gene Ontology	GO:0000175	0.0341281
cyclin-dependent protein serine/threonine kinase regulator activity	Gene Ontology	GO:0016538	0.0443891		proton-transporting V-type ATPase complex	Gene Ontology	GO:0033176	0.0341281
negative regulation of Notch signaling pathway	Gene Ontology	GO:0045746	0.0443891		regulation of transcription elongation from RNA polymerase II promoter	Gene Ontology	GO:0034243	0.0341281
glial cell proliferation	Gene Ontology	GO:0014009	0.0443891		proteasome accessory complex	Gene Ontology	GO:0022624	0.0341281
modulation by virus of host morphology or physiology	Gene Ontology	GO:0019048	0.0443891		Unfolded Protein Response (UPR)	Reactome	REACT_18356	0.0341312
polyamine metabolic process	Gene Ontology	GO:0006595	0.0443891		unfolded protein binding	Gene Ontology	GO:0051082	0.0342282
phosphorus-oxygen lyase activity	Gene Ontology	GO:0016849	0.0443891		p53-Dependent G1 DNA Damage Response	Reactome	REACT_1625	0.0342823
cyclase activity	Gene Ontology	GO:0009975	0.0443891		p53-Dependent G1/S DNA damage checkpoint	Reactome	REACT_85	0.0342823
digestive system development	Gene Ontology	GO:0055123	0.0445114		DNA integrity checkpoint	Gene Ontology	GO:0031570	0.0343174
frizzled binding	Gene Ontology	GO:0005109	0.0445427		Host Interactions of HIV factors	Reactome	REACT_6288	0.0343396
cochlea development	Gene Ontology	GO:0090102	0.0445427		nucleotidyltransferase activity	Gene Ontology	GO:0016779	0.0344869
BMP signaling pathway	Gene Ontology	GO:0030509	0.0445719		chromosomal part	Gene Ontology	GO:0044427	0.0346276
diencephalon development	Gene Ontology	GO:0021536	0.0445719		Processing of Capped Intronless Pre-mRNA	Reactome	REACT_1768	0.0353408
stem cell maintenance	Gene Ontology	GO:0019827	0.0445719		cell projection cytoplasm	Gene Ontology	GO:0032838	0.0353838
digestive tract development	Gene Ontology	GO:0048565	0.0446261		heat shock protein binding	Gene Ontology	GO:0031072	0.0354513
pallium development	Gene Ontology	GO:0021543	0.0446261		ligase activity	Gene Ontology	GO:0016874	0.0357384
glycoprotein binding	Gene Ontology	GO:0001948	0.044627		nuclear chromosome part	Gene Ontology	GO:0044454	0.0359829
granulocyte migration	Gene Ontology	GO:0097530	0.044627		protein serine/threonine kinase activity	Gene Ontology	GO:0004674	0.0360348
alcohol catabolic process	Gene Ontology	GO:0046164	0.0446573		chromosome segregation	Gene Ontology	GO:0007059	0.0360593
positive regulation of sequence-specific DNA binding transcription factor activity	Gene Ontology	GO:0051091	0.0448483		positive regulation of hydrolase activity	Gene Ontology	GO:0051345	0.0361287
oxoacid metabolic process	Gene Ontology	GO:0043436	0.0449367		transcription initiation from RNA polymerase I promoter	Gene Ontology	GO:0006361	0.0363685
regulation of cellular component movement	Gene Ontology	GO:0051270	0.0450231		RNA polymerase II transcription factor complex	Gene Ontology	GO:0090575	0.0363931
Transport of vitamins, nucleosides, and related molecules	Reactome	REACT_22285	0.0452202		regulation of cellular response to stress	Gene Ontology	GO:0080135	0.0365133
embryonic camera-type eye formation	Gene Ontology	GO:0060900	0.0453127		chromosome, centromeric region	Gene Ontology	GO:0000775	0.0365788
NAD-dependent histone deacetylase activity (H4-K16 specific)	Gene Ontology	GO:0046970	0.0453127		anion binding	Gene Ontology	GO:0043168	0.0366211
macrophage cytokine production	Gene Ontology	GO:0010934	0.0453127		cytoplasmic microtubule	Gene Ontology	GO:0005881	0.0372009
GAB1 signalosome	Reactome	REACT_12578	0.0453543		regulation of histone modification	Gene Ontology	GO:0031056	0.0372393
central nervous system neuron axonogenesis	Gene Ontology	GO:0021955	0.0453675		protein acetyltransferase complex	Gene Ontology	GO:0031248	0.0372468
nucleotide-sugar metabolic process	Gene Ontology	GO:0009225	0.0453675		acetyltransferase complex	Gene Ontology	GO:1902493	0.0372468
modification by symbiont of host morphology or physiology	Gene Ontology	GO:0044003	0.0453675		cyclin binding	Gene Ontology	GO:0030332	0.0373387
blastocyst formation	Gene Ontology	GO:0001825	0.0453675		branched-chain amino acid catabolic process	Gene Ontology	GO:0009083	0.0373387
regulation of positive chemotaxis	Gene Ontology	GO:0050926	0.0454614		protein K48-linked deubiquitination	Gene Ontology	GO:0071108	0.0373387
morphogenesis of an epithelial fold	Gene Ontology	GO:0060571	0.0454614		positive regulation of dephosphorylation	Gene Ontology	GO:0035306	0.0373387
positive regulation of pathway-restricted SMAD protein phosphorylation	Gene Ontology	GO:0010862	0.0454614		spermatid nucleus differentiation	Gene Ontology	GO:0007289	0.0373387
proteoglycan binding	Gene Ontology	GO:0043394	0.0454614		1-phosphatidylinositol binding	Gene Ontology	GO:0005545	0.0373387
p53 pathway	PANTHER	P00059	0.0454747		response to topologically incorrect protein	Gene Ontology	GO:0035966	0.037443
response to endogenous stimulus	Gene Ontology	GO:0009719	0.0458221		HEAD AND NECK CANCER LUNG CANCER	GAD		0.0374594
regulation of cellular component size	Gene Ontology	GO:0032535	0.0459307		rRNA binding	Gene Ontology	GO:0019843	0.037615
S1P2 pathway	PID	s1p_s1p2_pathway	0.0459998		autophagic vacuole	Gene Ontology	GO:0005776	0.037615
positive regulation of binding	Gene Ontology	GO:0051099	0.0462968		transferrin transport	Gene Ontology	GO:0033572	0.037615
regulation of endothelial cell migration	Gene Ontology	GO:0010594	0.0462968		negative regulation of chromatin modification	Gene Ontology	GO:1903309	0.037615
Basal cell carcinoma	KEGG PATHWAY	hsa05217	0.0463021		Transport of Mature Transcript to Cytoplasm	Reactome	REACT_1281	0.037749
Insulin/IGF pathway-mitogen activated protein kinase kinase/MAP kinase cascade	PANTHER	P00032	0.0463368		exonuclease activity	Gene Ontology	GO:0004527	0.0380406
Brain imaging in schizophrenia (interaction)	NHGRI GWAS Catalog		0.0465465		negative regulation of transcription factor import into nucleus	Gene Ontology	GO:0042992	0.0381485
Primary tumor	FunDO	2067	0.046588		somatic recombination of immunoglobulin gene segments	Gene Ontology	GO:0016447	0.0381686
mTOR signaling pathway	KEGG PATHWAY	hsa04150	0.0467756		mitotic sister chromatid separation	Gene Ontology	GO:0051306	0.0381686
negative regulation of axonogenesis	Gene Ontology	GO:0050771	0.0468148		lysosomal membrane	Gene Ontology	GO:0005765	0.0382111
peptidyl-tyrosine dephosphorylation	Gene Ontology	GO:0035335	0.0468572		CDT1 association with the CDC6:ORC:origin complex	Reactome	REACT_1949	0.0382708
biological adhesion	Gene Ontology	GO:0022610	0.0469847		kinase binding	Gene Ontology	GO:0019900	0.0382953
L-serine transport	Gene Ontology	GO:0015825	0.0470571		Callous-unemotional behaviour	NHGRI GWAS Catalog		0.0383432
iron ion import	Gene Ontology	GO:0097286	0.0470571		transcription initiation from RNA polymerase II promoter	Gene Ontology	GO:0006367	0.0384182
optic cup morphogenesis involved in camera-type eye development	Gene Ontology	GO:0002072	0.0470571		regulation of viral process	Gene Ontology	GO:0050792	0.0385065
glucose binding	Gene Ontology	GO:0005536	0.0470571		Peroxisome biogenesis disorder	KEGG DISEASE	H00205	0.0386672
response to parathyroid hormone	Gene Ontology	GO:0071107	0.0470571		cell aging	Gene Ontology	GO:0007569	0.0387989
regulation of metalloenzyme activity	Gene Ontology	GO:0048552	0.0470571		integral component of organelle membrane	Gene Ontology	GO:0031301	0.0389324
chemorepellent activity	Gene Ontology	GO:0045499	0.0470571		cellular nitrogen compound biosynthetic process	Gene Ontology	GO:0044271	0.0389711
ganglion development	Gene Ontology	GO:0061548	0.0470571		transferase activity, transferring phosphorus-containing groups	Gene Ontology	GO:0016772	0.0390636
L-serine transmembrane transporter activity	Gene Ontology	GO:0015194	0.0470571		regulation of cellular catabolic process	Gene Ontology	GO:0031329	0.0394752
serine transmembrane transporter activity	Gene Ontology	GO:0022889	0.0470571		nucleolar ribonuclease P complex	Gene Ontology	GO:0005655	0.0396776
chondroitin sulfate metabolic process	Gene Ontology	GO:0030204	0.0470782		Cdc73/Paf1 complex	Gene Ontology	GO:0016593	0.0396776
Signaling by FGFR in disease	Reactome	REACT_120736	0.0473614		ribonuclease P complex	Gene Ontology	GO:0030677	0.0396776
positive regulation of neurogenesis	Gene Ontology	GO:0050769	0.0474787		interstrand cross-link repair	Gene Ontology	GO:0036297	0.0396776
granulocyte chemotaxis	Gene Ontology	GO:0071621	0.0475406		multimeric ribonuclease P complex	Gene Ontology	GO:0030681	0.0396776
regulation of developmental process	Gene Ontology	GO:0050793	0.0475575		organelle membrane fusion	Gene Ontology	GO:0090174	0.0396776
stress-activated protein kinase signaling cascade	Gene Ontology	GO:0031098	0.0475712		regulation of apoptotic DNA fragmentation	Gene Ontology	GO:1902510	0.0396776
Cancers of the lung and pleura	KEGG DISEASE		0.0476277		ribosome disassembly	Gene Ontology	GO:0032790	0.0396776
cellular response to molecule of bacterial origin	Gene Ontology	GO:0071219	0.0477698		single-organism cellular localization	Gene Ontology	GO:1902580	0.0399113
muscle cell proliferation	Gene Ontology	GO:0033002	0.0477698		MAGNESIUM	GAD		0.0400168
Syndecan interactions	Reactome	REACT_163942	0.047957		proteasome regulatory particle	Gene Ontology	GO:0005838	0.040089
Synthesis of IP3 and IP4 in the cytosol	Reactome	REACT_150312	0.047957		histone H4-K8 acetylation	Gene Ontology	GO:0043982	0.040089
RNA polymerase II regulatory region sequence-specific DNA binding	Gene Ontology	GO:0000977	0.0480418		histone H4-K5 acetylation	Gene Ontology	GO:0043981	0.040089
epithelium migration	Gene Ontology	GO:0090132	0.0481544		vitamin D receptor binding	Gene Ontology	GO:0042809	0.040089
epithelial cell migration	Gene Ontology	GO:0010631	0.0481544		CCR4-NOT complex	Gene Ontology	GO:0030014	0.040089
Regulation of insulin secretion	Reactome	REACT_18325	0.0483837		poly-purine tract binding	Gene Ontology	GO:0070717	0.040089
acetylglucosaminyltransferase activity	Gene Ontology	GO:0008375	0.0488639		APC/C:Cdh1 mediated degradation of Cdc20 and other APC/C:Cdh1 targeted proteins in late mitosis/early G1	Reactome	REACT_6761	0.0401381
intrinsic apoptotic signaling pathway in response to DNA damage by p53 class mediator	Gene Ontology	GO:0042771	0.0488639		biosynthetic process	Gene Ontology	GO:0009058	0.0401563
pathway-restricted SMAD protein phosphorylation	Gene Ontology	GO:0060389	0.0488639		Apoptotic factor-mediated response	Reactome	REACT_963	0.040553
cranial nerve development	Gene Ontology	GO:0021545	0.0488639		PP2A-mediated dephosphorylation of key metabolic factors	Reactome	REACT_705	0.040553
blood vessel endothelial cell migration	Gene Ontology	GO:0043534	0.0490456		2-LTR circle formation	Reactome	REACT_9058	0.040553
modification of morphology or physiology of other organism involved in symbiotic interaction	Gene Ontology	GO:0051817	0.0490456		regulation of cell aging	Gene Ontology	GO:0090342	0.0406498
ureteric bud morphogenesis	Gene Ontology	GO:0060675	0.0490456		histone mRNA metabolic process	Gene Ontology	GO:0008334	0.0406498
regulation of intracellular signal transduction	Gene Ontology	GO:1902531	0.0490486		transcription elongation from RNA polymerase I promoter	Gene Ontology	GO:0006362	0.0406498
transferase activity, transferring acyl groups other than amino-acyl groups	Gene Ontology	GO:0016747	0.0491341		U12-type spliceosomal complex	Gene Ontology	GO:0005689	0.0406498
regulation of B cell proliferation	Gene Ontology	GO:0030888	0.049702		Hepatitis C	KEGG PATHWAY	hsa05160	0.0408642
regulation of cartilage development	Gene Ontology	GO:0061035	0.049702		bounding membrane of organelle	Gene Ontology	GO:0098588	0.0410402
alpha-amino acid metabolic process	Gene Ontology	GO:1901605	0.0497053		aromatic compound biosynthetic process	Gene Ontology	GO:0019438	0.0410592
embryonic skeletal system morphogenesis	Gene Ontology	GO:0048704	0.0501105		APC/C:Cdc20 mediated degradation of Securin	Reactome	REACT_6871	0.041401
regulation of transmembrane receptor protein serine/threonine kinase signaling pathway	Gene Ontology	GO:0090092	0.0503486		Huntington disease	PANTHER	P00029	0.0415153
regulation of response to stimulus	Gene Ontology	GO:0048583	0.0503511		poly(A)-specific ribonuclease activity	Gene Ontology	GO:0004535	0.0415221
Cancers	KEGG DISEASE		0.0503772		clathrin coat of trans-Golgi network vesicle	Gene Ontology	GO:0030130	0.0415221
positive regulation of glycogen metabolic process	Gene Ontology	GO:0070875	0.0505307		lysophosphatidic acid acyltransferase activity	Gene Ontology	GO:0042171	0.0415221
type B pancreatic cell development	Gene Ontology	GO:0003323	0.0505307		response to redox state	Gene Ontology	GO:0051775	0.0415221
negative regulation of viral entry into host cell	Gene Ontology	GO:0046597	0.0505307		viral latency	Gene Ontology	GO:0019042	0.0415221
synaptonemal complex assembly	Gene Ontology	GO:0007130	0.0505307		mRNA cis splicing, via spliceosome	Gene Ontology	GO:0045292	0.0415221
transmembrane receptor protein phosphatase activity	Gene Ontology	GO:0019198	0.0505307		5'-3' exonuclease activity	Gene Ontology	GO:0008409	0.0415221
response to interferon-alpha	Gene Ontology	GO:0035455	0.0505307		inner mitochondrial membrane organization	Gene Ontology	GO:0007007	0.0415221
transmembrane receptor protein tyrosine phosphatase activity	Gene Ontology	GO:0005001	0.0505307		barbed-end actin filament capping	Gene Ontology	GO:0051016	0.0415221
polyol catabolic process	Gene Ontology	GO:0046174	0.0505307		Transport of Mature mRNA derived from an Intron-Containing Transcript	Reactome	REACT_1597	0.042064
protein tyrosine phosphatase activity	Gene Ontology	GO:0004725	0.0505788		Barrett's esophagus	FunDO	2164	0.0422409
interleukin-10 production	Gene Ontology	GO:0032613	0.0506952		rac1 cell motility signaling pathway	BioCarta	100056	0.0422795
Cell-Cell communication	Reactome	REACT_111155	0.05082		exonucleolytic nuclear-transcribed mRNA catabolic process involved in deadenylation-dependent decay	Gene Ontology	GO:0043928	0.0425172
tube formation	Gene Ontology	GO:0035148	0.0508367		B cell activation involved in immune response	Gene Ontology	GO:0002312	0.0425355
ligase activity, forming carbon-nitrogen bonds	Gene Ontology	GO:0016879	0.0510826		Degradation of GLI2 by the proteasome	Reactome	REACT_206597	0.0425814
regulation of smooth muscle cell proliferation	Gene Ontology	GO:0048660	0.0518849		trans-Golgi Network Vesicle Budding	Reactome	REACT_11235	0.0425814
HIPPOCAMPAL ATROPHY	GAD		0.0519208		Clathrin derived vesicle budding	Reactome	REACT_19187	0.0425814
@@Hippocampal atrophy	NHGRI GWAS Catalog		0.0519491		GLI3 is processed to GLI3R by the proteasome	Reactome	REACT_231645	0.0425814
Congenital disorders of glycan/glycoprotein metabolism	KEGG DISEASE		0.0521134		Degradation of GLI1 by the proteasome	Reactome	REACT_267605	0.0425814
inner ear receptor cell development	Gene Ontology	GO:0060119	0.0521398		ribonucleoside monophosphate metabolic process	Gene Ontology	GO:0009161	0.042892
epithelial tube branching involved in lung morphogenesis	Gene Ontology	GO:0060441	0.0521398		mitotic spindle checkpoint	Gene Ontology	GO:0071174	0.0432144
cyclin-dependent protein kinase activity	Gene Ontology	GO:0097472	0.0521398		PR interval in Tripanosoma cruzi seropositivity	NHGRI GWAS Catalog		0.0435337
cyclin-dependent protein serine/threonine kinase activity	Gene Ontology	GO:0004693	0.0521398		small nuclear ribonucleoprotein complex	Gene Ontology	GO:0030532	0.0435452
smooth muscle cell differentiation	Gene Ontology	GO:0051145	0.0523425		General transcription regulation	PANTHER	P00023	0.0436212
glycerolipid biosynthetic process	Gene Ontology	GO:0045017	0.0524188		SCF-beta-TrCP mediated degradation of Emi1	Reactome	REACT_6821	0.043637
generation of neurons	Gene Ontology	GO:0048699	0.0526373		mRNA Capping	Reactome	REACT_1470	0.0440994
male genitalia development	Gene Ontology	GO:0030539	0.052639		methylation	Gene Ontology	GO:0032259	0.0444161
establishment of endothelial barrier	Gene Ontology	GO:0061028	0.052639		Brain tumor	FunDO	1860	0.0446647
regulation of branching involved in ureteric bud morphogenesis	Gene Ontology	GO:0090189	0.052639		internal protein amino acid acetylation	Gene Ontology	GO:0006475	0.0449713
embryonic placenta morphogenesis	Gene Ontology	GO:0060669	0.052639		Golgi organization	Gene Ontology	GO:0007030	0.0449734
FoxO signaling pathway	KEGG PATHWAY	hsa04068	0.0527615		Arf6 trafficking events	PID	arf6_traffickingpathway	0.0450459
regulation of protein insertion into mitochondrial membrane involved in apoptotic signaling pathway	Gene Ontology	GO:1900739	0.0529319		Inositol phosphate metabolism	KEGG PATHWAY	hsa00562	0.0450634
positive regulation of protein insertion into mitochondrial membrane involved in apoptotic signaling pathway	Gene Ontology	GO:1900740	0.0529319		Shigellosis	KEGG PATHWAY	hsa05131	0.0450634
histone H3-K9 modification	Gene Ontology	GO:0061647	0.0529319		Infection	FunDO	2052	0.0451299
dendrite development	Gene Ontology	GO:0016358	0.0530163		regulation of mitotic cell cycle	Gene Ontology	GO:0007346	0.045138
cellular response to oxygen-containing compound	Gene Ontology	GO:1901701	0.0531884		protein phosphorylation	Gene Ontology	GO:0006468	0.0456957
HTLV-I infection	KEGG PATHWAY	hsa05166	0.0534056		cbl mediated ligand-induced downregulation of egf receptors pathway	BioCarta	100216	0.0459731
SLC-mediated transmembrane transport	Reactome	REACT_19118	0.0535296		thioester metabolic process	Gene Ontology	GO:0035383	0.0461011
embryonic placenta development	Gene Ontology	GO:0001892	0.0536044		acyl-CoA metabolic process	Gene Ontology	GO:0006637	0.0461011
endoplasmic reticulum unfolded protein response	Gene Ontology	GO:0030968	0.0536044		somatic diversification of immune receptors	Gene Ontology	GO:0002200	0.0463818
Chronic lymphocytic leukemia	NHGRI GWAS Catalog		0.0536394		OOCYTES	GAD		0.0464857
activation of signaling protein activity involved in unfolded protein response	Gene Ontology	GO:0006987	0.0538929		MAPK signaling pathway	KEGG PATHWAY	hsa04010	0.0472733
PULSE	GAD		0.0541374		OBESITY (EXTREME)	GAD		0.0473444
cellular transition metal ion homeostasis	Gene Ontology	GO:0046916	0.0541425		internal peptidyl-lysine acetylation	Gene Ontology	GO:0018393	0.0473779
positive regulation of catalytic activity	Gene Ontology	GO:0043085	0.0545132		regulation of phosphatase activity	Gene Ontology	GO:0010921	0.0474452
control of skeletal myogenesis by hdac and calcium/calmodulin-dependent kinase (camk)	BioCarta	100148	0.0547382		Obesity (early onset extreme)	NHGRI GWAS Catalog		0.0474736
positive regulation of transcription, DNA-templated	Gene Ontology	GO:0045893	0.0549602		lysosomal transport	Gene Ontology	GO:0007041	0.0476498
positive regulation of nucleic acid-templated transcription	Gene Ontology	GO:1903508	0.0549602		Esotropia	FunDO	1893	0.04787
nitric oxide biosynthetic process	Gene Ontology	GO:0006809	0.0551248		HEMOGLOBINS	GAD		0.047872
lipid biosynthetic process	Gene Ontology	GO:0008610	0.0554251		Bardet-Biedl syndrome	KEGG DISEASE	H00418	0.0479326
@@BRAIN IMAGING IN SCHIZOPHRENIA (INTERACTION)	GAD		0.05577		NF-kappaB binding	Gene Ontology	GO:0051059	0.0479482
Oxytocin receptor mediated signaling pathway	PANTHER	P04391	0.0560468		exoribonuclease activity, producing 5'-phosphomonoesters	Gene Ontology	GO:0016896	0.0479482
organic acid metabolic process	Gene Ontology	GO:0006082	0.0563065		intramolecular transferase activity	Gene Ontology	GO:0016866	0.0479482
Glycogen storage disease (GSD)	KEGG DISEASE	H00069	0.0564031		TNF receptor signaling pathway	PID	tnfpathway	0.0482438
regulation of cell-matrix adhesion	Gene Ontology	GO:0001952	0.0564997		metaphase/anaphase transition of mitotic cell cycle	Gene Ontology	GO:0007091	0.0487043
Skeletal diseases	KEGG DISEASE		0.0565026		tnfr1 signaling pathway	BioCarta	100015	0.0489028
Signaling by BMP	Reactome	REACT_12034	0.0565471		@@FAS (CD95) signaling pathway	PID	faspathway	0.0491806
interleukin-13 production	Gene Ontology	GO:0032616	0.0567107		DNA repair complex	Gene Ontology	GO:1990391	0.0493265
olfactory bulb interneuron differentiation	Gene Ontology	GO:0021889	0.0567107		mitotic spindle assembly checkpoint	Gene Ontology	GO:0007094	0.0494432
tryptophan metabolic process	Gene Ontology	GO:0006568	0.0567107		integral component of mitochondrial outer membrane	Gene Ontology	GO:0031307	0.0494447
glial cell apoptotic process	Gene Ontology	GO:0034349	0.0567107		@@Caspase Cascade in Apoptosis	PID	caspase_pathway	0.0495394
nose development	Gene Ontology	GO:0043584	0.0567107		ferric iron transport	Gene Ontology	GO:0015682	0.0497209
cell-cell adhesion mediated by cadherin	Gene Ontology	GO:0044331	0.0567107		organelle transport along microtubule	Gene Ontology	GO:0072384	0.0497209
solute:proton symporter activity	Gene Ontology	GO:0015295	0.0567107		ubiquitin thiolesterase activity	Gene Ontology	GO:0004221	0.0497209
histone deacetylase activity (H4-K16 specific)	Gene Ontology	GO:0034739	0.0567107		trivalent inorganic cation transport	Gene Ontology	GO:0072512	0.0497209
response to auditory stimulus	Gene Ontology	GO:0010996	0.0567107		positive regulation of ligase activity	Gene Ontology	GO:0051351	0.0498143
Regulation of nuclear SMAD2/3 signaling	PID	smad2_3nuclearpathway	0.057065		Ubiquitin-dependent degradation of Cyclin D1	Reactome	REACT_4	0.0498262
Arachidonic acid metabolism	Reactome	REACT_147851	0.0571976		Ubiquitin-dependent degradation of Cyclin D	Reactome	REACT_938	0.0498262
Cancer	FunDO	1934	0.0572452		Regulation of ornithine decarboxylase (ODC)	Reactome	REACT_13565	0.0498262
regulation of skeletal muscle tissue development	Gene Ontology	GO:0048641	0.0573313		histone acetylation	Gene Ontology	GO:0016573	0.049924
chondroitin sulfate proteoglycan metabolic process	Gene Ontology	GO:0050654	0.0573313		TCA cycle	PANTHER	P00051	0.0500504
acylglycerol biosynthetic process	Gene Ontology	GO:0046463	0.0573313		Activation of NF-kappaB in B cells	Reactome	REACT_118656	0.0504091
neutral lipid biosynthetic process	Gene Ontology	GO:0046460	0.0573313		signal transduction involved in DNA integrity checkpoint	Gene Ontology	GO:0072401	0.050556
cell-cell junction assembly	Gene Ontology	GO:0007043	0.0573578		signal transduction involved in DNA damage checkpoint	Gene Ontology	GO:0072422	0.050556
RNA polymerase II distal enhancer sequence-specific DNA binding transcription factor activity	Gene Ontology	GO:0003705	0.0573578		Pyruvate metabolism and Citric Acid (TCA) cycle	Reactome	REACT_1046	0.0508197
positive regulation of cell-matrix adhesion	Gene Ontology	GO:0001954	0.0573876		Beta-catenin phosphorylation cascade	Reactome	REACT_11065	0.0508425
cellular response to calcium ion	Gene Ontology	GO:0071277	0.0573876		Regulation of APC/C activators between G1/S and early anaphase	Reactome	REACT_6837	0.0510872
porphyrin-containing compound metabolic process	Gene Ontology	GO:0006778	0.0573876		TUMOR NECROSIS FACTOR-ALPHA	GAD		0.0516944
PI-3K cascade	Reactome	REACT_21270	0.0574533		@@mRNA splicing	PANTHER	P00058	0.0518971
PIP3 activates AKT signaling	Reactome	REACT_75829	0.0574533		positive regulation of ubiquitin-protein transferase activity	Gene Ontology	GO:0051443	0.0522904
PI3K events in ERBB2 signaling	Reactome	REACT_116008	0.0574533		phosphatase activity	Gene Ontology	GO:0016791	0.0522929
PI3K events in ERBB4 signaling	Reactome	REACT_115961	0.0574533		double-stranded DNA binding	Gene Ontology	GO:0003690	0.0525285
PI3K/AKT Signaling in Cancer	Reactome	REACT_147723	0.0574533		regulation of chromatin organization	Gene Ontology	GO:1902275	0.0525285
cellular response to biotic stimulus	Gene Ontology	GO:0071216	0.0576782		AIDS	FunDO	1875	0.0525632
Downstream signaling of activated FGFR	Reactome	REACT_21272	0.0576832		Signaling by Hedgehog	Reactome	REACT_228134	0.0525823
gonad development	Gene Ontology	GO:0008406	0.0577055		signal transduction in response to DNA damage	Gene Ontology	GO:0042770	0.0526187
dicarboxylic acid metabolic process	Gene Ontology	GO:0043648	0.0579786		DNA catabolic process, endonucleolytic	Gene Ontology	GO:0000737	0.0527175
Inactivation of Cdc42 and Rac	Reactome	REACT_19342	0.0580117		regulation of viral transcription	Gene Ontology	GO:0046782	0.0528556
NAD binding	Gene Ontology	GO:0051287	0.0582953		trans-Golgi network transport vesicle membrane	Gene Ontology	GO:0012510	0.052915
cardiac chamber development	Gene Ontology	GO:0003205	0.0583584		organelle disassembly	Gene Ontology	GO:1903008	0.052915
proteoglycan metabolic process	Gene Ontology	GO:0006029	0.0583977		protein targeting to lysosome	Gene Ontology	GO:0006622	0.052915
cell development	Gene Ontology	GO:0048468	0.0585419		translation initiation factor activity	Gene Ontology	GO:0003743	0.0531733
negative regulation of transmembrane receptor protein serine/threonine kinase signaling pathway	Gene Ontology	GO:0090101	0.0587447		regulation of mitotic metaphase/anaphase transition	Gene Ontology	GO:0030071	0.0531733
extracellular vesicular exosome	Gene Ontology	GO:0070062	0.0589021		coenzyme metabolic process	Gene Ontology	GO:0006732	0.0532281
extracellular membrane-bounded organelle	Gene Ontology	GO:0065010	0.0589021		Removal of licensing factors from origins	Reactome	REACT_207	0.0532286
extracellular organelle	Gene Ontology	GO:0043230	0.0589021		Blood pressure measurement (low sodium intervention)	NHGRI GWAS Catalog		0.0533162
regulation of gliogenesis	Gene Ontology	GO:0014013	0.0590603		type I interferon production	Gene Ontology	GO:0032606	0.0536451
toll-like receptor 10 signaling pathway	Gene Ontology	GO:0034166	0.0590603		HAUS complex	Gene Ontology	GO:0070652	0.0537405
toll-like receptor 5 signaling pathway	Gene Ontology	GO:0034146	0.0590603		negative regulation of endoplasmic reticulum calcium ion concentration	Gene Ontology	GO:0032471	0.0537405
organic hydroxy compound catabolic process	Gene Ontology	GO:1901616	0.0590603		heterochromatin assembly	Gene Ontology	GO:0031507	0.0537405
macromolecule modification	Gene Ontology	GO:0043412	0.0593922		establishment of integrated proviral latency	Gene Ontology	GO:0075713	0.0537405
embryonic eye morphogenesis	Gene Ontology	GO:0048048	0.0595399		synaptic vesicle priming	Gene Ontology	GO:0016082	0.0537405
neuron recognition	Gene Ontology	GO:0008038	0.0595399		negative regulation of cAMP-mediated signaling	Gene Ontology	GO:0043951	0.0537405
negative regulation of cell morphogenesis involved in differentiation	Gene Ontology	GO:0010771	0.0595399		proteasome assembly	Gene Ontology	GO:0043248	0.0537405
Chronic simple glaucoma	FunDO	1872	0.059716		ciliary base	Gene Ontology	GO:0097546	0.0537405
neurogenesis	Gene Ontology	GO:0022008	0.0597737		mitochondrial RNA metabolic process	Gene Ontology	GO:0000959	0.0538522
coenzyme binding	Gene Ontology	GO:0050662	0.0599651		Hsp70 protein binding	Gene Ontology	GO:0030544	0.0538522
toll-like receptor TLR6:TLR2 signaling pathway	Gene Ontology	GO:0038124	0.0603918		ATP-dependent RNA helicase activity	Gene Ontology	GO:0004004	0.0538522
toll-like receptor TLR1:TLR2 signaling pathway	Gene Ontology	GO:0038123	0.0603918		sister chromatid segregation	Gene Ontology	GO:0000819	0.0538843
NEOPLASMS	GAD		0.0604217		Proteasome	KEGG PATHWAY	hsa03050	0.0541001
Chagas disease (American trypanosomiasis)	KEGG PATHWAY	hsa05142	0.0607142		ERKs are inactivated	Reactome	REACT_12436	0.0542316
heart formation	Gene Ontology	GO:0060914	0.0607499		metaphase/anaphase transition of cell cycle	Gene Ontology	GO:0044784	0.054652
adrenergic receptor binding	Gene Ontology	GO:0031690	0.0607499		regulation of transferase activity	Gene Ontology	GO:0051338	0.0548692
copper ion transport	Gene Ontology	GO:0006825	0.0607499		regulation of mitochondrial membrane permeability	Gene Ontology	GO:0046902	0.0548877
myeloid leukocyte cytokine production	Gene Ontology	GO:0061082	0.0607499		Lysine catabolism	Reactome	REACT_1298	0.0548889
leukocyte chemotaxis	Gene Ontology	GO:0030595	0.0607995		role of mitochondria in apoptotic signaling	BioCarta	100106	0.055178
regulation of protein transport	Gene Ontology	GO:0051223	0.0608318		regulation of chromatin modification	Gene Ontology	GO:1903308	0.0552828
apical junction assembly	Gene Ontology	GO:0043297	0.0609345		signal transduction involved in cell cycle checkpoint	Gene Ontology	GO:0072395	0.0553048
Methotrexate phramacokinetics (acute lymphoblastic leukemia)	NHGRI GWAS Catalog		0.0609512		phosphoprotein phosphatase activity	Gene Ontology	GO:0004721	0.0554546
ameboidal cell migration	Gene Ontology	GO:0001667	0.0609879		nuclear hormone receptor binding	Gene Ontology	GO:0035257	0.0554716
cell morphogenesis involved in neuron differentiation	Gene Ontology	GO:0048667	0.0610195		Mitochondrial tRNA aminoacylation	Reactome	REACT_15302	0.0555128
Molar-incisor hypomineralization	NHGRI GWAS Catalog		0.0610268		Dual incision reaction in GG-NER	Reactome	REACT_311	0.0555128
Pre-NOTCH Expression and Processing	Reactome	REACT_118744	0.0610618		Formation of incision complex in GG-NER	Reactome	REACT_257	0.0555128
regulation of cardiac muscle cell proliferation	Gene Ontology	GO:0060043	0.0611445		nuclear chromosome	Gene Ontology	GO:0000228	0.0555535
phosphatidylinositol phospholipase C activity	Gene Ontology	GO:0004435	0.0611445		Ubiquitin Mediated Degradation of Phosphorylated Cdc25A	Reactome	REACT_1614	0.0555622
toll-like receptor 2 signaling pathway	Gene Ontology	GO:0034134	0.0613907		p53-Independent G1/S DNA damage checkpoint	Reactome	REACT_1208	0.0555622
positive regulation of phagocytosis, engulfment	Gene Ontology	GO:0060100	0.0614572		p53-Independent DNA Damage Response	Reactome	REACT_2160	0.0555622
regulation of plasma membrane long-chain fatty acid transport	Gene Ontology	GO:0010746	0.0614572		Autodegradation of the E3 ubiquitin ligase COP1	Reactome	REACT_20549	0.0555622
tubulin deacetylation	Gene Ontology	GO:0090042	0.0614572		Vpu mediated degradation of CD4	Reactome	REACT_9031	0.0555622
activation of phospholipase D activity	Gene Ontology	GO:0031584	0.0614572		small GTPase regulator activity	Gene Ontology	GO:0005083	0.0558568
protein localization to cell junction	Gene Ontology	GO:1902414	0.0614572		negative regulation of mitotic sister chromatid separation	Gene Ontology	GO:2000816	0.0558575
dorsal aorta morphogenesis	Gene Ontology	GO:0035912	0.0614572		protein insertion into membrane	Gene Ontology	GO:0051205	0.0558575
N-acylphosphatidylethanolamine-specific phospholipase D activity	Gene Ontology	GO:0070290	0.0614572		negative regulation of mitotic metaphase/anaphase transition	Gene Ontology	GO:0045841	0.0558575
cerebrospinal fluid secretion	Gene Ontology	GO:0033326	0.0614572		spindle assembly checkpoint	Gene Ontology	GO:0071173	0.0558575
axonogenesis involved in innervation	Gene Ontology	GO:0060385	0.0614572		Phosphorus levels	NHGRI GWAS Catalog		0.0559717
beta-N-acetylglucosaminylglycopeptide beta-1,4-galactosyltransferase activity	Gene Ontology	GO:0003831	0.0614572		exoribonuclease activity	Gene Ontology	GO:0004532	0.0560473
polyamine catabolic process	Gene Ontology	GO:0006598	0.0614572		RNA phosphodiester bond hydrolysis, exonucleolytic	Gene Ontology	GO:0090503	0.0560473
alditol catabolic process	Gene Ontology	GO:0019405	0.0614572		response to X-ray	Gene Ontology	GO:0010165	0.0560473
negative regulation of cell proliferation involved in kidney development	Gene Ontology	GO:1901723	0.0614572		ATTENTION DEFICIT DISORDER WITH HYPERACTIVITY	GAD		0.0563453
regulation of prostatic bud formation	Gene Ontology	GO:0060685	0.0614572		integral component of endoplasmic reticulum membrane	Gene Ontology	GO:0030176	0.0565057
trigeminal nerve structural organization	Gene Ontology	GO:0021637	0.0614572		regulation of histone acetylation	Gene Ontology	GO:0035065	0.0566484
semaphorin-plexin signaling pathway involved in axon guidance	Gene Ontology	GO:1902287	0.0614572		nuclear-transcribed mRNA catabolic process, exonucleolytic	Gene Ontology	GO:0000291	0.0568164
gene expression involved in extracellular matrix organization	Gene Ontology	GO:1901148	0.0614572		cytoplasmic stress granule	Gene Ontology	GO:0010494	0.0568164
regulation of gene expression involved in extracellular matrix organization	Gene Ontology	GO:1901311	0.0614572		regulation of cellular biosynthetic process	Gene Ontology	GO:0031326	0.0569097
hypothalamus cell migration	Gene Ontology	GO:0021855	0.0614572		Distal hereditary motor neuropathies (dHMN)	KEGG DISEASE	H00856	0.0572349
lysine N-acetyltransferase activity, acting on acetyl phosphate as donor	Gene Ontology	GO:0004468	0.0614572		RNA polymerase II transcription cofactor activity	Gene Ontology	GO:0001104	0.057563
NK T cell proliferation	Gene Ontology	GO:0001866	0.0614572		regulation of biosynthetic process	Gene Ontology	GO:0009889	0.0575687
3-chloroallyl aldehyde dehydrogenase activity	Gene Ontology	GO:0004028	0.0614572		apoptotic mitochondrial changes	Gene Ontology	GO:0008637	0.0575706
mammary duct terminal end bud growth	Gene Ontology	GO:0060763	0.0614572		@@Height	NHGRI GWAS Catalog		0.0578857
apolipoprotein A-I-mediated signaling pathway	Gene Ontology	GO:0038027	0.0614572		Budding and maturation of HIV virion	Reactome	REACT_6359	0.0579148
ureteric bud formation	Gene Ontology	GO:0060676	0.0614572		Insulin receptor recycling	Reactome	REACT_1109	0.0579148
negative regulation of lipoprotein metabolic process	Gene Ontology	GO:0050748	0.0614572		Noonan syndrome	KEGG DISEASE	H00523	0.0583961
interleukin-4 secretion	Gene Ontology	GO:0072602	0.0614572		@@MEAN PLATELET VOLUME	GAD		0.0585275
cobalt ion transport	Gene Ontology	GO:0006824	0.0614572		regulation of cellular component size	Gene Ontology	GO:0032535	0.0585606
trigeminal nerve morphogenesis	Gene Ontology	GO:0021636	0.0614572		Hepatitis B	KEGG PATHWAY	hsa05161	0.0586548
L-kynurenine metabolic process	Gene Ontology	GO:0097052	0.0614572		Pausing and recovery of HIV elongation	Reactome	REACT_6244	0.0588468
sulfur amino acid metabolic process	Gene Ontology	GO:0000096	0.061492		HIV elongation arrest and recovery	Reactome	REACT_6259	0.0588468
Fc-epsilon receptor signaling pathway	Gene Ontology	GO:0038095	0.0615707		Negative regulation of FGFR signaling	Reactome	REACT_111184	0.0588468
facial nerve structural organization	Gene Ontology	GO:0021612	0.0616692		regulation of cell cycle progression by plk3	BioCarta	100068	0.0588636
positive regulation of cell size	Gene Ontology	GO:0045793	0.0616692		somatic diversification of immune receptors via germline recombination within a single locus	Gene Ontology	GO:0002562	0.0591171
establishment of monopolar cell polarity	Gene Ontology	GO:0061162	0.0616692		regulation of metaphase/anaphase transition of cell cycle	Gene Ontology	GO:1902099	0.0591171
glial cell projection	Gene Ontology	GO:0097386	0.0616692		somatic cell DNA recombination	Gene Ontology	GO:0016444	0.0591171
lung saccule development	Gene Ontology	GO:0060430	0.0616692		peptidyl-lysine modification	Gene Ontology	GO:0018205	0.0591394
cysteine metabolic process	Gene Ontology	GO:0006534	0.0616692		positive regulation of cell cycle arrest	Gene Ontology	GO:0071158	0.05953
low-density lipoprotein particle receptor biosynthetic process	Gene Ontology	GO:0045713	0.0616692		establishment of protein localization to peroxisome	Gene Ontology	GO:0072663	0.0600302
activation of MAPKKK activity	Gene Ontology	GO:0000185	0.0616692		GTP-dependent protein binding	Gene Ontology	GO:0030742	0.0600302
positive regulation of DNA biosynthetic process	Gene Ontology	GO:2000573	0.0616692		protein localization to peroxisome	Gene Ontology	GO:0072662	0.0600302
paraxial mesoderm morphogenesis	Gene Ontology	GO:0048340	0.0616692		pseudouridine synthesis	Gene Ontology	GO:0001522	0.0600302
positive regulation of protein homooligomerization	Gene Ontology	GO:0032464	0.0616692		protein targeting to peroxisome	Gene Ontology	GO:0006625	0.0600302
peptidyl-lysine dimethylation	Gene Ontology	GO:0018027	0.0616692		negative regulation of protein processing	Gene Ontology	GO:0010955	0.0603543
angiotensin receptor binding	Gene Ontology	GO:0031701	0.0616692		negative regulation of protein maturation	Gene Ontology	GO:1903318	0.0603543
establishment or maintenance of monopolar cell polarity	Gene Ontology	GO:0061339	0.0616692		negative regulation of DNA metabolic process	Gene Ontology	GO:0051053	0.0603543
regulation of germinal center formation	Gene Ontology	GO:0002634	0.0616692		regulation of membrane permeability	Gene Ontology	GO:0090559	0.0603683
negative regulation of axon extension involved in axon guidance	Gene Ontology	GO:0048843	0.0616692		regulation of cell cycle process	Gene Ontology	GO:0010564	0.0610528
zonula adherens	Gene Ontology	GO:0005915	0.0616692		protein N-terminus binding	Gene Ontology	GO:0047485	0.0612388
serine transport	Gene Ontology	GO:0032329	0.0616692		PDGFR-beta signaling pathway	PID	pdgfrbpathway	0.0613866
regulation of cell proliferation involved in kidney development	Gene Ontology	GO:1901722	0.0616692		nucleoside monophosphate metabolic process	Gene Ontology	GO:0009123	0.0616668
osteoblast proliferation	Gene Ontology	GO:0033687	0.0617874		Branched-chain amino acid catabolism	Reactome	REACT_197	0.0616842
receptor biosynthetic process	Gene Ontology	GO:0032800	0.0617874		Platelet sensitization by LDL	Reactome	REACT_23879	0.0616842
middle ear morphogenesis	Gene Ontology	GO:0042474	0.0617874		DNA-dependent DNA replication	Gene Ontology	GO:0006261	0.0616952
histone H3-K9 methylation	Gene Ontology	GO:0051567	0.0617874		Vif-mediated degradation of APOBEC3G	Reactome	REACT_9453	0.0617288
enteroendocrine cell differentiation	Gene Ontology	GO:0035883	0.0617874		Stabilization of p53	Reactome	REACT_309	0.0617288
neuron projection development	Gene Ontology	GO:0031175	0.0618761		GLIOMA	GAD		0.0618297
endothelium development	Gene Ontology	GO:0003158	0.0621106		protein C-terminus binding	Gene Ontology	GO:0008022	0.0619731
Adherens junction	KEGG PATHWAY	hsa04520	0.0621694		Reelin signaling pathway	PID	reelinpathway	0.0620862
chromatin binding	Gene Ontology	GO:0003682	0.0621904		negative regulation of protein kinase activity	Gene Ontology	GO:0006469	0.0623641
regulation of behavior	Gene Ontology	GO:0050795	0.0623462		protein kinase complex	Gene Ontology	GO:1902911	0.0625533
appendage development	Gene Ontology	GO:0048736	0.0623462		Huntington's disease	KEGG PATHWAY	hsa05016	0.0625872
limb development	Gene Ontology	GO:0060173	0.0623462		regulation of DNA-templated transcription, elongation	Gene Ontology	GO:0032784	0.0628009
axis specification	Gene Ontology	GO:0009798	0.0625951		negative regulation of metaphase/anaphase transition of cell cycle	Gene Ontology	GO:1902100	0.0628009
metanephros development	Gene Ontology	GO:0001656	0.0625951		nuclear envelope organization	Gene Ontology	GO:0006998	0.0629394
cofactor binding	Gene Ontology	GO:0048037	0.0626131		Adaptive Immune System	Reactome	REACT_75774	0.0631223
regulation of multicellular organismal process	Gene Ontology	GO:0051239	0.0627497		Asymmetric localization of PCP proteins	Reactome	REACT_172638	0.0632551
regulation of cellular component biogenesis	Gene Ontology	GO:0044087	0.0628121		mapkinase signaling pathway	BioCarta	100113	0.063312
@@RESPONSE TO ANTIPSYCHOTIC TREATMENT	GAD		0.062959		non-recombinational repair	Gene Ontology	GO:0000726	0.0635767
regulation of wound healing	Gene Ontology	GO:0061041	0.0629718		regulation of protein dephosphorylation	Gene Ontology	GO:0035304	0.0635767
regulation of neuron apoptotic process	Gene Ontology	GO:0043523	0.0632174		transcription factor TFIID complex	Gene Ontology	GO:0005669	0.0635767
tissue migration	Gene Ontology	GO:0090130	0.0632174		nucleotide-excision repair, DNA damage removal	Gene Ontology	GO:0000718	0.0635767
positive regulation of nucleobase-containing compound metabolic process	Gene Ontology	GO:0045935	0.0633412		mitochondrial translation	Gene Ontology	GO:0032543	0.0635767
Chronic rejection of renal transplant	FunDO	2174	0.0635961		histone monoubiquitination	Gene Ontology	GO:0010390	0.0635767
CDO in myogenesis	Reactome	REACT_21402	0.0637853		DNA excision	Gene Ontology	GO:0044349	0.0635767
Myogenesis	Reactome	REACT_21303	0.0637853		phosphorylation	Gene Ontology	GO:0016310	0.0642255
stress induction of hsp regulation	BioCarta	100142	0.0637921		PPARA activates gene expression	Reactome	REACT_116145	0.0643795
Hepatic porphyria	KEGG DISEASE	H00202	0.0639605		single-organism membrane fusion	Gene Ontology	GO:0044801	0.064453
Hypomagnesemia	KEGG DISEASE	H01210	0.0639605		peptidyl-lysine acetylation	Gene Ontology	GO:0018394	0.0648263
Localized autosomal recessive hypotrichosis	KEGG DISEASE	H00784	0.0639605		thyroid hormone receptor binding	Gene Ontology	GO:0046966	0.0649642
IL8- and CXCR1-mediated signaling events	PID	il8cxcr1_pathway	0.0639726		nuclear-transcribed mRNA poly(A) tail shortening	Gene Ontology	GO:0000289	0.065002
Noncanonical Wnt signaling pathway	PID	wnt_noncanonical_pathway	0.0641077		ribosome binding	Gene Ontology	GO:0043022	0.065002
@@Breast cancer	NHGRI GWAS Catalog		0.064465		programmed necrotic cell death	Gene Ontology	GO:0097300	0.065002
positive regulation of nuclease activity	Gene Ontology	GO:0032075	0.0645546		Crohn's disease	KEGG DISEASE	H00286	0.0652877
myelin sheath	Gene Ontology	GO:0043209	0.0646318		Epidermolysis bullosa, junctional	KEGG DISEASE	H00586	0.0652877
hair cell differentiation	Gene Ontology	GO:0035315	0.0646318		Cerebral palsy	KEGG DISEASE	H01097	0.0652877
head morphogenesis	Gene Ontology	GO:0060323	0.0646318		Meckel syndrome	KEGG DISEASE	H00261	0.0652877
positive regulation of cellular carbohydrate metabolic process	Gene Ontology	GO:0010676	0.0646825		tRNA Aminoacylation	Reactome	REACT_15482	0.0652922
extracellular matrix binding	Gene Ontology	GO:0050840	0.0646825		regulation of mitotic sister chromatid separation	Gene Ontology	GO:0010965	0.0654903
leukocyte cell-cell adhesion	Gene Ontology	GO:0007159	0.0646825		regulation of mitotic sister chromatid segregation	Gene Ontology	GO:0033047	0.0654903
Acute lymphoblastic leukemia (ALL) (Precursor B lymphoblastic leukemia)	KEGG DISEASE	H00001	0.0647198		regulation of sister chromatid segregation	Gene Ontology	GO:0033045	0.0654903
Choriocarcinoma	KEGG DISEASE	H00028	0.0647198		Syndromic X-linked mental retardation with epilepsy or seizures	KEGG DISEASE	H00577	0.065812
monosaccharide metabolic process	Gene Ontology	GO:0005996	0.0647288		DNA-directed RNA polymerase I complex	Gene Ontology	GO:0005736	0.0659406
Adenylate cyclase inhibitory pathway	Reactome	REACT_15333	0.0648956		regulation of double-strand break repair via homologous recombination	Gene Ontology	GO:0010569	0.0659406
Inhibition of adenylate cyclase pathway	Reactome	REACT_25282	0.0648956		amino-acid betaine transport	Gene Ontology	GO:0015838	0.0659406
Metabolism of polyamines	Reactome	REACT_14820	0.0648956		carnitine transport	Gene Ontology	GO:0015879	0.0659406
Retinoid metabolism and transport	Reactome	REACT_24968	0.0650245		positive regulation of transcription elongation from RNA polymerase II promoter	Gene Ontology	GO:0032968	0.0659406
activation of protein kinase activity	Gene Ontology	GO:0032147	0.0654051		mRNA cleavage	Gene Ontology	GO:0006379	0.0659406
Nuclear Events (kinase and transcription factor activation)	Reactome	REACT_12433	0.0658855		pseudouridine synthase activity	Gene Ontology	GO:0009982	0.0659406
Sulfur amino acid metabolism	Reactome	REACT_115639	0.0658855		DNA ligation	Gene Ontology	GO:0006266	0.0659406
immune response-regulating signaling pathway	Gene Ontology	GO:0002764	0.0659461		vacuolar proton-transporting V-type ATPase complex	Gene Ontology	GO:0016471	0.0659406
@@Attention deficit hyperactivity disorder	FunDO	2190	0.0660758		protein targeting to vacuole	Gene Ontology	GO:0006623	0.0659406
negative regulation of neuron apoptotic process	Gene Ontology	GO:0043524	0.0662808		establishment of protein localization to vacuole	Gene Ontology	GO:0072666	0.0659406
positive regulation of epithelial cell migration	Gene Ontology	GO:0010634	0.0665636		lysophospholipid acyltransferase activity	Gene Ontology	GO:0071617	0.0659406
smooth muscle cell proliferation	Gene Ontology	GO:0048659	0.0665636		CARDIOVASCULAR	GAD		0.0660322
response to metal ion	Gene Ontology	GO:0010038	0.0666299		negative regulation of nucleocytoplasmic transport	Gene Ontology	GO:0046823	0.0662082
DAP12 signaling	Reactome	REACT_147814	0.066661		APC/C:Cdc20 mediated degradation of mitotic proteins	Reactome	REACT_6781	0.0663533
African trypanosomiasis	KEGG PATHWAY	hsa05143	0.0667193		HEMATOCRIT	GAD		0.0670287
PRECURSOR CELL LYMPHOBLASTIC LEUKEMIA-LYMPHOMA	GAD		0.0669696		Insulin Pathway	PID	insulin_pathway	0.0674872
odontogenesis	Gene Ontology	GO:0042476	0.0671246		Regulation of KIT signaling	Reactome	REACT_111225	0.0675352
MyD88-dependent toll-like receptor signaling pathway	Gene Ontology	GO:0002755	0.0671265		Testicular tumor	FunDO	1783	0.0676229
regulation of epithelial cell differentiation	Gene Ontology	GO:0030856	0.0674057		Female reproductive cancer	FunDO	2252	0.0676229
negative regulation of canonical Wnt signaling pathway	Gene Ontology	GO:0090090	0.0674583		methyltransferase complex	Gene Ontology	GO:0034708	0.0678321
oxidoreductase activity, acting on paired donors, with incorporation or reduction of molecular oxygen	Gene Ontology	GO:0016705	0.0675716		proton-transporting two-sector ATPase complex	Gene Ontology	GO:0016469	0.0679655
RNA polymerase II core promoter proximal region sequence-specific DNA binding transcription factor activity involved in positive regulation of transcription	Gene Ontology	GO:0001077	0.0675716		GDP binding	Gene Ontology	GO:0019003	0.0679655
face morphogenesis	Gene Ontology	GO:0060325	0.0675795		regulation of nucleoside metabolic process	Gene Ontology	GO:0009118	0.0679726
regulation of skeletal muscle fiber development	Gene Ontology	GO:0048742	0.0675795		cristae formation	Gene Ontology	GO:0042407	0.0682882
regulation of organ formation	Gene Ontology	GO:0003156	0.0675795		succinyl-CoA metabolic process	Gene Ontology	GO:0006104	0.0682882
developmental induction	Gene Ontology	GO:0031128	0.0675795		depyrimidination	Gene Ontology	GO:0045008	0.0682882
regulation of cardiac muscle tissue growth	Gene Ontology	GO:0055021	0.0675795		regulation of inositol 1,4,5-trisphosphate-sensitive calcium-release channel activity	Gene Ontology	GO:0031585	0.0682882
G-protein mediated events	Reactome	REACT_15526	0.067926		leucine catabolic process	Gene Ontology	GO:0006552	0.0682882
Asparagine N-linked glycosylation	Reactome	REACT_22426	0.06833		Ragulator complex	Gene Ontology	GO:0071986	0.0682882
face development	Gene Ontology	GO:0060324	0.0685381		histone H2A K63-linked ubiquitination	Gene Ontology	GO:0070535	0.0682882
nuclear chromosome part	Gene Ontology	GO:0044454	0.0687207		negative regulation of cellular senescence	Gene Ontology	GO:2000773	0.0682882
regulation of phosphorus metabolic process	Gene Ontology	GO:0051174	0.0687228		AP-1 adaptor complex	Gene Ontology	GO:0030121	0.0682882
RETINOPATHY, DIABETIC	GAD		0.0687607		mitochondrial respiratory chain complex IV biogenesis	Gene Ontology	GO:0097034	0.0682882
regulation of extent of cell growth	Gene Ontology	GO:0061387	0.0690018		mitochondrial respiratory chain complex IV assembly	Gene Ontology	GO:0033617	0.0682882
Signalling by NGF	Reactome	REACT_11061	0.0690843		snRNA transcription from RNA polymerase III promoter	Gene Ontology	GO:0042796	0.0682882
peptidyl-amino acid modification	Gene Ontology	GO:0018193	0.0692649		photoreceptor cell outer segment organization	Gene Ontology	GO:0035845	0.0682882
Riboflavin metabolism	KEGG PATHWAY	hsa00740	0.0695777		negative regulation of chromatin binding	Gene Ontology	GO:0035562	0.0682882
positive regulation of cardiac muscle hypertrophy	Gene Ontology	GO:0010613	0.0695991		rRNA transport	Gene Ontology	GO:0051029	0.0682882
lipoprotein particle receptor activity	Gene Ontology	GO:0030228	0.0695991		retrograde protein transport, ER to cytosol	Gene Ontology	GO:0030970	0.0682882
positive regulation of muscle hypertrophy	Gene Ontology	GO:0014742	0.0695991		phenylalanine-tRNA ligase activity	Gene Ontology	GO:0004826	0.0682882
NLS-bearing protein import into nucleus	Gene Ontology	GO:0006607	0.0695991		FHF complex	Gene Ontology	GO:0070695	0.0682882
regulation of smooth muscle cell apoptotic process	Gene Ontology	GO:0034391	0.0695991		positive regulation of cytoskeleton organization	Gene Ontology	GO:0051495	0.0684523
smooth muscle cell apoptotic process	Gene Ontology	GO:0034390	0.0695991		B cell activation	PANTHER	P00010	0.0685056
GTPase inhibitor activity	Gene Ontology	GO:0005095	0.0695991		regulation of cell cycle arrest	Gene Ontology	GO:0071156	0.0686893
epithelial cell-cell adhesion	Gene Ontology	GO:0090136	0.0695991		hormone receptor binding	Gene Ontology	GO:0051427	0.0687974
regulation of SMAD protein import into nucleus	Gene Ontology	GO:0060390	0.0695991		DNA replication	Gene Ontology	GO:0006260	0.0689675
regulation of fatty acid beta-oxidation	Gene Ontology	GO:0031998	0.0695991		signal transduction involved in mitotic cell cycle checkpoint	Gene Ontology	GO:0072413	0.0690001
regulation of glial cell proliferation	Gene Ontology	GO:0060251	0.0695991		signal transduction involved in mitotic DNA damage checkpoint	Gene Ontology	GO:1902402	0.0690001
positive regulation of CREB transcription factor activity	Gene Ontology	GO:0032793	0.0695991		signal transduction involved in mitotic DNA integrity checkpoint	Gene Ontology	GO:1902403	0.0690001
development of primary sexual characteristics	Gene Ontology	GO:0045137	0.0697762		Regulation of DNA replication	Reactome	REACT_829	0.0690367
cell migration involved in sprouting angiogenesis	Gene Ontology	GO:0002042	0.0701109		ER-Phagosome pathway	Reactome	REACT_111178	0.0693249
protein insertion into mitochondrial membrane involved in apoptotic signaling pathway	Gene Ontology	GO:0001844	0.0701109		Activation of caspases through apoptosome-mediated cleavage	Reactome	REACT_607	0.0694498
HIF-1 signaling pathway	KEGG PATHWAY	hsa04066	0.0702812		Cytochrome c-mediated apoptotic response	Reactome	REACT_831	0.0694498
POSTTRANSPLANTATION DIABETES MELLITUS (PTDM)	GAD		0.0703376		SMAC-mediated dissociation of IAP:caspase complexes	Reactome	REACT_1767	0.0694498
COKE-OVEN TOXICITY	GAD		0.0703376		Depyrimidination	Reactome	REACT_1405	0.0694498
DOWN SYNDROME	GAD		0.0703376		Cleavage of the damaged pyrimidine	Reactome	REACT_2156	0.0694498
ANTIPSYCHOTIC AGENTS	GAD		0.0703376		Recognition and association of DNA glycosylase with site containing an affected pyrimidine	Reactome	REACT_702	0.0694498
SMAD binding	Gene Ontology	GO:0046332	0.0703816		Ketone body metabolism	Reactome	REACT_1861	0.0694498
Platelet activation, signaling and aggregation	Reactome	REACT_798	0.0707518		SMAC-mediated apoptotic response	Reactome	REACT_666	0.0694498
growth	Gene Ontology	GO:0040007	0.0709356		SMAC binds to IAPs	Reactome	REACT_2190	0.0694498
Renal function-related traits (BUN)	NHGRI GWAS Catalog		0.0710987		Drug abuse	FunDO	1870	0.0695803
regulation of sequence-specific DNA binding transcription factor activity	Gene Ontology	GO:0051090	0.0711649		Pervasive development disorder	FunDO	1916	0.0699106
Rho protein signal transduction	Gene Ontology	GO:0007266	0.0713654		Polyneuropathy	FunDO	1837	0.0699106
cellular response to lipopolysaccharide	Gene Ontology	GO:0071222	0.0716245		Renal cell carcinoma	KEGG PATHWAY	hsa05211	0.0699201
polysaccharide metabolic process	Gene Ontology	GO:0005976	0.0716245		Aminoacyl-tRNA biosynthesis	KEGG PATHWAY	hsa00970	0.0699201
central nervous system projection neuron axonogenesis	Gene Ontology	GO:0021952	0.0718447		@@Crohn's disease	NHGRI GWAS Catalog		0.0700421
substrate-dependent cell migration	Gene Ontology	GO:0006929	0.0718447		cellular response to arsenic-containing substance	Gene Ontology	GO:0071243	0.0701341
neutral amino acid transmembrane transporter activity	Gene Ontology	GO:0015175	0.0718447		lysine catabolic process	Gene Ontology	GO:0006554	0.0701341
metanephric tubule development	Gene Ontology	GO:0072170	0.0718447		protoporphyrinogen IX biosynthetic process	Gene Ontology	GO:0006782	0.0701341
glutamine metabolic process	Gene Ontology	GO:0006541	0.0718447		intra-S DNA damage checkpoint	Gene Ontology	GO:0031573	0.0701341
Myocardial infarction, susceptibility to	OMIM	608446	0.0719359		mitochondrial fragmentation involved in apoptotic process	Gene Ontology	GO:0043653	0.0701341
somite development	Gene Ontology	GO:0061053	0.0720228		heterochromatin organization	Gene Ontology	GO:0070828	0.0701341
regulation of leukocyte migration	Gene Ontology	GO:0002685	0.0720497		DNA damage response, detection of DNA damage	Gene Ontology	GO:0042769	0.0701341
synaptonemal complex organization	Gene Ontology	GO:0070193	0.0721025		translation repressor activity, nucleic acid binding	Gene Ontology	GO:0000900	0.0701341
labyrinthine layer morphogenesis	Gene Ontology	GO:0060713	0.0721025		tricarboxylic acid cycle enzyme complex	Gene Ontology	GO:0045239	0.0701341
mesenchymal to epithelial transition	Gene Ontology	GO:0060231	0.0721025		lysine metabolic process	Gene Ontology	GO:0006553	0.0701341
labyrinthine layer blood vessel development	Gene Ontology	GO:0060716	0.0721025		Set1C/COMPASS complex	Gene Ontology	GO:0048188	0.0701341
nucleobase-containing small molecule interconversion	Gene Ontology	GO:0015949	0.0721025		pre-autophagosomal structure membrane	Gene Ontology	GO:0034045	0.0701341
SMAD protein import into nucleus	Gene Ontology	GO:0007184	0.0721025		proton-transporting V-type ATPase, V1 domain	Gene Ontology	GO:0033180	0.0701341
positive regulation of cardiac muscle cell proliferation	Gene Ontology	GO:0060045	0.0721025		lamellipodium morphogenesis	Gene Ontology	GO:0072673	0.0701341
PI3K/AKT activation	Reactome	REACT_12464	0.0721884		aminoacyl-tRNA ligase activity	Gene Ontology	GO:0004812	0.0702833
leukocyte proliferation	Gene Ontology	GO:0070661	0.0722593		ligase activity, forming aminoacyl-tRNA and related compounds	Gene Ontology	GO:0016876	0.0702833
cardiac chamber morphogenesis	Gene Ontology	GO:0003206	0.0723641		endodeoxyribonuclease activity	Gene Ontology	GO:0004520	0.0702833
cellular response to organonitrogen compound	Gene Ontology	GO:0071417	0.0723787		ligase activity, forming carbon-oxygen bonds	Gene Ontology	GO:0016875	0.0702833
pancreas development	Gene Ontology	GO:0031016	0.07241		positive regulation of GTPase activity	Gene Ontology	GO:0043547	0.070309
oxidoreductase activity, acting on the aldehyde or oxo group of donors	Gene Ontology	GO:0016903	0.0724365		negative regulation of organelle organization	Gene Ontology	GO:0010639	0.0703841
patterning of blood vessels	Gene Ontology	GO:0001569	0.0724365		Fanconi anemia pathway	KEGG PATHWAY	hsa03460	0.0705298
positive regulation of mitotic cell cycle	Gene Ontology	GO:0045931	0.0724365		organic cyclic compound biosynthetic process	Gene Ontology	GO:1901362	0.0705564
T cell differentiation involved in immune response	Gene Ontology	GO:0002292	0.0724365		Type 2 diabetes nephropathy	NHGRI GWAS Catalog		0.0706394
ER-nucleus signaling pathway	Gene Ontology	GO:0006984	0.0725468		Adverse response to chemotherapy in breast cancer (alopecia) (cyclophosphamide+doxorubicin+/-5FU)	NHGRI GWAS Catalog		0.0706394
Loss of Function of SMAD4 in Cancer	Reactome	REACT_169219	0.0726215		BRAIN	GAD		0.0710504
SMAD4 MH2 Domain Mutants in Cancer	Reactome	REACT_169107	0.0726215		ciliary part	Gene Ontology	GO:0044441	0.071522
TGFBR1 LBD Mutants in Cancer	Reactome	REACT_169445	0.0726215		Integration of provirus	Reactome	REACT_6918	0.071585
TGFBR2 MSI Frameshift Mutants in Cancer	Reactome	REACT_169192	0.0726215		Pathways in cancer	KEGG PATHWAY	hsa05200	0.071593
SMAD2/3 MH2 Domain Mutants in Cancer	Reactome	REACT_169165	0.0726215		nuclear chromatin	Gene Ontology	GO:0000790	0.0718557
Loss of Function of SMAD2/3 in Cancer	Reactome	REACT_169398	0.0726215		positive regulation of protein dephosphorylation	Gene Ontology	GO:0035307	0.0718559
SMAD2/3 Phosphorylation Motif Mutants in Cancer	Reactome	REACT_169103	0.0726215		positive regulation of viral genome replication	Gene Ontology	GO:0045070	0.0718559
TGFBR1 KD Mutants in Cancer	Reactome	REACT_169263	0.0726215		histone H2A ubiquitination	Gene Ontology	GO:0033522	0.0718559
Signaling by TGF-beta Receptor Complex	Reactome	REACT_6844	0.0726215		fatty-acyl-CoA binding	Gene Ontology	GO:0000062	0.0718559
Loss of Function of TGFBR1 in Cancer	Reactome	REACT_169311	0.0726215		coenzyme A metabolic process	Gene Ontology	GO:0015936	0.0718559
Loss of Function of TGFBR2 in Cancer	Reactome	REACT_169435	0.0726215		BLOC complex	Gene Ontology	GO:0031082	0.0718559
Signaling by TGF-beta Receptor Complex in Cancer	Reactome	REACT_169122	0.0726215		regulation of synaptic vesicle exocytosis	Gene Ontology	GO:2000300	0.0718559
TGFBR2 Kinase Domain Mutants in Cancer	Reactome	REACT_169440	0.0726215		CARDIOMEGALY	GAD		0.0720053
Triglyceride Biosynthesis	Reactome	REACT_1190	0.07269		protein kinase inhibitor activity	Gene Ontology	GO:0004860	0.0723007
VEGF and VEGFR signaling network	PID	vegf_vegfr_pathway	0.0726909		Loss of Function of SMAD4 in Cancer	Reactome	REACT_169219	0.0723454
nucleocytoplasmic transport	Gene Ontology	GO:0006913	0.0726987		SMAD4 MH2 Domain Mutants in Cancer	Reactome	REACT_169107	0.0723454
MAPK targets/ Nuclear events mediated by MAP kinases	Reactome	REACT_21328	0.0727824		TGFBR1 LBD Mutants in Cancer	Reactome	REACT_169445	0.0723454
carboxylic acid biosynthetic process	Gene Ontology	GO:0046394	0.0730367		Activation of APC/C and APC/C:Cdc20 mediated degradation of mitotic proteins	Reactome	REACT_6954	0.0723454
organic acid biosynthetic process	Gene Ontology	GO:0016053	0.0730367		TGFBR2 MSI Frameshift Mutants in Cancer	Reactome	REACT_169192	0.0723454
positive regulation of B cell activation	Gene Ontology	GO:0050871	0.0737444		SMAD2/3 MH2 Domain Mutants in Cancer	Reactome	REACT_169165	0.0723454
positive regulation of carbohydrate metabolic process	Gene Ontology	GO:0045913	0.0737444		Loss of Function of SMAD2/3 in Cancer	Reactome	REACT_169398	0.0723454
Adenylate cyclase activating pathway	Reactome	REACT_15312	0.0738673		Switching of origins to a post-replicative state	Reactome	REACT_2148	0.0723454
positive regulation of RNA metabolic process	Gene Ontology	GO:0051254	0.0740991		SMAD2/3 Phosphorylation Motif Mutants in Cancer	Reactome	REACT_169103	0.0723454
S1P3 pathway	PID	s1p_s1p3_pathway	0.0744409		TGFBR1 KD Mutants in Cancer	Reactome	REACT_169263	0.0723454
VEGFR1 specific signals	PID	vegfr1_pathway	0.0744409		Signaling by TGF-beta Receptor Complex	Reactome	REACT_6844	0.0723454
regulation of extrinsic apoptotic signaling pathway	Gene Ontology	GO:2001236	0.074467		Loss of Function of TGFBR1 in Cancer	Reactome	REACT_169311	0.0723454
cardiac muscle tissue development	Gene Ontology	GO:0048738	0.074467		Loss of Function of TGFBR2 in Cancer	Reactome	REACT_169435	0.0723454
regulation of intracellular transport	Gene Ontology	GO:0032386	0.0747395		Orc1 removal from chromatin	Reactome	REACT_1156	0.0723454
alk in cardiac myocytes	BioCarta	100244	0.0747437		Signaling by TGF-beta Receptor Complex in Cancer	Reactome	REACT_169122	0.0723454
Atherosclerosis	FunDO	1918	0.0747499		TGFBR2 Kinase Domain Mutants in Cancer	Reactome	REACT_169440	0.0723454
cGMP-PKG signaling pathway	KEGG PATHWAY	hsa04022	0.074932		NoRC negatively regulates rRNA expression	Reactome	REACT_200856	0.0726727
HEAD AND NECK CANCER	GAD		0.0752701		cysteine-type peptidase activity	Gene Ontology	GO:0008234	0.0732538
CALCIUM-BINDING PROTEINS	GAD		0.0752701		microtubule organizing center organization	Gene Ontology	GO:0031023	0.0734042
Signaling by EGFR	Reactome	REACT_9417	0.0753755		Nucleotide excision repair	KEGG PATHWAY	hsa03420	0.0734544
RNA polymerase II core promoter proximal region sequence-specific DNA binding transcription factor activity involved in negative regulation of transcription	Gene Ontology	GO:0001078	0.0753845		HIV-1 Nef: Negative effector of Fas and TNF-alpha	PID	hivnefpathway	0.0737029
Golgi-associated vesicle	Gene Ontology	GO:0005798	0.0753845		regulation of organelle organization	Gene Ontology	GO:0033043	0.0738139
regulation of cardiac muscle tissue development	Gene Ontology	GO:0055024	0.0760822		Regulation of lipid metabolism by Peroxisome proliferator-activated receptor alpha (PPARalpha)	Reactome	REACT_19241	0.0738353
genitalia development	Gene Ontology	GO:0048806	0.0760822		p53 pathway	PID	p53regulationpathway	0.0742556
RORA activates circadian gene expression	Reactome	REACT_118659	0.0760972		branched-chain amino acid metabolic process	Gene Ontology	GO:0009081	0.0742969
@@Signaling by FGFR	Reactome	REACT_9470	0.0761084		activation of Rho GTPase activity	Gene Ontology	GO:0032862	0.0742969
central nervous system neuron differentiation	Gene Ontology	GO:0021953	0.0761434		Signaling by the B Cell Receptor (BCR)	Reactome	REACT_118773	0.0745207
alditol phosphate metabolic process	Gene Ontology	GO:0052646	0.0762662		Intrinsic Pathway for Apoptosis	Reactome	REACT_964	0.0749703
regulation of interleukin-10 production	Gene Ontology	GO:0032653	0.0762662		RAC1 signaling pathway	PID	rac1_pathway	0.0749984
negative regulation of developmental growth	Gene Ontology	GO:0048640	0.0762662		viral life cycle	Gene Ontology	GO:0019058	0.0750279
palmitoyltransferase activity	Gene Ontology	GO:0016409	0.0762662		EPH-Ephrin signaling	Reactome	REACT_228170	0.0750861
chromatin DNA binding	Gene Ontology	GO:0031490	0.0765461		single-stranded DNA binding	Gene Ontology	GO:0003697	0.0750999
regulation of protein modification process	Gene Ontology	GO:0031399	0.0769605		double-strand break repair via homologous recombination	Gene Ontology	GO:0000724	0.0750999
regulation of peptidyl-tyrosine phosphorylation	Gene Ontology	GO:0050730	0.0774825		mitochondrial outer membrane permeabilization	Gene Ontology	GO:0097345	0.0753486
Panic disorder	NHGRI GWAS Catalog		0.0775924		p53 pathway by glucose deprivation	PANTHER	P04397	0.0759076
Metabolite levels (MHPG)	NHGRI GWAS Catalog		0.0775924		peroxisome	Gene Ontology	GO:0005777	0.075917
odontogenesis of dentin-containing tooth	Gene Ontology	GO:0042475	0.0777726		microbody	Gene Ontology	GO:0042579	0.075917
regulation of phosphate metabolic process	Gene Ontology	GO:0019220	0.07778		activation of MAPKK activity	Gene Ontology	GO:0000186	0.0759391
regulation of cell projection assembly	Gene Ontology	GO:0060491	0.0779404		Epstein-Barr virus infection	FunDO	1861	0.0759607
segmentation	Gene Ontology	GO:0035282	0.0779404		regulation of purine nucleotide catabolic process	Gene Ontology	GO:0033121	0.0760183
RNA polymerase II transcription regulatory region sequence-specific DNA binding transcription factor activity involved in negative regulation of transcription	Gene Ontology	GO:0001227	0.0779647		regulation of G1/S transition of mitotic cell cycle	Gene Ontology	GO:2000045	0.0764071
positive regulation of Wnt signaling pathway	Gene Ontology	GO:0030177	0.0779647		Formation of the HIV-1 Early Elongation Complex	Reactome	REACT_6319	0.0764264
GAMMA-GLUTAMYLCYCLOTRANSFERASE	GAD		0.0781661		Formation of the Early Elongation Complex	Reactome	REACT_846	0.0764264
N-glycan antennae elongation in the medial/trans-Golgi	Reactome	REACT_25208	0.0783591		Deadenylation of mRNA	Reactome	REACT_20514	0.0764811
regulation of mononuclear cell migration	Gene Ontology	GO:0071675	0.0783754		e2f1 destruction pathway	BioCarta	100034	0.0767237
regulation of male gonad development	Gene Ontology	GO:2000018	0.0783754		protein complex biogenesis	Gene Ontology	GO:0070271	0.0767256
facial nerve morphogenesis	Gene Ontology	GO:0021610	0.0783754		Epstein-Barr virus infection	KEGG PATHWAY	hsa05169	0.0770292
semaphorin receptor activity	Gene Ontology	GO:0017154	0.0783754		PERK regulates gene expression	Reactome	REACT_18277	0.0770903
caveolin-mediated endocytosis	Gene Ontology	GO:0072584	0.0783754		M/G1 Transition	Reactome	REACT_1725	0.0771647
limb bud formation	Gene Ontology	GO:0060174	0.0783754		DNA Replication Pre-Initiation	Reactome	REACT_734	0.0771647
biological phase	Gene Ontology	GO:0044848	0.0783754		Vibrio cholerae infection	KEGG PATHWAY	hsa05110	0.0771746
protein localization to endosome	Gene Ontology	GO:0036010	0.0783754		microtubule-based process	Gene Ontology	GO:0007017	0.0773365
regulation of apoptotic process involved in morphogenesis	Gene Ontology	GO:1902337	0.0783754		extrinsic apoptotic signaling pathway via death domain receptors	Gene Ontology	GO:0008625	0.077367
long-chain fatty acid binding	Gene Ontology	GO:0036041	0.0783754		mitotic G1 DNA damage checkpoint	Gene Ontology	GO:0031571	0.077367
leukocyte aggregation	Gene Ontology	GO:0070486	0.0783754		histone acetyltransferase complex	Gene Ontology	GO:0000123	0.077367
vascular endothelial growth factor receptor binding	Gene Ontology	GO:0005172	0.0783754		negative regulation of intracellular transport	Gene Ontology	GO:0032387	0.0777721
low-density lipoprotein receptor activity	Gene Ontology	GO:0005041	0.0783754		Congenital abnormality	FunDO	1832	0.0782113
sodium:dicarboxylate symporter activity	Gene Ontology	GO:0017153	0.0783754		regulation of nucleotide catabolic process	Gene Ontology	GO:0030811	0.0782693
aldehyde dehydrogenase (NAD) activity	Gene Ontology	GO:0004029	0.0783754		RNA polymerase activity	Gene Ontology	GO:0034062	0.0783119
negative regulation of interleukin-2 production	Gene Ontology	GO:0032703	0.0783754		DNA-directed RNA polymerase activity	Gene Ontology	GO:0003899	0.0783119
regulation of cell-cell adhesion mediated by cadherin	Gene Ontology	GO:2000047	0.0783754		Regulation of activated PAK-2p34 by proteasome mediated degradation	Reactome	REACT_13464	0.0783977
positive regulation of myeloid leukocyte cytokine production involved in immune response	Gene Ontology	GO:0061081	0.0783754		Cross-presentation of soluble exogenous antigens (endosomes)	Reactome	REACT_111056	0.0783977
kynurenine metabolic process	Gene Ontology	GO:0070189	0.0783754		histone methyltransferase complex	Gene Ontology	GO:0035097	0.0789902
negative regulation of interleukin-17 production	Gene Ontology	GO:0032700	0.0783754		Other immune system diseases	KEGG DISEASE		0.0791405
UDP-N-acetylglucosamine metabolic process	Gene Ontology	GO:0006047	0.0783754		RESTLESS LEGS SYNDROME	GAD		0.0791884
bronchus development	Gene Ontology	GO:0060433	0.0783754		PRIMARY TOOTH DEVELOPMENT	GAD		0.0791884
N-Glycan antennae elongation	Reactome	REACT_25085	0.0784356		RNA export from nucleus	Gene Ontology	GO:0006405	0.0792737
glycerolipid metabolic process	Gene Ontology	GO:0046486	0.0785045		Regulation of Apoptosis	Reactome	REACT_13648	0.0792926
telomeres telomerase cellular aging and immortality	BioCarta	100021	0.0785759		positive regulation of programmed cell death	Gene Ontology	GO:0043068	0.0793934
AMPK signaling pathway	KEGG PATHWAY	hsa04152	0.079448		negative regulation of protein import into nucleus	Gene Ontology	GO:0042308	0.0795542
Pseudoxanthoma elasticum	FunDO	2156	0.0795555		Syndecan-3-mediated signaling events	PID	syndecan_3_pathway	0.0796392
positive regulation of cellular catabolic process	Gene Ontology	GO:0031331	0.0797444		Circadian rhythm pathway	PID	circadianpathway	0.0796392
negative regulation of epithelial cell differentiation	Gene Ontology	GO:0030857	0.0798366		transferase activity, transferring acyl groups other than amino-acyl groups	Gene Ontology	GO:0016747	0.0802145
placenta blood vessel development	Gene Ontology	GO:0060674	0.0798366		regulation of cellular protein catabolic process	Gene Ontology	GO:1903362	0.0802544
protein insertion into mitochondrial membrane	Gene Ontology	GO:0051204	0.0798366		lamellipodium	Gene Ontology	GO:0030027	0.0802544
prostate gland epithelium morphogenesis	Gene Ontology	GO:0060740	0.0798366		positive regulation of apoptotic process	Gene Ontology	GO:0043065	0.0802713
phospholipase C activity	Gene Ontology	GO:0004629	0.0798366		microtubule-based movement	Gene Ontology	GO:0007018	0.0805649
IRS activation	Reactome	REACT_570	0.0801918		nucleocytoplasmic transporter activity	Gene Ontology	GO:0005487	0.0805829
negative regulation of Wnt signaling pathway	Gene Ontology	GO:0030178	0.0804074		DNA replication factor A complex	Gene Ontology	GO:0005662	0.0805829
transition metal ion homeostasis	Gene Ontology	GO:0055076	0.0804074		endodeoxyribonuclease activity, producing 5'-phosphomonoesters	Gene Ontology	GO:0016888	0.0805829
Downstream signal transduction	Reactome	REACT_17025	0.0804438		basal transcription machinery binding	Gene Ontology	GO:0001098	0.0805829
regulation of cell morphogenesis	Gene Ontology	GO:0022604	0.0805711		cyclin-dependent protein kinase holoenzyme complex	Gene Ontology	GO:0000307	0.0805829
negative regulation of BMP signaling pathway	Gene Ontology	GO:0030514	0.0808072		negative regulation of DNA recombination	Gene Ontology	GO:0045910	0.0805829
locomotion	Gene Ontology	GO:0040011	0.0808873		basal RNA polymerase II transcription machinery binding	Gene Ontology	GO:0001099	0.0805829
male sex differentiation	Gene Ontology	GO:0046661	0.0809214		ATPase activator activity	Gene Ontology	GO:0001671	0.0805829
Thyroid hormone signaling pathway	KEGG PATHWAY	hsa04919	0.0817421		aspartate family amino acid metabolic process	Gene Ontology	GO:0009066	0.0810835
Melanoma	KEGG PATHWAY	hsa05218	0.0819033		regulation of type I interferon-mediated signaling pathway	Gene Ontology	GO:0060338	0.0810835
transferase activity, transferring acyl groups	Gene Ontology	GO:0016746	0.0819247		Transcriptional regulation of white adipocyte differentiation	Reactome	REACT_27161	0.0811677
lymphocyte apoptotic process	Gene Ontology	GO:0070227	0.0821381		recombinational repair	Gene Ontology	GO:0000725	0.0815441
taxis	Gene Ontology	GO:0042330	0.0823956		BODY HEIGHT	GAD		0.0816432
chemotaxis	Gene Ontology	GO:0006935	0.0823956		transcription coactivator activity	Gene Ontology	GO:0003713	0.0817619
neuron projection morphogenesis	Gene Ontology	GO:0048812	0.0824734		p53 signaling pathway	KEGG PATHWAY	hsa04115	0.0819657
protein N-linked glycosylation	Gene Ontology	GO:0006487	0.0826313		negative regulation of phosphorylation	Gene Ontology	GO:0042326	0.0825916
developmental cell growth	Gene Ontology	GO:0048588	0.0826313		d4gdi signaling pathway	BioCarta	100191	0.0827635
protein palmitoylation	Gene Ontology	GO:0018345	0.0828127		Nephronophthisis-medullary cystic kidney disease, including	KEGG DISEASE	H00537	0.0828993
positive regulation of release of cytochrome c from mitochondria	Gene Ontology	GO:0090200	0.0828127		metal cluster binding	Gene Ontology	GO:0051540	0.083046
regulation of cardiac muscle hypertrophy	Gene Ontology	GO:0010611	0.0828127		positive regulation of JUN kinase activity	Gene Ontology	GO:0043507	0.083046
ectoderm development	Gene Ontology	GO:0007398	0.0828127		iron-sulfur cluster binding	Gene Ontology	GO:0051536	0.083046
pattern specification process	Gene Ontology	GO:0007389	0.0829432		mitochondrial outer membrane permeabilization involved in programmed cell death	Gene Ontology	GO:1902686	0.0832237
Palmitic acid (16:0) plasma levels	NHGRI GWAS Catalog		0.0829731		amino acid activation	Gene Ontology	GO:0043038	0.0832237
Scleroderma	FunDO	2157	0.0830334		positive regulation of mitochondrial membrane permeability involved in apoptotic process	Gene Ontology	GO:1902110	0.0832237
fatty acid transport	Gene Ontology	GO:0015908	0.0830519		tRNA aminoacylation	Gene Ontology	GO:0043039	0.0832237
nitric oxide metabolic process	Gene Ontology	GO:0046209	0.0830519		Internalization of ErbB1	PID	erbb1_internalization_pathway	0.0833172
regulation of leukocyte chemotaxis	Gene Ontology	GO:0002688	0.0830519		single-organism membrane budding	Gene Ontology	GO:1902591	0.0834968
Brain imaging	NHGRI GWAS Catalog		0.0834798		olfactory lobe development	Gene Ontology	GO:0021988	0.0834968
Sleep duration	NHGRI GWAS Catalog		0.0834798		mRNA 3'-UTR binding	Gene Ontology	GO:0003730	0.0834968
Vascular endothelial growth factor levels	NHGRI GWAS Catalog		0.0834798		positive regulation of protein polymerization	Gene Ontology	GO:0032273	0.0836749
Drug-induced liver injury (flucloxacillin)	NHGRI GWAS Catalog		0.0834798		mitotic G1/S transition checkpoint	Gene Ontology	GO:0044819	0.0836749
Liver enzyme levels (aspartate transaminase)	NHGRI GWAS Catalog		0.0834798		G1 DNA damage checkpoint	Gene Ontology	GO:0044783	0.0836749
bounding membrane of organelle	Gene Ontology	GO:0098588	0.0835049		negative regulation of intracellular protein transport	Gene Ontology	GO:0090317	0.0836749
dendrite morphogenesis	Gene Ontology	GO:0048813	0.0835656		positive regulation of cell death	Gene Ontology	GO:0010942	0.0838452
Signaling by EGFR in Cancer	Reactome	REACT_115871	0.0835913		positive regulation of organelle organization	Gene Ontology	GO:0010638	0.0840588
positive regulation of protein metabolic process	Gene Ontology	GO:0051247	0.0835934		protein complex assembly	Gene Ontology	GO:0006461	0.0841839
Other types of O-glycan biosynthesis	KEGG PATHWAY	hsa00514	0.0837879		Legionellosis	KEGG PATHWAY	hsa05134	0.0841997
phosphoric diester hydrolase activity	Gene Ontology	GO:0008081	0.0837937		Alzheimer's disease	NHGRI GWAS Catalog		0.0847832
small molecule biosynthetic process	Gene Ontology	GO:0044283	0.083815		clathrin vesicle coat	Gene Ontology	GO:0030125	0.0849161
modification of morphology or physiology of other organism	Gene Ontology	GO:0035821	0.0838161		preribosome	Gene Ontology	GO:0030684	0.0849161
positive regulation of glycogen biosynthetic process	Gene Ontology	GO:0045725	0.0839569		COPII-coated vesicle budding	Gene Ontology	GO:0090114	0.0849161
compact myelin	Gene Ontology	GO:0043218	0.0839569		Oocyte meiosis	KEGG PATHWAY	hsa04114	0.0849572
induction of positive chemotaxis	Gene Ontology	GO:0050930	0.0839569		ARF GTPase activator activity	Gene Ontology	GO:0008060	0.085286
copper ion homeostasis	Gene Ontology	GO:0055070	0.0839569		regulation of lamellipodium organization	Gene Ontology	GO:1902743	0.085286
axon ensheathment in central nervous system	Gene Ontology	GO:0032291	0.0839569		positive regulation of cysteine-type endopeptidase activity	Gene Ontology	GO:2001056	0.085424
phosphatidylinositol 3-kinase complex	Gene Ontology	GO:0005942	0.0839569		Epigenetic regulation of gene expression	Reactome	REACT_200857	0.0856431
cellular response to pH	Gene Ontology	GO:0071467	0.0839569		response to ionizing radiation	Gene Ontology	GO:0010212	0.0858326
sequestering of triglyceride	Gene Ontology	GO:0030730	0.0839569		DNA damage response, signal transduction by p53 class mediator resulting in cell cycle arrest	Gene Ontology	GO:0006977	0.0859415
NADPH regeneration	Gene Ontology	GO:0006740	0.0839569		Malignant melanoma	KEGG DISEASE	H00038	0.0859585
central nervous system myelination	Gene Ontology	GO:0022010	0.0839569		Combined oxidative phosphorylation deficiency (COXPD)	KEGG DISEASE	H00891	0.0859585
protein localization to microtubule cytoskeleton	Gene Ontology	GO:0072698	0.0839569		regulation of cell cycle G1/S phase transition	Gene Ontology	GO:1902806	0.0861183
germinal center formation	Gene Ontology	GO:0002467	0.0839569		protein acetylation	Gene Ontology	GO:0006473	0.086139
serine family amino acid biosynthetic process	Gene Ontology	GO:0009070	0.0839569		E2F mediated regulation of DNA replication	Reactome	REACT_471	0.0862984
regulation of protein homooligomerization	Gene Ontology	GO:0032462	0.0839569		CDK-mediated phosphorylation and removal of Cdc6	Reactome	REACT_1221	0.0865307
paraxial mesoderm development	Gene Ontology	GO:0048339	0.0839569		BIPOLAR DISORDER	GAD		0.0867805
interleukin-5 production	Gene Ontology	GO:0032634	0.0839569		spliceosomal complex assembly	Gene Ontology	GO:0000245	0.0868913
insulin-like growth factor receptor binding	Gene Ontology	GO:0005159	0.0839569		cellular response to amino acid stimulus	Gene Ontology	GO:0071230	0.0868913
regulation of interleukin-5 production	Gene Ontology	GO:0032674	0.0839569		Peroxisomal lipid metabolism	Reactome	REACT_16957	0.0871359
oxidoreductase activity, acting on paired donors, with incorporation or reduction of molecular oxygen, 2-oxoglutarate as one donor, and incorporation of one atom each of oxygen into both donors	Gene Ontology	GO:0016706	0.0841288		carbohydrate derivative catabolic process	Gene Ontology	GO:1901136	0.0875213
cell differentiation involved in kidney development	Gene Ontology	GO:0061005	0.0841288		protein kinase activity	Gene Ontology	GO:0004672	0.087572
lipopolysaccharide-mediated signaling pathway	Gene Ontology	GO:0031663	0.0841288		@@RNA Polymerase III Transcription Initiation From Type 3 Promoter	Reactome	REACT_571	0.087943
regulation of neurological system process	Gene Ontology	GO:0031644	0.0841288		Transferrin endocytosis and recycling	Reactome	REACT_25283	0.087943
histone methyltransferase activity (H3-K9 specific)	Gene Ontology	GO:0046974	0.0841404		negative regulation of kinase activity	Gene Ontology	GO:0033673	0.0882674
regulation of aldosterone metabolic process	Gene Ontology	GO:0032344	0.0841404		mRNA catabolic process	Gene Ontology	GO:0006402	0.0882674
regulation of aldosterone biosynthetic process	Gene Ontology	GO:0032347	0.0841404		FAD binding	Gene Ontology	GO:0071949	0.088767
hair cycle phase	Gene Ontology	GO:0044851	0.0841404		protein-cofactor linkage	Gene Ontology	GO:0018065	0.088767
positive regulation of killing of cells of other organism	Gene Ontology	GO:0051712	0.0841404		peroxisome fission	Gene Ontology	GO:0016559	0.088767
3'-phosphoadenosine 5'-phosphosulfate binding	Gene Ontology	GO:0050656	0.0841404		coenzyme catabolic process	Gene Ontology	GO:0009109	0.088767
negative regulation of mesenchymal cell proliferation	Gene Ontology	GO:0072201	0.0841404		cytoplasmic ubiquitin ligase complex	Gene Ontology	GO:0000153	0.088767
inner ear receptor cell fate commitment	Gene Ontology	GO:0060120	0.0841404		Golgi transport complex	Gene Ontology	GO:0017119	0.088767
ethanol catabolic process	Gene Ontology	GO:0006068	0.0841404		cranial suture morphogenesis	Gene Ontology	GO:0060363	0.088767
dorsal aorta development	Gene Ontology	GO:0035907	0.0841404		negative regulation of histone acetylation	Gene Ontology	GO:0035067	0.088767
DNA methylation on cytosine	Gene Ontology	GO:0032776	0.0841404		pro-B cell differentiation	Gene Ontology	GO:0002328	0.088767
branchiomotor neuron axon guidance	Gene Ontology	GO:0021785	0.0841404		Negative epigenetic regulation of rRNA expression	Reactome	REACT_200834	0.088864
auditory receptor cell fate commitment	Gene Ontology	GO:0009912	0.0841404		Bacterial invasion of epithelial cells	KEGG PATHWAY	hsa05100	0.0896281
ketone catabolic process	Gene Ontology	GO:0042182	0.0841404		Assembly of the pre-replicative complex	Reactome	REACT_2243	0.0897968
lens induction in camera-type eye	Gene Ontology	GO:0060235	0.0841404		regulation of exocytosis	Gene Ontology	GO:0017157	0.089806
Wnt signaling pathway, calcium modulating pathway	Gene Ontology	GO:0007223	0.0841404		Adiposity	NHGRI GWAS Catalog		0.0901245
embryonic neurocranium morphogenesis	Gene Ontology	GO:0048702	0.0841404		regulation of catalytic activity	Gene Ontology	GO:0050790	0.0903804
locomotor rhythm	Gene Ontology	GO:0045475	0.0841404		negative regulation of protein serine/threonine kinase activity	Gene Ontology	GO:0071901	0.0903853
glycerol-3-phosphate metabolic process	Gene Ontology	GO:0006072	0.0841404		mitochondrial nucleoid	Gene Ontology	GO:0042645	0.0904681
thiamine-containing compound metabolic process	Gene Ontology	GO:0042723	0.0841404		regulation of peptidyl-lysine acetylation	Gene Ontology	GO:2000756	0.0904681
non-canonical Wnt signaling pathway via JNK cascade	Gene Ontology	GO:0038031	0.0841404		nucleoid	Gene Ontology	GO:0009295	0.0904681
regulation of removal of superoxide radicals	Gene Ontology	GO:2000121	0.0841404		Autistic disorder	FunDO	2124	0.0905013
pulmonary artery morphogenesis	Gene Ontology	GO:0061156	0.0841404		Synthesis of PIPs at the late endosome membrane	Reactome	REACT_120918	0.0905435
negative regulation of receptor biosynthetic process	Gene Ontology	GO:0010871	0.0841404		E2F-enabled inhibition of pre-replication complex formation	Reactome	REACT_1321	0.0905435
positive regulation of cell-cell adhesion mediated by cadherin	Gene Ontology	GO:2000049	0.0841404		SLBP independent Processing of Histone Pre-mRNAs	Reactome	REACT_185	0.0905435
hypothalamus cell differentiation	Gene Ontology	GO:0021979	0.0841404		positive regulation of mitochondrion organization	Gene Ontology	GO:0010822	0.0905624
positive regulation of protein localization to cell surface	Gene Ontology	GO:2000010	0.0841404		degradation of DVL	Reactome	REACT_200841	0.0908526
response to oleic acid	Gene Ontology	GO:0034201	0.0841404		organophosphate metabolic process	Gene Ontology	GO:0019637	0.0909693
positive regulation of alkaline phosphatase activity	Gene Ontology	GO:0010694	0.0841404		nucleotide metabolic process	Gene Ontology	GO:0009117	0.0911526
Toll Like Receptor 5 (TLR5) Cascade	Reactome	REACT_9061	0.0841571		negative regulation of cellular macromolecule biosynthetic process	Gene Ontology	GO:2000113	0.0912107
Toll Like Receptor 10 (TLR10) Cascade	Reactome	REACT_9027	0.0841571		cell cycle: g1/s check point	BioCarta	100160	0.0916945
MyD88 cascade initiated on plasma membrane	Reactome	REACT_27215	0.0841571		intrinsic apoptotic signaling pathway	Gene Ontology	GO:0097193	0.0919452
Ewings sarcoma	FunDO	1935	0.0843879		Apoptosis	Reactome	REACT_578	0.0919545
amyloid precursor protein catabolic process	Gene Ontology	GO:0042987	0.0845831		negative regulation of fibroblast migration	Gene Ontology	GO:0010764	0.0931253
trophectodermal cell differentiation	Gene Ontology	GO:0001829	0.0845831		cytoplasmic exosome (RNase complex)	Gene Ontology	GO:0000177	0.0931253
protein phosphorylated amino acid binding	Gene Ontology	GO:0045309	0.0845831		regulation of protein K63-linked ubiquitination	Gene Ontology	GO:1900044	0.0931253
response to copper ion	Gene Ontology	GO:0046688	0.0845831		translation termination factor activity	Gene Ontology	GO:0008079	0.0931253
UDP-galactosyltransferase activity	Gene Ontology	GO:0035250	0.0845831		chemokine (C-C motif) ligand 5 production	Gene Ontology	GO:0071609	0.0931253
regulation of interleukin-17 production	Gene Ontology	GO:0032660	0.0845831		nucleophagy	Gene Ontology	GO:0044804	0.0931253
regulation of osteoblast proliferation	Gene Ontology	GO:0033688	0.0845831		translation release factor activity	Gene Ontology	GO:0003747	0.0931253
pyrimidine nucleoside triphosphate biosynthetic process	Gene Ontology	GO:0009148	0.0845831		negative regulation of cAMP-dependent protein kinase activity	Gene Ontology	GO:2000480	0.0931253
@@Disease	Reactome	REACT_116125	0.0846514		plus-end-directed vesicle transport along microtubule	Gene Ontology	GO:0072383	0.0931253
cellular response to insulin stimulus	Gene Ontology	GO:0032869	0.0851761		negative regulation of glucocorticoid receptor signaling pathway	Gene Ontology	GO:2000323	0.0931253
CELL ADHESION MOLECULES	GAD		0.085403		5S class rRNA transcription from RNA polymerase III type 1 promoter	Gene Ontology	GO:0042791	0.0931253
Retinoic acid receptors-mediated signaling	PID	retinoic_acid_pathway	0.0859177		chromo shadow domain binding	Gene Ontology	GO:0070087	0.0931253
Fatty acid biosynthesis	KEGG PATHWAY	hsa00061	0.0859998		transcription factor TFIIIC complex	Gene Ontology	GO:0000127	0.0931253
cellular response to nitrogen compound	Gene Ontology	GO:1901699	0.0861173		negative regulation of smoothened signaling pathway involved in dorsal/ventral neural tube patterning	Gene Ontology	GO:1901621	0.0931253
nuclear transport	Gene Ontology	GO:0051169	0.0861431		plus-end-directed organelle transport along microtubule	Gene Ontology	GO:0072386	0.0931253
growth factor receptor binding	Gene Ontology	GO:0070851	0.0863449		Prp19 complex	Gene Ontology	GO:0000974	0.0931253
kidney morphogenesis	Gene Ontology	GO:0060993	0.0865156		nuclear exosome (RNase complex)	Gene Ontology	GO:0000176	0.0931253
Pulmonary fibrosis	FunDO	2081	0.0866605		regulation of smoothened signaling pathway involved in dorsal/ventral neural tube patterning	Gene Ontology	GO:1901620	0.0931253
Hamman-Rich syndrome	FunDO	2090	0.0866605		cannabinoid signaling pathway	Gene Ontology	GO:0038171	0.0931253
WNT ligand secretion is abrogated by the PORCN inhibitor LGK974	Reactome	REACT_228014	0.0871807		cyclin-dependent protein kinase activating kinase holoenzyme complex	Gene Ontology	GO:0019907	0.0931253
WNT ligand biogenesis and trafficking	Reactome	REACT_163710	0.0871807		tRNA transcription from RNA polymerase III promoter	Gene Ontology	GO:0042797	0.0931253
organic hydroxy compound metabolic process	Gene Ontology	GO:1901615	0.0872474		columnar/cuboidal epithelial cell maturation	Gene Ontology	GO:0002069	0.0931253
apoptotic mitochondrial changes	Gene Ontology	GO:0008637	0.0872696		CD95 death-inducing signaling complex	Gene Ontology	GO:0031265	0.0931253
Neurodegeneration with brain iron accumulation (NBIA)	KEGG DISEASE	H00833	0.0874505		histone pre-mRNA 3'end processing complex	Gene Ontology	GO:0071204	0.0931253
Validated transcriptional targets of deltaNp63 isoforms	PID	deltanp63pathway	0.0876555		abscission	Gene Ontology	GO:0009838	0.0931253
Diastolic blood pressure	NHGRI GWAS Catalog		0.0880046		guanosine-containing compound catabolic process	Gene Ontology	GO:1901069	0.0931828
polyol metabolic process	Gene Ontology	GO:0019751	0.088109		phosphotransferase activity, alcohol group as acceptor	Gene Ontology	GO:0016773	0.0931916
glycosaminoglycan catabolic process	Gene Ontology	GO:0006027	0.0881761		signal transduction involved in mitotic G1 DNA damage checkpoint	Gene Ontology	GO:0072431	0.0932703
cellular response to peptide hormone stimulus	Gene Ontology	GO:0071375	0.0885203		intracellular signal transduction involved in G1 DNA damage checkpoint	Gene Ontology	GO:1902400	0.0932703
LIVER CANCER	GAD		0.0888436		magnesium ion binding	Gene Ontology	GO:0000287	0.0936566
HEPATITIS B	GAD		0.0888436		lytic vacuole organization	Gene Ontology	GO:0080171	0.0938119
negative regulation of neurogenesis	Gene Ontology	GO:0050768	0.0888438		lysosome organization	Gene Ontology	GO:0007040	0.0938119
inositol phosphate metabolic process	Gene Ontology	GO:0043647	0.0892657		regulation of GTPase activity	Gene Ontology	GO:0043087	0.0939785
sphingolipid biosynthetic process	Gene Ontology	GO:0030148	0.0892657		regulation of symbiosis, encompassing mutualism through parasitism	Gene Ontology	GO:0043903	0.0941911
carbohydrate derivative transport	Gene Ontology	GO:1901264	0.0897467		Nonhomologous End-joining (NHEJ)	Reactome	REACT_1022	0.0946492
hydro-lyase activity	Gene Ontology	GO:0016836	0.0897467		Assembly of the ORC complex at the origin of replication	Reactome	REACT_567	0.0946492
regulation of muscle adaptation	Gene Ontology	GO:0043502	0.0897467		how does salmonella hijack a cell	BioCarta	100037	0.0951209
regulation of organ growth	Gene Ontology	GO:0046620	0.0899019		Regulation of cholesterol biosynthesis by SREBP (SREBF)	Reactome	REACT_147797	0.095167
VITILIGO	GAD		0.0899945		kinase inhibitor activity	Gene Ontology	GO:0019210	0.0954052
Signaling by PDGF	Reactome	REACT_16888	0.0901495		regulation of RNA splicing	Gene Ontology	GO:0043484	0.0954779
regulation of eif-4e and p70s6 kinase	BioCarta	100178	0.0901527		regulation of type I interferon production	Gene Ontology	GO:0032479	0.0956824
polysaccharide biosynthetic process	Gene Ontology	GO:0000271	0.0901751		cellular pigmentation	Gene Ontology	GO:0033059	0.096023
regulation of endothelial cell apoptotic process	Gene Ontology	GO:2000351	0.0903216		ribosome	Gene Ontology	GO:0005840	0.0961419
complement activation, classical pathway	Gene Ontology	GO:0006958	0.0903216		protein kinase regulator activity	Gene Ontology	GO:0019887	0.0964144
negative regulation of cytokine-mediated signaling pathway	Gene Ontology	GO:0001960	0.0903216		vesicle organization	Gene Ontology	GO:0016050	0.0964191
Synthesis of Leukotrienes (LT) and Eoxins (EX)	Reactome	REACT_150420	0.0911277		isomerase activity	Gene Ontology	GO:0016853	0.0964191
ERK/MAPK targets	Reactome	REACT_12599	0.0911277		nuclear export	Gene Ontology	GO:0051168	0.0965638
glycerophospholipid metabolic process	Gene Ontology	GO:0006650	0.0911936		positive regulation of peptidase activity	Gene Ontology	GO:0010952	0.0965638
Tryptophan catabolism	Reactome	REACT_916	0.0916632		histone binding	Gene Ontology	GO:0042393	0.0966196
BRAIN CANCER	GAD		0.0919039		Non-homologous end-joining	KEGG PATHWAY	hsa03450	0.0966835
Constitutive PI3K/AKT Signaling in Cancer	Reactome	REACT_147727	0.0920814		regulation of ARF GTPase activity	Gene Ontology	GO:0032312	0.0966911
phosphotransferase activity, alcohol group as acceptor	Gene Ontology	GO:0016773	0.0921628		Fc gamma R-mediated phagocytosis	KEGG PATHWAY	hsa04666	0.0966919
TNF signaling pathway	KEGG PATHWAY	hsa04668	0.0924087		positive regulation of protein depolymerization	Gene Ontology	GO:1901881	0.0967984
Colorectal cancer	KEGG PATHWAY	hsa05210	0.0924368		actin monomer binding	Gene Ontology	GO:0003785	0.0967984
cellular carbohydrate metabolic process	Gene Ontology	GO:0044262	0.0926715		craniofacial suture morphogenesis	Gene Ontology	GO:0097094	0.0967984
PI3K Cascade	Reactome	REACT_976	0.0926767		exocyst	Gene Ontology	GO:0000145	0.0967984
Ca2+ pathway	Reactome	REACT_172761	0.0926767		positive regulation of lamellipodium organization	Gene Ontology	GO:1902745	0.0967984
positive regulation of intrinsic apoptotic signaling pathway	Gene Ontology	GO:2001244	0.0926799		positive regulation of microtubule polymerization or depolymerization	Gene Ontology	GO:0031112	0.0967984
intrinsic component of Golgi membrane	Gene Ontology	GO:0031228	0.0926799		protein localization to lysosome	Gene Ontology	GO:0061462	0.0967984
response to oxygen levels	Gene Ontology	GO:0070482	0.0929299		mitotic metaphase plate congression	Gene Ontology	GO:0007080	0.0967984
hypoxia and p53 in the cardiovascular system	BioCarta	100084	0.093264		y branching of actin filaments	BioCarta	100254	0.0973578
igf-1 signaling pathway	BioCarta	100136	0.093264		negative regulation of protein phosphorylation	Gene Ontology	GO:0001933	0.0975773
Hyaluronan metabolism	Reactome	REACT_121083	0.0933611		FIBRINOGEN	GAD		0.0976276
Formation of Senescence-Associated Heterochromatin Foci (SAHF)	Reactome	REACT_169121	0.0933611		PCP/CE pathway	Reactome	REACT_172581	0.0979152
Insulin/IGF pathway-protein kinase B signaling cascade	PANTHER	P00033	0.0934726		rho cell motility signaling pathway	BioCarta	100041	0.0980716
positive regulation of cell growth	Gene Ontology	GO:0030307	0.0938188		cilium	Gene Ontology	GO:0005929	0.098246
@@Colorectal cancer	NHGRI GWAS Catalog		0.0939055		ATTENTION DEFICIT HYPERACTIVITY DISORDER AND CONDUCT DISORDER	GAD		0.0983575
regulation of oligodendrocyte differentiation	Gene Ontology	GO:0048713	0.0946849		ODONTOGENESIS	GAD		0.0983898
glutamate metabolic process	Gene Ontology	GO:0006536	0.0946849		GALLBLADDER DISEASES	GAD		0.0983898
regulation of muscle hypertrophy	Gene Ontology	GO:0014743	0.0946849		DEHYDROEPIANDROSTERONE SULFATE	GAD		0.0983898
regulation of odontogenesis	Gene Ontology	GO:0042481	0.0946849		necroptotic process	Gene Ontology	GO:0070266	0.0987145
adrenal gland development	Gene Ontology	GO:0030325	0.0946849		Schwann cell development	Gene Ontology	GO:0014044	0.0987145
cadherin binding	Gene Ontology	GO:0045296	0.0946849		melanosome localization	Gene Ontology	GO:0032400	0.0987145
positive regulation of axon extension	Gene Ontology	GO:0045773	0.0946849		nuclear chromosome, telomeric region	Gene Ontology	GO:0000784	0.0987145
anoikis	Gene Ontology	GO:0043276	0.0946849		nucleoside phosphate metabolic process	Gene Ontology	GO:0006753	0.0987749
positive regulation of tissue remodeling	Gene Ontology	GO:0034105	0.0946849		BILIRUBIN	GAD		0.0989907
response to X-ray	Gene Ontology	GO:0010165	0.0946849		Mismatch repair (MMR) directed by MSH2:MSH6 (MutSalpha)	Reactome	REACT_228145	0.0990056
telencephalon cell migration	Gene Ontology	GO:0022029	0.0946964		Mismatch repair (MMR) directed by MSH2:MSH3 (MutSbeta)	Reactome	REACT_228019	0.0990056
regulation of epidermis development	Gene Ontology	GO:0045682	0.0946964		PLATELET COUNT	GAD		0.0990694
digestive tract morphogenesis	Gene Ontology	GO:0048546	0.0946964		Synthesis of DNA	Reactome	REACT_2014	0.099131
glomerulus development	Gene Ontology	GO:0032835	0.0946964		negative regulation of exocytosis	Gene Ontology	GO:0045920	0.0991894
positive regulation of proteolysis involved in cellular protein catabolic process	Gene Ontology	GO:1903052	0.0946964		metaphase plate congression	Gene Ontology	GO:0051310	0.0991894
platelet activation	Gene Ontology	GO:0030168	0.0950211		mitochondrion degradation	Gene Ontology	GO:0000422	0.0991894
negative regulation of cellular process	Gene Ontology	GO:0048523	0.0950422		ATPase regulator activity	Gene Ontology	GO:0060590	0.0991894
embryonic axis specification	Gene Ontology	GO:0000578	0.0955917		exosome (RNase complex)	Gene Ontology	GO:0000178	0.0991894
neuron differentiation	Gene Ontology	GO:0030182	0.0956492		transcriptionally active chromatin	Gene Ontology	GO:0035327	0.0991894
@@BRAIN IMAGING	GAD		0.0958129		regulation of GTP catabolic process	Gene Ontology	GO:0033124	0.0995334
@@DRUG-INDUCED LIVER INJURY (FLUCLOXACILLIN)	GAD		0.0958129		Tat-mediated HIV elongation arrest and recovery	Reactome	REACT_6344	0.0996346
NEPHROLITHIASIS	GAD		0.0958129		Pausing and recovery of Tat-mediated HIV elongation	Reactome	REACT_6143	0.0996346
MARIJUANA ABUSE	GAD		0.0958129		regulation of Ras protein signal transduction	Gene Ontology	GO:0046578	0.0999143
GLAUCOMA, OPEN-ANGLE	GAD		0.0958129
Fatty acid metabolism	KEGG PATHWAY	hsa01212	0.0959959
embryonic heart tube morphogenesis	Gene Ontology	GO:0003143	0.0960075
head development	Gene Ontology	GO:0060322	0.0960075
branching involved in ureteric bud morphogenesis	Gene Ontology	GO:0001658	0.0960075
Phenylalanine metabolism	KEGG PATHWAY	hsa00360	0.0963789
Gap junction	KEGG PATHWAY	hsa04540	0.0965775
aminoglycan catabolic process	Gene Ontology	GO:0006026	0.096769
lysosomal lumen	Gene Ontology	GO:0043202	0.096769
brush border	Gene Ontology	GO:0005903	0.096769
regulation of fat cell differentiation	Gene Ontology	GO:0045598	0.0967935
Bilirubin levels	NHGRI GWAS Catalog		0.0968996
indole-containing compound catabolic process	Gene Ontology	GO:0042436	0.0970753
positive regulation of SMAD protein import into nucleus	Gene Ontology	GO:0060391	0.0970753
cranial nerve structural organization	Gene Ontology	GO:0021604	0.0970753
dicarboxylic acid biosynthetic process	Gene Ontology	GO:0043650	0.0970753
mononuclear cell migration	Gene Ontology	GO:0071674	0.0970753
positive regulation of kidney development	Gene Ontology	GO:0090184	0.0970753
regulation of timing of cell differentiation	Gene Ontology	GO:0048505	0.0970753
lung-associated mesenchyme development	Gene Ontology	GO:0060484	0.0970753
negative regulation of epidermal cell differentiation	Gene Ontology	GO:0045605	0.0970753
1-phosphatidylinositol-3-kinase activity	Gene Ontology	GO:0016303	0.0970753
beta-amyloid formation	Gene Ontology	GO:0034205	0.0970753
regulation of respiratory burst	Gene Ontology	GO:0060263	0.0970753
corpus callosum development	Gene Ontology	GO:0022038	0.0970753
indolalkylamine catabolic process	Gene Ontology	GO:0046218	0.0970753
acid phosphatase activity	Gene Ontology	GO:0003993	0.0970753
tryptophan catabolic process	Gene Ontology	GO:0006569	0.0970753
positive regulation of myoblast differentiation	Gene Ontology	GO:0045663	0.0970753
histone H2A monoubiquitination	Gene Ontology	GO:0035518	0.0970753
adenylate cyclase activity	Gene Ontology	GO:0004016	0.0970753
RAGE receptor binding	Gene Ontology	GO:0050786	0.0970753
glucosyltransferase activity	Gene Ontology	GO:0046527	0.0970753
homocysteine metabolic process	Gene Ontology	GO:0050667	0.0970753
alpha-mannosidase activity	Gene Ontology	GO:0004559	0.0970753
positive regulation of endothelial cell apoptotic process	Gene Ontology	GO:2000353	0.0970753
positive regulation of Rho protein signal transduction	Gene Ontology	GO:0035025	0.0970753
mesoderm development	Gene Ontology	GO:0007498	0.0971958
protein kinase regulator activity	Gene Ontology	GO:0019887	0.0971958
response to hormone	Gene Ontology	GO:0009725	0.0978496
IRS-related events	Reactome	REACT_762	0.0981524
retinal ganglion cell axon guidance	Gene Ontology	GO:0031290	0.0981729
interleukin-17 production	Gene Ontology	GO:0032620	0.0981729
type B pancreatic cell differentiation	Gene Ontology	GO:0003309	0.0981729
regulation of insulin-like growth factor receptor signaling pathway	Gene Ontology	GO:0043567	0.0981729
L-ascorbic acid binding	Gene Ontology	GO:0031418	0.0981729
intracellular signal transduction	Gene Ontology	GO:0035556	0.0984933
formation of primary germ layer	Gene Ontology	GO:0001704	0.0985101
p53 signaling pathway	KEGG PATHWAY	hsa04115	0.098705
response to hypoxia	Gene Ontology	GO:0001666	0.0989552
Signaling by ERBB4	Reactome	REACT_115596	0.0989984
cerebral cortex cell migration	Gene Ontology	GO:0021795	0.0992543
integral component of Golgi membrane	Gene Ontology	GO:0030173	0.0992543
protein tyrosine/serine/threonine phosphatase activity	Gene Ontology	GO:0008138	0.0992543
@@Cleft palate	FunDO	1755	0.0993312
Bacterial infection	FunDO	2087	0.0993312
carbohydrate homeostasis	Gene Ontology	GO:0033500	0.0993706
glucose homeostasis	Gene Ontology	GO:0042593	0.0993706
embryonic skeletal joint development	Gene Ontology	GO:0072498	0.0997411
NAD-dependent histone deacetylase activity	Gene Ontology	GO:0017136	0.0997411
T cell chemotaxis	Gene Ontology	GO:0010818	0.0997411
NAD-dependent protein deacetylase activity	Gene Ontology	GO:0034979	0.0997411
negative regulation of lipid storage	Gene Ontology	GO:0010888	0.0997411
protein kinase C activity	Gene Ontology	GO:0004697	0.0997411
SMAD protein signal transduction	Gene Ontology	GO:0060395	0.0997411
N-acetylglucosamine metabolic process	Gene Ontology	GO:0006044	0.0997411
heparan sulfate proteoglycan binding	Gene Ontology	GO:0043395	0.0997411

## Sheet: HCT
Terms enriched in HCT116 cells downregulated genes after NF-YA inactivation					Terms enriched in HCT116 cells upregulated genes after NF-YA inactivation
#Term	Database	ID	P-Value		#Term	Database	ID	P-Value
endomembrane system	Gene Ontology	GO:0012505	2.20759e-07		p53 signaling pathway	KEGG PATHWAY	hsa04115	3.37569e-05
endoplasmic reticulum	Gene Ontology	GO:0005783	2.11499e-06		Direct p53 effectors	PID	p53downstreampathway	7.3833e-05
post-translational protein modification	Gene Ontology	GO:0043687	8.38312e-06		RNA binding	Gene Ontology	GO:0003723	0.000201267
cellular lipid metabolic process	Gene Ontology	GO:0044255	1.53365e-05		Late Phase of HIV Life Cycle	Reactome	REACT_6361	0.000316934
lipid metabolic process	Gene Ontology	GO:0006629	2.06162e-05		Transcription of the HIV genome	Reactome	REACT_6233	0.00054006
endoplasmic reticulum part	Gene Ontology	GO:0044432	3.22119e-05		HIV Life Cycle	Reactome	REACT_6256	0.000594512
Golgi apparatus	Gene Ontology	GO:0005794	3.36924e-05		nucleic acid binding	Gene Ontology	GO:0003676	0.000794836
bounding membrane of organelle	Gene Ontology	GO:0098588	5.37516e-05		cell cycle G1/S phase transition	Gene Ontology	GO:0044843	0.00113682
single-organism carbohydrate metabolic process	Gene Ontology	GO:0044723	5.91103e-05		Basal transcription factors	KEGG PATHWAY	hsa03022	0.00131264
carbohydrate metabolic process	Gene Ontology	GO:0005975	8.4679e-05		regulation of cyclin-dependent protein serine/threonine kinase activity	Gene Ontology	GO:0000079	0.00148525
Metabolism of lipids and lipoproteins	Reactome	REACT_22258	0.00010356		nucleus	Gene Ontology	GO:0005634	0.00170059
lipid biosynthetic process	Gene Ontology	GO:0008610	0.000119448		RNA Polymerase II Transcription	Reactome	REACT_1366	0.00191473
cytoplasm	Gene Ontology	GO:0030324	0.000127026		poly(A) RNA binding	Gene Ontology	GO:0044822	0.00201623
nuclear outer membrane-endoplasmic reticulum membrane network	Gene Ontology	GO:0042175	0.000140591		cellular response to arsenic-containing substance	Gene Ontology	GO:0071243	0.00227494
endoplasmic reticulum membrane	Gene Ontology	GO:0005789	0.000152325		interleukin-6 secretion	Gene Ontology	GO:0072604	0.00227494
catalytic activity	Gene Ontology	GO:0003824	0.000174152		negative regulation of translation	Gene Ontology	GO:0017148	0.00229529
respiratory tube development	Gene Ontology	GO:0030323	0.000181917		RNA Polymerase II Pre-transcription Events	Reactome	REACT_22107	0.00238046
Post-translational protein modification	Reactome	REACT_22161	0.000231437		G1/S transition of mitotic cell cycle	Gene Ontology	GO:0000082	0.00275806
signal transduction by phosphorylation	Gene Ontology	GO:0023014	0.000237128		RNA cap binding	Gene Ontology	GO:0000339	0.00290708
membrane region	Gene Ontology	GO:0098589	0.000241442		transferase complex	Gene Ontology	GO:1990234	0.00330695
Metabolism	Reactome	REACT_111217	0.000262664		RNA polymerase II transcription factor complex	Gene Ontology	GO:0090575	0.00350859
Golgi membrane	Gene Ontology	GO:0000139	0.000296197		heterocyclic compound binding	Gene Ontology	GO:1901363	0.00369511
glycerolipid biosynthetic process	Gene Ontology	GO:0045017	0.000312178		limbic system development	Gene Ontology	GO:0021761	0.00370632
respiratory system development	Gene Ontology	GO:0060541	0.000336573		nuclear transcription factor complex	Gene Ontology	GO:0044798	0.0039521
MAPK cascade	Gene Ontology	GO:0000165	0.000408523		nuclear lumen	Gene Ontology	GO:0031981	0.00438814
glycerolipid metabolic process	Gene Ontology	GO:0046486	0.000423679		Visceral adipose tissue/subcutaneous adipose tissue ratio	NHGRI GWAS Catalog		0.0044415
glycosylation	Gene Ontology	GO:0070085	0.000609203		organic cyclic compound binding	Gene Ontology	GO:0097159	0.0044664
tube development	Gene Ontology	GO:0035295	0.00061297		intracellular organelle part	Gene Ontology	GO:0044446	0.00461618
sulfur compound metabolic process	Gene Ontology	GO:0006790	0.0006298		cellular response to nutrient	Gene Ontology	GO:0031670	0.00471531
glycoprotein biosynthetic process	Gene Ontology	GO:0009101	0.000648154		Cirrhosis	FunDO	2233	0.0049225
single-organism biosynthetic process	Gene Ontology	GO:0044711	0.000738325		pseudouridine synthase activity	Gene Ontology	GO:0009982	0.00540707
glycoprotein metabolic process	Gene Ontology	GO:0009100	0.000819768		transcription elongation from RNA polymerase II promoter	Gene Ontology	GO:0006368	0.00569503
Regulation of cholesterol biosynthesis by SREBP (SREBF)	Reactome	REACT_147797	0.000913185		regulation of TOR signaling	Gene Ontology	GO:0032006	0.00571669
organelle membrane	Gene Ontology	GO:0031090	0.000928825		Cell cycle	KEGG PATHWAY	hsa04110	0.00581801
transferase activity	Gene Ontology	GO:0016740	0.000931779		regulation of cell cycle	Gene Ontology	GO:0051726	0.00605873
negative regulation of stress-activated MAPK cascade	Gene Ontology	GO:0032873	0.00095343		mRNA binding	Gene Ontology	GO:0003729	0.00667005
negative regulation of stress-activated protein kinase signaling cascade	Gene Ontology	GO:0070303	0.00095343		nucleoplasm	Gene Ontology	GO:0005654	0.00676148
PTM: gamma carboxylation, hypusine formation and arylsulfatase activation	Reactome	REACT_1069	0.000955409		cell cycle phase transition	Gene Ontology	GO:0044770	0.0069629
protein glycosylation	Gene Ontology	GO:0006486	0.00100921		nuclear part	Gene Ontology	GO:0044428	0.00739186
macromolecule glycosylation	Gene Ontology	GO:0043413	0.00100921		cyclins and cell cycle regulation	BioCarta	100207	0.00754051
palmitoyltransferase activity	Gene Ontology	GO:0016409	0.00101393		positive regulation of lymphocyte apoptotic process	Gene Ontology	GO:0070230	0.00761434
Lysosome	KEGG PATHWAY	hsa04142	0.00102194		serine family amino acid biosynthetic process	Gene Ontology	GO:0009070	0.00761434
Congenital disorders of glycan/glycoprotein metabolism	KEGG DISEASE		0.00106181		dentate gyrus development	Gene Ontology	GO:0021542	0.00761434
transmembrane receptor protein tyrosine kinase signaling pathway	Gene Ontology	GO:0007169	0.00112695		gene expression	Gene Ontology	GO:0010467	0.00814996
commissural neuron axon guidance	Gene Ontology	GO:0071679	0.00112744		organelle part	Gene Ontology	GO:0044422	0.00821408
cytoplasmic part	Gene Ontology	GO:0044444	0.00121206		cellular macromolecule metabolic process	Gene Ontology	GO:0044260	0.00837079
stress-activated MAPK cascade	Gene Ontology	GO:0051403	0.00125984		nucleic acid metabolic process	Gene Ontology	GO:0090304	0.00850604
stress-activated protein kinase signaling cascade	Gene Ontology	GO:0031098	0.00154		cellular metabolic process	Gene Ontology	GO:0044237	0.00853041
organic acid metabolic process	Gene Ontology	GO:0006082	0.00155569		intracellular organelle	Gene Ontology	GO:0043229	0.00890734
enzyme linked receptor protein signaling pathway	Gene Ontology	GO:0007167	0.00155725		Colorectal cancer	OMIM	114500	0.00898695
small molecule biosynthetic process	Gene Ontology	GO:0044283	0.00162475		ORAL CANCER	GAD		0.00902224
neurotrophin signaling pathway	Gene Ontology	GO:0038179	0.00165881		RNA metabolic process	Gene Ontology	GO:0016070	0.0092818
oxoacid metabolic process	Gene Ontology	GO:0043436	0.00166646		G1 Phase	Reactome	REACT_1590	0.00996917
glycerophospholipid biosynthetic process	Gene Ontology	GO:0046474	0.00181271		Cyclin D associated events in G1	Reactome	REACT_821	0.00996917
Lysosomal storage diseases	KEGG DISEASE		0.00185212		mitotic cell cycle phase transition	Gene Ontology	GO:0044772	0.00999805
Golgi apparatus part	Gene Ontology	GO:0044431	0.00187884		chitinase activity	Gene Ontology	GO:0004568	0.0102393
cellular response to growth factor stimulus	Gene Ontology	GO:0071363	0.00190722		male pronucleus	Gene Ontology	GO:0001940	0.0102393
hydrolase activity, hydrolyzing O-glycosyl compounds	Gene Ontology	GO:0004553	0.00190894		protein insertion into ER membrane	Gene Ontology	GO:0045048	0.0102393
insulin secretion	Gene Ontology	GO:0030073	0.00194685		pseudouridine synthesis	Gene Ontology	GO:0001522	0.0102814
single-organism metabolic process	Gene Ontology	GO:0044710	0.00195936		mRNA 3'-UTR binding	Gene Ontology	GO:0003730	0.0109911
protein modification process	Gene Ontology	GO:0036211	0.00217166		DNA-templated transcription, elongation	Gene Ontology	GO:0006354	0.0110402
cellular protein modification process	Gene Ontology	GO:0006464	0.00217166		binding	Gene Ontology	GO:0005488	0.0110539
neurotrophin TRK receptor signaling pathway	Gene Ontology	GO:0048011	0.00229807		Coenzyme A biosynthesis	PANTHER	P02736	0.0110842
sulfur compound biosynthetic process	Gene Ontology	GO:0044272	0.0023631		lymphocyte migration	Gene Ontology	GO:0072676	0.0114134
regulation of histone H3-K9 methylation	Gene Ontology	GO:0051570	0.00238413		CONDUCT DISORDER (INTERACTION)	GAD		0.0117926
mannosidase activity	Gene Ontology	GO:0015923	0.00238413		PNEUMONIA	GAD		0.0117926
response to growth factor	Gene Ontology	GO:0070848	0.00243264		DNA-templated transcription, initiation	Gene Ontology	GO:0006352	0.0121994
glycerophospholipid metabolic process	Gene Ontology	GO:0006650	0.0025666		hippocampus development	Gene Ontology	GO:0021766	0.0122208
heart development	Gene Ontology	GO:0007507	0.00257738		Coregulation of Androgen receptor activity	PID	ar_pathway	0.0122227
protein N-linked glycosylation via asparagine	Gene Ontology	GO:0018279	0.00260502		@@Conduct disorder (interaction)	NHGRI GWAS Catalog		0.0122541
membrane protein proteolysis	Gene Ontology	GO:0033619	0.00271218		RNA splicing	Gene Ontology	GO:0008380	0.0123977
peptidyl-amino acid modification	Gene Ontology	GO:0018193	0.00282987		Transcriptional activity of SMAD2/SMAD3:SMAD4 heterotrimer	Reactome	REACT_121061	0.0125888
peptidyl-asparagine modification	Gene Ontology	GO:0018196	0.00287972		NCAM1 interactions	Reactome	REACT_18312	0.0125888
histone H3-K9 methylation	Gene Ontology	GO:0051567	0.00290577		Cyclin A/B1 associated events during G2/M transition	Reactome	REACT_1857	0.0126092
regulation of insulin secretion	Gene Ontology	GO:0050796	0.0029482		STOMACH NEOPLASMS	GAD		0.0127025
S-acyltransferase activity	Gene Ontology	GO:0016417	0.00306351		TOR signaling	Gene Ontology	GO:0031929	0.0130661
myelination	Gene Ontology	GO:0042552	0.00317819		endoplasmic reticulum organization	Gene Ontology	GO:0007029	0.0131271
lysosome	Gene Ontology	GO:0005764	0.00318221		cyclin binding	Gene Ontology	GO:0030332	0.0134249
lytic vacuole	Gene Ontology	GO:0000323	0.00318221		HIV Infection	Reactome	REACT_6185	0.0134424
protein N-linked glycosylation	Gene Ontology	GO:0006487	0.00330303		positive regulation of thymocyte apoptotic process	Gene Ontology	GO:0070245	0.0134456
negative regulation of JNK cascade	Gene Ontology	GO:0046329	0.00359907		female germ cell nucleus	Gene Ontology	GO:0001674	0.0134456
macromolecule modification	Gene Ontology	GO:0043412	0.00361727		transcription factor TFIIA complex	Gene Ontology	GO:0005672	0.0134456
membrane lipid metabolic process	Gene Ontology	GO:0006643	0.00366451		regulation of transcription by glucose	Gene Ontology	GO:0046015	0.0134456
transferase activity, transferring acyl groups other than amino-acyl groups	Gene Ontology	GO:0016747	0.00368449		cyclin-dependent protein kinase activating kinase holoenzyme complex	Gene Ontology	GO:0019907	0.0134456
phospholipid metabolic process	Gene Ontology	GO:0006644	0.00382552		RNA processing	Gene Ontology	GO:0006396	0.0135009
phospholipid biosynthetic process	Gene Ontology	GO:0008654	0.00384032		Formation of HIV elongation complex in the absence of HIV Tat	Reactome	REACT_22201	0.0135505
hexose metabolic process	Gene Ontology	GO:0019318	0.00398045		RNA Polymerase II Transcription Elongation	Reactome	REACT_833	0.0135505
Notch signaling pathway	Gene Ontology	GO:0007219	0.00399982		Formation of RNA Pol II elongation complex	Reactome	REACT_1845	0.0135505
regulation of lipid metabolic process	Gene Ontology	GO:0019216	0.00404672		dephosphorylation	Gene Ontology	GO:0016311	0.0136436
N-acylphosphatidylethanolamine-specific phospholipase D activity	Gene Ontology	GO:0070290	0.00407978		spindle pole	Gene Ontology	GO:0000922	0.0136713
phosphoric ester hydrolase activity	Gene Ontology	GO:0042578	0.00413753		microtubule organizing center	Gene Ontology	GO:0005815	0.0137231
transferase activity, transferring acyl groups	Gene Ontology	GO:0016746	0.00419277		nucleoplasm part	Gene Ontology	GO:0044451	0.0139193
axon ensheathment	Gene Ontology	GO:0008366	0.004232		regulation of gluconeogenesis	Gene Ontology	GO:0006111	0.0142873
ensheathment of neurons	Gene Ontology	GO:0007272	0.004232		protein kinase complex	Gene Ontology	GO:1902911	0.0144187
Transcriptional activity of SMAD2/SMAD3:SMAD4 heterotrimer	Reactome	REACT_121061	0.00423584		Cancer	FunDO	1934	0.0149476
canonical Wnt signaling pathway	Gene Ontology	GO:0060070	0.00435063		response to arsenic-containing substance	Gene Ontology	GO:0046685	0.0151791
Schwann cell development	Gene Ontology	GO:0014044	0.00441365		positive regulation of T cell migration	Gene Ontology	GO:2000406	0.0151791
protein-cysteine S-palmitoyltransferase activity	Gene Ontology	GO:0019706	0.00441365		thymocyte apoptotic process	Gene Ontology	GO:0070242	0.0151791
protein-cysteine S-acyltransferase activity	Gene Ontology	GO:0019707	0.00441365		regulation of RNA metabolic process	Gene Ontology	GO:0051252	0.0154771
Transport to the Golgi and subsequent modification	Reactome	REACT_25046	0.00442579		response to reactive oxygen species	Gene Ontology	GO:0000302	0.0155752
Attention deficit hyperactivity disorder	NHGRI GWAS Catalog		0.00455306		intrinsic apoptotic signaling pathway in response to DNA damage	Gene Ontology	GO:0008630	0.015711
regulation of MAPK cascade	Gene Ontology	GO:0043408	0.00462769		protein kinase B signaling	Gene Ontology	GO:0043491	0.0165822
lipase activity	Gene Ontology	GO:0016298	0.00464162		carbon catabolite regulation of transcription	Gene Ontology	GO:0045990	0.0170258
Loss of Function of SMAD4 in Cancer	Reactome	REACT_169219	0.00483624		chitin metabolic process	Gene Ontology	GO:0006030	0.0170258
SMAD4 MH2 Domain Mutants in Cancer	Reactome	REACT_169107	0.00483624		chitin catabolic process	Gene Ontology	GO:0006032	0.0170258
TGFBR1 LBD Mutants in Cancer	Reactome	REACT_169445	0.00483624		negative regulation of TOR signaling	Gene Ontology	GO:0032007	0.0170563
TGFBR2 MSI Frameshift Mutants in Cancer	Reactome	REACT_169192	0.00483624		protein binding	Gene Ontology	GO:0005515	0.0170842
SMAD2/3 MH2 Domain Mutants in Cancer	Reactome	REACT_169165	0.00483624		nucleic acid-templated transcription	Gene Ontology	GO:0097659	0.0172426
Loss of Function of SMAD2/3 in Cancer	Reactome	REACT_169398	0.00483624		transcription, DNA-templated	Gene Ontology	GO:0006351	0.0172426
SMAD2/3 Phosphorylation Motif Mutants in Cancer	Reactome	REACT_169103	0.00483624		organelle	Gene Ontology	GO:0043226	0.0186994
TGFBR1 KD Mutants in Cancer	Reactome	REACT_169263	0.00483624		transcription factor TFIID complex	Gene Ontology	GO:0005669	0.0190571
Signaling by TGF-beta Receptor Complex	Reactome	REACT_6844	0.00483624		regulation of response to reactive oxygen species	Gene Ontology	GO:1901031	0.0190571
Loss of Function of TGFBR1 in Cancer	Reactome	REACT_169311	0.00483624		histone monoubiquitination	Gene Ontology	GO:0010390	0.0190571
Loss of Function of TGFBR2 in Cancer	Reactome	REACT_169435	0.00483624		regulation of protein kinase B signaling	Gene Ontology	GO:0051896	0.0194643
Signaling by TGF-beta Receptor Complex in Cancer	Reactome	REACT_169122	0.00483624		regulation of gene expression	Gene Ontology	GO:0010468	0.0196499
TGFBR2 Kinase Domain Mutants in Cancer	Reactome	REACT_169440	0.00483624		phosphoprotein phosphatase activity	Gene Ontology	GO:0004721	0.0197815
Fanconi anemia	KEGG DISEASE	H00238	0.00514199		C-MYC pathway	PID	myc_pathway	0.0202303
hydrolase activity, acting on glycosyl bonds	Gene Ontology	GO:0016798	0.00522599		regulation of DNA endoreduplication	Gene Ontology	GO:0032875	0.0209612
branching involved in salivary gland morphogenesis	Gene Ontology	GO:0060445	0.00536269		glucosamine-containing compound catabolic process	Gene Ontology	GO:1901072	0.0209612
small molecule metabolic process	Gene Ontology	GO:0044281	0.00544563		female pronucleus	Gene Ontology	GO:0001939	0.0209612
circulatory system development	Gene Ontology	GO:0072359	0.0054747		negative regulation of endoplasmic reticulum calcium ion concentration	Gene Ontology	GO:0032471	0.0209612
cardiovascular system development	Gene Ontology	GO:0072358	0.0054747		positive regulation of mitochondrial outer membrane permeabilization involved in apoptotic signaling pathway	Gene Ontology	GO:1901030	0.0209612
transmembrane receptor protein kinase activity	Gene Ontology	GO:0019199	0.00552084		regulation of DNA-templated transcription, elongation	Gene Ontology	GO:0032784	0.0210499
organic hydroxy compound metabolic process	Gene Ontology	GO:1901615	0.00553227		positive regulation of leukocyte apoptotic process	Gene Ontology	GO:2000108	0.021182
transferase activity, transferring glycosyl groups	Gene Ontology	GO:0016757	0.00555072		regulation of transcription elongation from RNA polymerase II promoter	Gene Ontology	GO:0034243	0.021182
Glycerolipid metabolism	KEGG PATHWAY	hsa00561	0.00575095		regulation of T cell migration	Gene Ontology	GO:2000404	0.021182
MONOCYTE CHEMOATTRACTANT PROTEIN 1 (66-77)	GAD		0.00583089		intracellular membrane-bounded organelle	Gene Ontology	GO:0043231	0.0211863
Signalling by NGF	Reactome	REACT_11061	0.00588685		Cataract	KEGG DISEASE	H01202	0.0223318
Wnt signaling pathway	Gene Ontology	GO:0016055	0.00605439		RNA biosynthetic process	Gene Ontology	GO:0032774	0.0223397
tube morphogenesis	Gene Ontology	GO:0035239	0.00605439		Opsins	Reactome	REACT_18426	0.0223399
Activation of gene expression by SREBF (SREBP)	Reactome	REACT_147904	0.00608477		Synthesis of pyrophosphates in the cytosol	Reactome	REACT_150188	0.0223399
acylglycerol biosynthetic process	Gene Ontology	GO:0046463	0.00613098		regulation of cellular metabolic process	Gene Ontology	GO:0031323	0.0230248
neutral lipid biosynthetic process	Gene Ontology	GO:0046460	0.00613098		autophagy	Gene Ontology	GO:0006914	0.0232499
Schwann cell differentiation	Gene Ontology	GO:0014037	0.00622295		Graves' disease	FunDO	1930	0.0239046
alcohol metabolic process	Gene Ontology	GO:0006066	0.00625036		intracellular part	Gene Ontology	GO:0044424	0.024145
Acetylcholine regulates insulin secretion	Reactome	REACT_18405	0.00627523		transcription initiation from RNA polymerase II promoter	Gene Ontology	GO:0006367	0.0242138
phospholipase D activity	Gene Ontology	GO:0004630	0.00635991		HEMATOLOGICAL PARAMETERS	GAD		0.0243049
histone H3-K9 modification	Gene Ontology	GO:0061647	0.0064597		Spliceosome	KEGG PATHWAY	hsa03040	0.0244464
Asparagine N-linked glycosylation	Reactome	REACT_22426	0.00661036		cellular response to extracellular stimulus	Gene Ontology	GO:0031668	0.0247517
cell adhesion molecule binding	Gene Ontology	GO:0050839	0.00666599		Viral carcinogenesis	KEGG PATHWAY	hsa05203	0.0248705
positive regulation of response to stimulus	Gene Ontology	GO:0048584	0.00667754		macromolecule metabolic process	Gene Ontology	GO:0043170	0.0248939
salivary gland development	Gene Ontology	GO:0007431	0.00672823		histone H2B ubiquitination	Gene Ontology	GO:0033523	0.0252336
HIF-1 signaling pathway	KEGG PATHWAY	hsa04066	0.00685854		positive regulation of natural killer cell differentiation	Gene Ontology	GO:0032825	0.0252336
vacuole	Gene Ontology	GO:0005773	0.00686644		L-serine metabolic process	Gene Ontology	GO:0006563	0.0252336
regulation of JNK cascade	Gene Ontology	GO:0046328	0.00695556		DNA endoreduplication	Gene Ontology	GO:0042023	0.0252336
carbohydrate derivative biosynthetic process	Gene Ontology	GO:1901137	0.00704717		Phosphorus levels	NHGRI GWAS Catalog		0.0252359
FK506 binding	Gene Ontology	GO:0005528	0.00720781		Idiopathic pulmonary fibrosis	NHGRI GWAS Catalog		0.0252359
macrolide binding	Gene Ontology	GO:0005527	0.00720781		intramolecular transferase activity	Gene Ontology	GO:0016866	0.0258045
regulation of MAP kinase activity	Gene Ontology	GO:0043405	0.00723105		positive regulation of lymphocyte migration	Gene Ontology	GO:2000403	0.0258045
carboxylic acid metabolic process	Gene Ontology	GO:0019752	0.00729216		cell cycle	Gene Ontology	GO:0007049	0.0260595
dolichol-linked oligosaccharide biosynthetic process	Gene Ontology	GO:0006488	0.00730764		Membrane binding and targetting of GAG proteins	Reactome	REACT_115893	0.0260621
ERK/MAPK targets	Reactome	REACT_12599	0.00741615		Synthesis And Processing Of GAG, GAGPOL Polyproteins	Reactome	REACT_115860	0.0260621
glucosyltransferase activity	Gene Ontology	GO:0046527	0.00752851		CYP2E1 reactions	Reactome	REACT_13797	0.0260621
alpha-mannosidase activity	Gene Ontology	GO:0004559	0.00752851		SMAD2/SMAD3:SMAD4 heterotrimer regulates transcription	Reactome	REACT_120734	0.0266514
positive regulation of binding	Gene Ontology	GO:0051099	0.00764181		Folate biosynthesis	KEGG PATHWAY	hsa00790	0.0274483
oligosaccharide metabolic process	Gene Ontology	GO:0009311	0.00776589		Vascular diseases	KEGG DISEASE		0.0278989
phospholipid transporter activity	Gene Ontology	GO:0005548	0.00776589		protein dephosphorylation	Gene Ontology	GO:0006470	0.0279594
MPS IIIA - Sanfilippo syndrome A	Reactome	REACT_147753	0.00777231		ACUTE LYMPHOBLASTIC LEUKEMIA (CHILDHOOD)	GAD		0.028005
Diseases of glycosylation	Reactome	REACT_267705	0.00777231		intracellular	Gene Ontology	GO:0005622	0.0281631
Mucopolysaccharidoses	Reactome	REACT_147853	0.00777231		retrograde vesicle-mediated transport, Golgi to ER	Gene Ontology	GO:0006890	0.0283018
Diseases associated with glycosaminoglycan metabolism	Reactome	REACT_267707	0.00777231		proteoglycan binding	Gene Ontology	GO:0043394	0.0283018
MPS VII - Sly syndrome	Reactome	REACT_147759	0.00777231		Pausing and recovery of HIV elongation	Reactome	REACT_6244	0.028814
Defective SLC26A2 causes chondrodysplasias	Reactome	REACT_267662	0.00777231		HIV elongation arrest and recovery	Reactome	REACT_6259	0.028814
MPS IIIC - Sanfilippo syndrome C	Reactome	REACT_147860	0.00777231		intrinsic apoptotic signaling pathway	Gene Ontology	GO:0097193	0.0291186
Defective EXT1 causes exostoses 1, TRPS2 and CHDS	Reactome	REACT_267674	0.00777231		DNA-directed RNA polymerase II, holoenzyme	Gene Ontology	GO:0016591	0.0292264
MPS IIID - Sanfilippo syndrome D	Reactome	REACT_147749	0.00777231		protein monoubiquitination	Gene Ontology	GO:0006513	0.0294864
MPS I - Hurler syndrome	Reactome	REACT_147857	0.00777231		regulation of response to oxidative stress	Gene Ontology	GO:1902882	0.0294864
MPS IV - Morquio syndrome B	Reactome	REACT_147798	0.00777231		T cell apoptotic process	Gene Ontology	GO:0070231	0.0294864
Defective CHST3 causes SEDCJD	Reactome	REACT_267708	0.00777231		ERYTHROCYTE INDICES	GAD		0.029489
MPS IX - Natowicz syndrome	Reactome	REACT_147739	0.00777231		negative regulation of fibrinolysis	Gene Ontology	GO:0051918	0.0298253
MPS IIIB - Sanfilippo syndrome B	Reactome	REACT_147788	0.00777231		Golgi transport complex	Gene Ontology	GO:0017119	0.0298253
Defective B3GAT3 causes JDSSDHD	Reactome	REACT_267659	0.00777231		ribosomal small subunit binding	Gene Ontology	GO:0043024	0.0298253
MPS IV - Morquio syndrome A	Reactome	REACT_147825	0.00777231		membrane-bounded organelle	Gene Ontology	GO:0043227	0.0300017
Defective CHSY1 causes TPBS	Reactome	REACT_267682	0.00777231		regulation of nucleobase-containing compound metabolic process	Gene Ontology	GO:0019219	0.0304648
Glycosaminoglycan metabolism	Reactome	REACT_121315	0.00777231		euchromatin	Gene Ontology	GO:0000791	0.0309225
MPS VI - Maroteaux-Lamy syndrome	Reactome	REACT_147719	0.00777231		regulation of dephosphorylation	Gene Ontology	GO:0035303	0.0309284
MPS II - Hunter syndrome	Reactome	REACT_147734	0.00777231		p73 transcription factor network	PID	p73pathway	0.0313314
Defective B4GALT7 causes EDS, progeroid type	Reactome	REACT_267711	0.00777231		cysteine-type endopeptidase inhibitor activity	Gene Ontology	GO:0004869	0.0313808
Defective B4GALT1 causes B4GALT1-CDG (CDG-2d)	Reactome	REACT_267635	0.00777231		CAROTID ARTERY DISEASES	GAD		0.0315262
Defective EXT2 causes exostoses 2	Reactome	REACT_267654	0.00777231		endocytotic role of ndk phosphins and dynamin	BioCarta	100099	0.0318954
Defective PAPSS2 causes SEMD-PA	Reactome	REACT_267645	0.00777231		regulation of proteasomal protein catabolic process	Gene Ontology	GO:0061136	0.0330638
Defective CHST14 causes EDS, musculocontractural type	Reactome	REACT_267642	0.00777231		mRNA processing	Gene Ontology	GO:0006397	0.0330967
Defective CHST6 causes MCDC1	Reactome	REACT_267713	0.00777231		@@Hematological parameters	NHGRI GWAS Catalog		0.0331238
peripheral nervous system axon ensheathment	Gene Ontology	GO:0032292	0.00778322		Information processing speed	NHGRI GWAS Catalog		0.0331238
myelination in peripheral nervous system	Gene Ontology	GO:0022011	0.00778322		regulation of neuron apoptotic process	Gene Ontology	GO:0043523	0.0333008
organic hydroxy compound biosynthetic process	Gene Ontology	GO:1901617	0.00825587		SCF ubiquitin ligase complex	Gene Ontology	GO:0019005	0.033666
cytoplasm	Gene Ontology	GO:0005737	0.00832616		lymphocyte chemotaxis	Gene Ontology	GO:0048247	0.033666
HIPPOCAMPAL ATROPHY	GAD		0.00838095		Assembly Of The HIV Virion	Reactome	REACT_6818	0.0341892
acyl-CoA biosynthetic process	Gene Ontology	GO:0071616	0.0085309		regulation of phosphatase activity	Gene Ontology	GO:0010921	0.0344119
thioester biosynthetic process	Gene Ontology	GO:0035384	0.0085309		mitotic cell cycle	Gene Ontology	GO:0000278	0.0345172
Rap1 signaling pathway	KEGG PATHWAY	hsa04015	0.00861826		mRNA cis splicing, via spliceosome	Gene Ontology	GO:0045292	0.0347195
protein O-linked glycosylation	Gene Ontology	GO:0006493	0.00868447		glomerular mesangium development	Gene Ontology	GO:0072109	0.0347195
AMPK signaling pathway	KEGG PATHWAY	hsa04152	0.00875473		negative regulation of gluconeogenesis	Gene Ontology	GO:0045721	0.0347195
Arginine biosynthesis	PANTHER	P02728	0.00901857		microtubule plus-end binding	Gene Ontology	GO:0051010	0.0347195
acetyl-CoA metabolic process	Gene Ontology	GO:0006084	0.00915271		coenzyme A biosynthetic process	Gene Ontology	GO:0015937	0.0347195
ion channel inhibitor activity	Gene Ontology	GO:0008200	0.00915271		Porphyrin and chlorophyll metabolism	KEGG PATHWAY	hsa00860	0.0349665
thioester metabolic process	Gene Ontology	GO:0035383	0.00917832		ubiquitin ligase complex	Gene Ontology	GO:0000151	0.0352276
acyl-CoA metabolic process	Gene Ontology	GO:0006637	0.00917832		regulation of RNA splicing	Gene Ontology	GO:0043484	0.0354715
protein lipidation	Gene Ontology	GO:0006497	0.00917832		negative regulation of sequence-specific DNA binding transcription factor activity	Gene Ontology	GO:0043433	0.0355815
regulation of stress-activated MAPK cascade	Gene Ontology	GO:0032872	0.00927893		Meningioma	FunDO	2191	0.0359087
mannosyl-oligosaccharide mannosidase activity	Gene Ontology	GO:0015924	0.0093499		cellular response to stress	Gene Ontology	GO:0033554	0.0359295
Glycogen storage disease (GSD)	KEGG DISEASE	H00069	0.00938887		Lung cancer	FunDO	2066	0.0359658
long-chain fatty-acyl-CoA metabolic process	Gene Ontology	GO:0035336	0.00944562		cytoskeletal part	Gene Ontology	GO:0044430	0.0361561
energy reserve metabolic process	Gene Ontology	GO:0006112	0.00956473		Caspase Cascade in Apoptosis	PID	caspase_pathway	0.0367514
negative regulation of MAPK cascade	Gene Ontology	GO:0043409	0.00979052		Blood trace element (Cu levels)	NHGRI GWAS Catalog		0.0373816
regulation of stress-activated protein kinase signaling cascade	Gene Ontology	GO:0070302	0.00989043		Epilepsy (generalized)	NHGRI GWAS Catalog		0.0373816
salivary gland morphogenesis	Gene Ontology	GO:0007435	0.00990328		mitotic cell cycle process	Gene Ontology	GO:1903047	0.0382702
membrane protein ectodomain proteolysis	Gene Ontology	GO:0006509	0.00990328		regulation of macromolecule metabolic process	Gene Ontology	GO:0060255	0.0383939
response to monosaccharide	Gene Ontology	GO:0034284	0.010097		cullin-RING ubiquitin ligase complex	Gene Ontology	GO:0031461	0.0386668
Fanconi's anemia	FunDO	1720	0.010244		regulation of nucleic acid-templated transcription	Gene Ontology	GO:1903506	0.0387506
lipid localization	Gene Ontology	GO:0010876	0.0102796		regulation of transcription, DNA-templated	Gene Ontology	GO:0006355	0.0387506
Signaling by NOTCH	Reactome	REACT_299	0.0104587		regulation of RNA biosynthetic process	Gene Ontology	GO:2001141	0.0390592
carboxylic acid biosynthetic process	Gene Ontology	GO:0046394	0.0107554		spindle	Gene Ontology	GO:0005819	0.0393078
organic acid biosynthetic process	Gene Ontology	GO:0016053	0.0107554		protein serine/threonine phosphatase activity	Gene Ontology	GO:0004722	0.0396588
channel inhibitor activity	Gene Ontology	GO:0016248	0.0107765		mucosal-associated lymphoid tissue development	Gene Ontology	GO:0048537	0.0398999
acylglycerol metabolic process	Gene Ontology	GO:0006639	0.0108217		Rap protein signal transduction	Gene Ontology	GO:0032486	0.0398999
Role of phospholipids in phagocytosis	Reactome	REACT_160158	0.0109913		RNA cap binding complex	Gene Ontology	GO:0034518	0.0398999
regulation of peptide hormone secretion	Gene Ontology	GO:0090276	0.0110582		specific granule	Gene Ontology	GO:0042581	0.0398999
fibroblast growth factor receptor signaling pathway	Gene Ontology	GO:0008543	0.0110582		mRNA cap binding complex	Gene Ontology	GO:0005845	0.0398999
triglyceride biosynthetic process	Gene Ontology	GO:0019432	0.0111658		Peyer's patch development	Gene Ontology	GO:0048541	0.0398999
ERK1 and ERK2 cascade	Gene Ontology	GO:0070371	0.0112117		positive regulation of T cell apoptotic process	Gene Ontology	GO:0070234	0.0398999
adrenergic receptor binding	Gene Ontology	GO:0031690	0.0112866		viral protein processing	Gene Ontology	GO:0019082	0.0398999
NGF signalling via TRKA from the plasma membrane	Reactome	REACT_12056	0.011389		development of secondary sexual characteristics	Gene Ontology	GO:0045136	0.0398999
coenzyme metabolic process	Gene Ontology	GO:0006732	0.011435		Chronic rejection of renal transplant	FunDO	2174	0.0399326
L-amino acid transport	Gene Ontology	GO:0015807	0.0115		LEUKEMIA, LYMPHOID	GAD		0.0403248
glycosaminoglycan metabolic process	Gene Ontology	GO:0030203	0.0116046		regulation of cellular biosynthetic process	Gene Ontology	GO:0031326	0.0418242
neutral lipid metabolic process	Gene Ontology	GO:0006638	0.0116932		ATHEROSCLEROSIS	GAD		0.0423273
phospholipase activity	Gene Ontology	GO:0004620	0.0117376		vacuole organization	Gene Ontology	GO:0007033	0.0424614
toll-like receptor 10 signaling pathway	Gene Ontology	GO:0034166	0.0118685		IL5-mediated signaling events	PID	il5_pathway	0.0433053
toll-like receptor 5 signaling pathway	Gene Ontology	GO:0034146	0.0118685		Bronchial disease	FunDO	2005	0.0441179
carbohydrate homeostasis	Gene Ontology	GO:0033500	0.0119239		regulation of cellular macromolecule biosynthetic process	Gene Ontology	GO:2000112	0.0445841
glucose homeostasis	Gene Ontology	GO:0042593	0.0119239		Signaling mediated by p38-alpha and p38-beta	PID	p38alphabetadownstreampathway	0.0447858
aminoglycan metabolic process	Gene Ontology	GO:0006022	0.0119239		HEART DISEASE, ISCHEMIC	GAD		0.0448081
cellular response to fibroblast growth factor stimulus	Gene Ontology	GO:0044344	0.0120897		p53 pathway	PID	p53regulationpathway	0.0449378
Metastasis to lymph nodes	FunDO	1843	0.0121488		regulation of primary metabolic process	Gene Ontology	GO:0080090	0.0451415
JNK cascade	Gene Ontology	GO:0007254	0.0121971		pre-mRNA binding	Gene Ontology	GO:0036002	0.0453508
SMAD2/SMAD3:SMAD4 heterotrimer regulates transcription	Reactome	REACT_120734	0.0126976		negative regulation of cytokine production involved in immune response	Gene Ontology	GO:0002719	0.0453508
response to hexose	Gene Ontology	GO:0009746	0.0127219		negative regulation of production of molecular mediator of immune response	Gene Ontology	GO:0002701	0.0453508
triglyceride metabolic process	Gene Ontology	GO:0006641	0.012762		acrosome assembly	Gene Ontology	GO:0001675	0.0453508
negative regulation of JUN kinase activity	Gene Ontology	GO:0043508	0.0128655		amino sugar catabolic process	Gene Ontology	GO:0046348	0.0453508
positive regulation of protein binding	Gene Ontology	GO:0032092	0.0129248		positive regulation of transcription elongation from RNA polymerase II promoter	Gene Ontology	GO:0032968	0.0453508
exocrine system development	Gene Ontology	GO:0035272	0.0129248		regulation of natural killer cell differentiation	Gene Ontology	GO:0032823	0.0453508
anion homeostasis	Gene Ontology	GO:0055081	0.0131379		mitotic chromosome condensation	Gene Ontology	GO:0007076	0.0453508
regulation of peptide secretion	Gene Ontology	GO:0002791	0.0131619		protein-chromophore linkage	Gene Ontology	GO:0018298	0.0453508
Nuclear Events (kinase and transcription factor activation)	Reactome	REACT_12433	0.0131836		cyclin-dependent protein kinase activity	Gene Ontology	GO:0097472	0.0458481
Fanconi Anemia pathway	Reactome	REACT_18410	0.0131836		intrinsic apoptotic signaling pathway in response to endoplasmic reticulum stress	Gene Ontology	GO:0070059	0.0458481
Metabolism of carbohydrates	Reactome	REACT_474	0.0132193		cyclin-dependent protein serine/threonine kinase activity	Gene Ontology	GO:0004693	0.0458481
Myoclonic epilepsy of Lafora	Reactome	REACT_200783	0.0132193		Major depressive disorder	NHGRI GWAS Catalog		0.0460872
Glycogen storage diseases	Reactome	REACT_200833	0.0132193		gluconeogenesis	Gene Ontology	GO:0006094	0.0462453
protein palmitoylation	Gene Ontology	GO:0018345	0.0135242		DNA conformation change	Gene Ontology	GO:0071103	0.0463535
positive regulation of histone methylation	Gene Ontology	GO:0031062	0.0135242		Neutrophil count	NHGRI GWAS Catalog		0.0464782
regulation of myelination	Gene Ontology	GO:0031641	0.0135242		INSULIN RESISTANCE	GAD		0.0465789
Anticoagulant levels	NHGRI GWAS Catalog		0.0135915		General transcription by RNA polymerase I	PANTHER	P00022	0.0476859
blood vessel development	Gene Ontology	GO:0001568	0.0136461		il-2 receptor beta chain in t cell activation	BioCarta	100129	0.0479705
peptide hormone secretion	Gene Ontology	GO:0030072	0.0136839		actin cytoskeleton	Gene Ontology	GO:0015629	0.0479832
phosphatase activity	Gene Ontology	GO:0016791	0.0137716		intracellular organelle lumen	Gene Ontology	GO:0070013	0.0481682
coenzyme biosynthetic process	Gene Ontology	GO:0009108	0.0137954		telencephalon development	Gene Ontology	GO:0021537	0.0484022
regulation of cholesterol metabolic process	Gene Ontology	GO:0090181	0.0138394		repressing transcription factor binding	Gene Ontology	GO:0070491	0.0490617
transforming growth factor beta receptor signaling pathway	Gene Ontology	GO:0007179	0.0139307		p53 binding	Gene Ontology	GO:0002039	0.0490617
response to carbohydrate	Gene Ontology	GO:0009743	0.0139807		Golgi stack	Gene Ontology	GO:0005795	0.0490617
Autism spectrum disorder, attention deficit-hyperactivity disorder, bipolar disorder, major depressive disorder, and schizophrenia (combined)	NHGRI GWAS Catalog		0.0139934		Cyclin A:Cdk2-associated events at S phase entry	Reactome	REACT_9029	0.0491239
monocarboxylic acid metabolic process	Gene Ontology	GO:0032787	0.0141825		serine family amino acid metabolic process	Gene Ontology	GO:0009069	0.0491895
Periodontal disease-related phenotypes	NHGRI GWAS Catalog		0.0142047		regulation of lymphocyte migration	Gene Ontology	GO:2000401	0.0491895
monosaccharide metabolic process	Gene Ontology	GO:0005996	0.0142369		autophagic vacuole	Gene Ontology	GO:0005776	0.0491895
response to fibroblast growth factor	Gene Ontology	GO:0071774	0.014238		intra-Golgi vesicle-mediated transport	Gene Ontology	GO:0006891	0.0491895
Fatty acid, triacylglycerol, and ketone body metabolism	Reactome	REACT_22279	0.0143516		Generic Transcription Pathway	Reactome	REACT_12627	0.0494302
N-Glycan biosynthesis	KEGG PATHWAY	hsa00510	0.0144421		DERMATITIS AND ECZEMA	GAD		0.0494654
The activation of arylsulfatases	Reactome	REACT_121036	0.0144678		regulation of nitrogen compound metabolic process	Gene Ontology	GO:0051171	0.0499579
Liver enzyme levels	NHGRI GWAS Catalog		0.0144753		tumor necrosis factor superfamily cytokine production	Gene Ontology	GO:0071706	0.0502231
peptidyl-proline modification	Gene Ontology	GO:0018208	0.0144794		heterocycle biosynthetic process	Gene Ontology	GO:0018130	0.0505343
Endothelin signaling pathway	PANTHER	P00019	0.0144885		regulation of tumor necrosis factor-mediated signaling pathway	Gene Ontology	GO:0010803	0.0510571
epithelial tube morphogenesis	Gene Ontology	GO:0060562	0.0145349		lens fiber cell development	Gene Ontology	GO:0070307	0.0510571
Glycoproteinoses	KEGG DISEASE	H00422	0.0148671		cyclin-dependent protein kinase holoenzyme complex	Gene Ontology	GO:0000307	0.0510571
Primary hyperammonemic disorders	KEGG DISEASE	H01398	0.0148671		anterior/posterior axis specification, embryo	Gene Ontology	GO:0008595	0.0510571
lipoprotein biosynthetic process	Gene Ontology	GO:0042158	0.0148956		pericentric heterochromatin	Gene Ontology	GO:0005721	0.0510571
Signaling by FGFR in disease	Reactome	REACT_120736	0.015103		regulation of fibrinolysis	Gene Ontology	GO:0051917	0.0510571
MAP kinase activation in TLR cascade	Reactome	REACT_21308	0.0153641		phosphatidylinositol-4-phosphate binding	Gene Ontology	GO:0070273	0.0510571
RORA activates circadian gene expression	Reactome	REACT_118659	0.0156726		tripartite regional subdivision	Gene Ontology	GO:0007351	0.0510571
cadherin binding	Gene Ontology	GO:0045296	0.015977		blastoderm segmentation	Gene Ontology	GO:0007350	0.0510571
PLASMA LEVELS OF LIVER ENZYMES	GAD		0.0159859		macromolecule methylation	Gene Ontology	GO:0043414	0.0521429
response to glucose	Gene Ontology	GO:0009749	0.0160253		positive regulation of viral process	Gene Ontology	GO:0048524	0.0522848
cell proliferation	Gene Ontology	GO:0008283	0.016109		Type 1 diabetes	NHGRI GWAS Catalog		0.0527276
morphogenesis of an epithelium	Gene Ontology	GO:0002009	0.0161187		Metabolism of porphyrins	Reactome	REACT_9431	0.0528911
hyaluronan catabolic process	Gene Ontology	GO:0030214	0.0163016		Skin cancer	FunDO	1759	0.0529453
mucopolysaccharide metabolic process	Gene Ontology	GO:1903510	0.0164907		regulation of proteolysis involved in cellular protein catabolic process	Gene Ontology	GO:1903050	0.0533709
lipid catabolic process	Gene Ontology	GO:0016042	0.0166791		transcription factor complex	Gene Ontology	GO:0005667	0.0535033
[truncated: 796 more rows]

## Sheet: mEScells NF-YAsi
Terms enriched in mES cells downregulated genes after NF-YA inactivation					Terms enriched in mES cells upregulated genes after NF-YA inactivation
[truncated: 977 more rows]

[truncated: 3 more sheets: mEScells NF-YBsi, mEScells NF-YCsi, mEScells NF-Ysi]
