# Supplementary material for: NF-Y activates genes of metabolic pathways altered in cancer cells
Source: Oncotarget. 2015 Dec 3;7(2):1633–50. doi: 10.18632/oncotarget.6453 (PMC4811486; doi:10.18632/oncotarget.6453)
Supplement: Supplementary file 4 [file oncotarget-07-1633-s004.xlsx]

## Sheet: GM SREBP1
NAME	ID	REG_N	L_PVALUE	O/U	G_PVALUE	O/U	R_AVG	R_STDEV	F_AVG	BG_AVG	SP_COR	PREF_POS	PREF_POS_PV
znf143	MA0088.1	1284	1.51764e-33	OVER	3.07173e-79	OVER	0.816374	0.0568126	0.791629	0.783763	-0.047	[10,20]	1
ELK4	MA0076.2	1284	1.22488e-06	OVER	3.31539e-58	OVER	0.826414	0.0742824	0.810461	0.790535	-0.0738	[-20,-10]	1
GABPA	MA0062.2	1284	1.33368e-06	OVER	7.02247e-82	OVER	0.819292	0.0757586	0.803056	0.774964	-0.0723	[50,60]	1
ELK4	MA0076.1	1284	2.20119e-05	OVER	4.25335e-61	OVER	0.797726	0.078037	0.782474	0.75902	-0.0742	[-26,-16]	1
ELK1	MA0028.1	1284	6.62352e-05	OVER	2.25097e-46	OVER	0.871493	0.0604696	0.860105	0.845691	-0.0534	[-25,-15]	1
GABPA	MA0062.1	1284	9.28151e-05	OVER	1.10705e-46	OVER	0.823039	0.0677164	0.810439	0.79403	-0.0482	[55,65]	1
FLI1	MA0475.1	1284	0.000327497	OVER	9.99782e-05	OVER	0.819058	0.0640024	0.807468	0.810158	-0.0904	[-25,-15]	1
Nr1h3::Rxra	MA0494.1	1284	0.000648163	OVER	4.8469e-18	UNDER	0.755409	0.0372074	0.748588	0.765147	-0.0348	[-11,-1]	1
SPI1	MA0080.2	1284	0.000669858	OVER	0.00149978	UNDER	0.869578	0.0607561	0.858855	0.877068	-0.1075	[-47,-37]	1
ESR2	MA0258.1	1284	0.000767551	OVER	1.41716e-07	UNDER	0.746384	0.0393485	0.739427	0.753149	-0.015	[-1,9]	1
PPARG::RXRA	MA0065.1	1284	0.00092815	OVER	1	OVER	0.682744	0.0571539	0.673596	0.681824	0.0379	[-15,-5]	1
EBF1	MA0154.1	1284	0.00099897	OVER	6.64401e-16	OVER	0.834701	0.0554107	0.824858	0.821081	0.0683	[10,20]	1
Arnt::Ahr	MA0006.1	1284	0.00147318	OVER	1.00224e-39	OVER	0.864944	0.0752449	0.852089	0.835373	0.0153	[-7,3]	1
Ar	MA0007.1	1284	0.00412317	OVER	1	OVER	0.750555	0.0358572	0.74454	0.748473	-0.0023	[-4,6]	1
NR3C1	MA0113.1	1284	0.00418792	OVER	6.06152e-17	UNDER	0.795654	0.0368364	0.789471	0.804996	-0.0368	[-6,4]	1
REST	MA0138.2	1284	0.0042626	OVER	3.48526e-11	OVER	0.659899	0.0670884	0.650544	0.646047	0.105	[-25,-15]	1
NFIL3	MA0025.1	1284	0.00606502	OVER	1.24018e-73	UNDER	0.724162	0.067054	0.713104	0.761122	-0.1085	[10,20]	1
EBF1	MA0154.2	1284	0.00655992	OVER	8.19102e-12	OVER	0.822845	0.0606882	0.813493	0.809959	0.0305	[-10,0]	1
ESR2	MA0258.2	1284	0.0067686	OVER	1	UNDER	0.755444	0.0460894	0.748291	0.758498	0.0012	[-8,2]	1
HIF1A::ARNT	MA0259.1	1284	0.0144281	OVER	2.46171e-65	OVER	0.849604	0.066842	0.83937	0.815169	0.0393	[49,59]	1
HNF4A	MA0114.1	1284	0.0157226	OVER	1	OVER	0.773711	0.0547723	0.765979	0.772772	0.024	[-59,-49]	1
RUNX2	MA0511.1	1284	0.0178937	OVER	1.73511e-08	UNDER	0.769049	0.054985	0.760833	0.779018	-0.0426	[-53,-43]	1
Pax2	MA0067.1	1284	0.0181744	OVER	9.81615e-05	UNDER	0.890888	0.0478974	0.883788	0.897554	-0.1433	[4,14]	1
Ddit3::Cebpa	MA0019.1	1284	0.0194636	OVER	4.31996e-15	UNDER	0.781844	0.0473007	0.774513	0.793172	-0.0763	[1,11]	1
NR1H2::RXRA	MA0115.1	1284	0.0219963	OVER	7.02323e-06	UNDER	0.630099	0.0584363	0.622132	0.639039	0.0044	[13,23]	1
ESRRA	MA0592.1	1284	0.0331587	OVER	0.682659	UNDER	0.764431	0.0544516	0.756969	0.768698	0.0259	[5,15]	1
HINFP	MA0131.1	1284	0.0349061	OVER	1.94251e-88	OVER	0.781273	0.0515196	0.773907	0.749741	-0.0308	[45,55]	1
HLF	MA0043.1	1284	0.0364402	OVER	1.71002e-44	UNDER	0.787522	0.0474072	0.780596	0.80733	-0.0489	[-4,6]	1
SPI1	MA0080.1	1284	0.046485	OVER	4.86433e-16	OVER	0.939841	0.061441	0.931048	0.924683	-0.0707	[-2,8]	1
RXRA::VDR	MA0074.1	1284	0.0494903	OVER	0.095346	OVER	0.718542	0.0454554	0.71229	0.714233	0.0052	[7,17]	1
PPARG	MA0066.1	1284	0.0577177	OVER	3.19974e-11	UNDER	0.702736	0.0376333	0.69752	0.71053	-0.0201	[-5,5]	1
TP63	MA0525.1	1284	0.0577385	OVER	1	UNDER	0.745985	0.0462153	0.739876	0.746468	-0.0365	[-5,5]	1
FOXC1	MA0032.1	1284	0.0658692	OVER	1.51074e-09	UNDER	0.883279	0.0811666	0.871711	0.898833	-0.0805	[-21,-11]	1
CREB1	MA0018.1	1284	0.111654	OVER	8.19413e-25	OVER	0.806175	0.053578	0.799289	0.789701	0.0064	[-29,-19]	1
HNF4G	MA0484.1	1284	0.138114	OVER	0.00456204	UNDER	0.779907	0.0513306	0.773635	0.785872	0.025	[-8,2]	1
RORA_2	MA0072.1	1284	0.151416	OVER	3.60634e-56	UNDER	0.70651	0.0612311	0.698761	0.735523	-0.063	[-3,7]	1
ZBTB33	MA0527.1	1284	0.165412	OVER	8.61014e-133	OVER	0.74661	0.0573401	0.739403	0.701782	0.0104	[47,57]	1
Bcl6	MA0463.1	1284	0.320558	OVER	4.84073e-26	UNDER	0.740923	0.0573351	0.734125	0.758996	-0.0031	[27,37]	1
Rxra	MA0512.1	1284	0.322719	OVER	7.46722e-09	UNDER	0.804427	0.0578877	0.79788	0.815129	-0.0167	[-5,5]	1
Stat6	MA0520.1	1284	0.366135	OVER	2.25872e-44	UNDER	0.751678	0.0635418	0.744258	0.778171	-0.0447	[-8,2]	1
HNF4A	MA0114.2	1284	0.455467	OVER	0.177736	UNDER	0.764983	0.0525824	0.759187	0.769707	0.033	[7,17]	1
HSF1	MA0486.1	1284	0.537942	OVER	1	UNDER	0.735129	0.0516961	0.729429	0.7385	-0.0076	[-8,2]	1
Hoxc9	MA0485.1	1284	0.673222	OVER	6.88212e-84	UNDER	0.722809	0.0593853	0.716114	0.758066	-0.0476	[6,16]	1
MYC::MAX	MA0059.1	1284	0.676612	OVER	1	OVER	0.752743	0.0550113	0.746559	0.748864	0.0048	[30,40]	1
Ets1	MA0098.2	1284	0.72293	OVER	1	UNDER	0.786321	0.0562232	0.78024	0.787739	-0.0556	[-43,-33]	1
ESR1	MA0112.2	1284	0.773978	OVER	0.00401014	OVER	0.689441	0.0425707	0.684859	0.684453	-0.0093	[-25,-15]	1
USF2	MA0526.1	1284	0.814925	OVER	1.96068e-05	UNDER	0.777133	0.0630124	0.770472	0.786447	-0.0264	[5,15]	1
Spi1	MA0080.3	1284	0.919693	OVER	0.00164536	UNDER	0.775517	0.0564337	0.769597	0.782441	-0.0543	[-58,-48]	1
AR	MA0007.2	1284	0.928878	OVER	1.43446e-35	UNDER	0.752075	0.04891	0.74669	0.770221	-0.0314	[-3,7]	1
Erg	MA0474.1	1284	0.946183	OVER	0.0146427	UNDER	0.813125	0.0622465	0.806553	0.819879	-0.0781	[-45,-35]	1
REST	MA0138.1	1284	0.951343	OVER	1.30772e-12	OVER	0.711153	0.0603097	0.705605	0.69795	0.104	[-21,-11]	1
Mycn	MA0104.2	1284	0.973566	OVER	2.54117e-53	OVER	0.800615	0.0629739	0.793952	0.771607	0.0047	[35,45]	1
CTCF	MA0139.1	1284	0.98925	OVER	0.00674679	OVER	0.744578	0.0482239	0.73967	0.739084	0.053	[-51,-41]	1
E2F1	MA0024.1	1284	1	OVER	2.42701e-59	OVER	0.790259	0.06723	0.788376	0.75743	0.0234	[49,59]	1
NFKB1	MA0105.2	1284	1	OVER	3.51536e-57	OVER	0.763174	0.0615766	0.763055	0.73369	0.1269	[-5,5]	1
Pax5	MA0014.1	1284	1	OVER	1.38109e-45	OVER	0.808696	0.0348503	0.806312	0.793949	0.0535	[50,60]	1
Myc	MA0147.1	1284	1	OVER	2.34553e-41	OVER	0.803941	0.0555745	0.799111	0.781615	0.0193	[15,25]	1
TFAP2A	MA0003.2	1284	1	OVER	8.9163e-40	OVER	0.771639	0.0569015	0.767183	0.749239	0.0471	[22,32]	1
TFAP2C	MA0524.1	1284	1	OVER	1.60934e-33	OVER	0.802503	0.0561187	0.801386	0.782319	0.0513	[42,52]	1
ESR1	MA0112.1	1284	1	OVER	2.24746e-29	OVER	0.752087	0.0417591	0.74852	0.73807	0.009	[29,39]	1
PAX5	MA0014.2	1284	1	OVER	1.80745e-28	OVER	0.785374	0.0354948	0.782267	0.773653	0.0162	[44,54]	1
Zfp423	MA0116.1	1284	1	OVER	1.05898e-24	OVER	0.785246	0.0488396	0.782646	0.770254	0.1229	[-48,-38]	1
NR2C2	MA0504.1	1284	1	OVER	6.12085e-23	OVER	0.787044	0.0532779	0.785401	0.771313	0.0332	[-63,-53]	1
NFKB1	MA0105.1	1284	1	OVER	4.59609e-15	OVER	0.790024	0.0585116	0.786638	0.776023	0.1551	[-5,5]	1
Arnt	MA0004.1	1284	1	OVER	4.96198e-13	OVER	0.802669	0.0801272	0.797606	0.784825	0.0157	[33,43]	1
Mycn	MA0104.1	1284	1	OVER	8.23055e-08	OVER	0.825927	0.0727763	0.820086	0.813237	-0.013	[-2,8]	1
Myb	MA0100.1	1284	1	OVER	0.00282651	OVER	0.842454	0.0544106	0.839794	0.835961	-0.035	[64,74]	1
USF1	MA0093.1	1284	1	OVER	0.0518651	OVER	0.798124	0.0759534	0.790698	0.790572	-0.0077	[-2,8]	1
MAX	MA0058.1	1284	1	OVER	1	OVER	0.783726	0.0651854	0.777965	0.7813	-0.0027	[0,10]	1
NFYA	MA0060.1	1284	1	OVER	1	OVER	0.764219	0.0658377	0.758592	0.760326	-0.062	[-62,-52]	1
NFYA	MA0060.2	1284	1	OVER	1	OVER	0.712896	0.0551639	0.708596	0.711794	-0.0326	[-56,-46]	1
RELA	MA0107.1	1284	1	OVER	1	OVER	0.771886	0.0600325	0.767096	0.767449	0.0431	[40,50]	1
Mycn	MA0104.3	1284	1	OVER	1	OVER	0.777695	0.0741366	0.772225	0.776632	-0.0018	[14,24]	1
PPARG::RXRA	MA0065.2	1284	1	OVER	1	OVER	0.769243	0.0505797	0.765833	0.768982	0.0294	[-58,-48]	1
REL	MA0101.1	1284	1	OVER	1	OVER	0.824115	0.0519381	0.820359	0.821529	0.0436	[-5,5]	1
RFX2	MA0600.1	1284	1	OVER	1	OVER	0.72619	0.0451804	0.723955	0.724062	0.0025	[29,39]	1
Rfx1	MA0509.1	1284	1	OVER	1	OVER	0.738303	0.0488983	0.735989	0.737242	0.0139	[7,17]	1
RFX5	MA0510.1	1284	1	OVER	1	OVER	0.803428	0.0418416	0.802239	0.802647	0.0333	[27,37]	1
JUN	MA0489.1	1284	1	OVER	3.63814e-142	UNDER	0.741414	0.0673463	0.738016	0.796423	-0.0787	[27,37]	1
FOS	MA0476.1	1284	1	OVER	1.48541e-139	UNDER	0.756979	0.0732041	0.751741	0.81608	-0.0864	[-10,0]	1
NFE2::MAF	MA0501.1	1284	1	OVER	4.39602e-136	UNDER	0.69214	0.0543671	0.689016	0.735331	-0.0772	[-8,2]	1
JUN::FOS	MA0099.1	1284	1	OVER	6.69601e-134	UNDER	0.814216	0.0673109	0.809714	0.867147	-0.1283	[29,39]	1
MAFF	MA0495.1	1284	1	OVER	1.2725e-131	UNDER	0.703305	0.0538481	0.702128	0.745177	-0.0575	[-31,-21]	1
JUND	MA0491.1	1284	1	OVER	1.29733e-130	UNDER	0.753932	0.0659986	0.748234	0.805054	-0.0853	[-10,0]	1
MAFK	MA0496.1	1284	1	OVER	3.79845e-124	UNDER	0.731346	0.0585667	0.730155	0.775262	-0.0454	[-28,-18]	1
BATF::JUN	MA0462.1	1284	1	OVER	6.05694e-124	UNDER	0.763195	0.0734073	0.759637	0.818195	-0.0734	[-35,-25]	1
JUNB	MA0490.1	1284	1	OVER	3.33961e-123	UNDER	0.758184	0.0703316	0.754322	0.81072	-0.0944	[25,35]	1
JUN::FOS	MA0099.2	1284	1	OVER	8.07926e-123	UNDER	0.850429	0.062466	0.847007	0.896974	-0.0989	[28,38]	1
Pou5f1::Sox2	MA0142.1	1284	1	OVER	1.51437e-118	UNDER	0.686461	0.0619011	0.684518	0.731572	-0.0361	[-48,-38]	1
FOSL1	MA0477.1	1284	1	OVER	8.51173e-118	UNDER	0.7581	0.0667426	0.75402	0.806608	-0.0978	[-10,0]	1
Lhx3	MA0135.1	1284	1	OVER	1.92413e-113	UNDER	0.698754	0.0745425	0.697398	0.751646	-0.0499	[-54,-44]	1
HNF1B	MA0153.1	1284	1	OVER	7.47223e-111	UNDER	0.712341	0.060855	0.711434	0.754923	-0.1008	[-34,-24]	1
Foxa2	MA0047.1	1284	1	OVER	3.22038e-110	UNDER	0.774647	0.0581548	0.774059	0.815202	-0.0131	[1,11]	1
FOSL2	MA0478.1	1284	1	OVER	1.14788e-109	UNDER	0.765161	0.0650021	0.761034	0.810403	-0.0833	[25,35]	1
Sox5	MA0087.1	1284	1	OVER	4.80418e-104	UNDER	0.782945	0.0773562	0.781098	0.835063	-0.0334	[3,13]	1
CEBPA	MA0102.3	1284	1	OVER	6.98337e-104	UNDER	0.769835	0.0591593	0.763785	0.809662	-0.0555	[10,20]	1
Hoxa9	MA0594.1	1284	1	OVER	7.74321e-104	UNDER	0.743411	0.0579554	0.741964	0.782403	-0.0325	[5,15]	1
Foxq1	MA0040.1	1284	1	OVER	7.91051e-102	UNDER	0.733382	0.0719761	0.73002	0.781248	-0.0678	[-60,-50]	1
TAL1::GATA1	MA0140.2	1284	1	OVER	1.6316e-101	UNDER	0.699269	0.0540361	0.698864	0.735143	-0.0336	[9,19]	1
CEBPB	MA0466.1	1284	1	OVER	6.1583e-101	UNDER	0.75952	0.0587212	0.754039	0.798386	-0.0373	[10,20]	1
FOXL1	MA0033.1	1284	1	OVER	1.16979e-100	UNDER	0.823055	0.0740172	0.815648	0.871932	-0.0582	[-21,-11]	1
NKX3-1	MA0124.1	1284	1	OVER	2.74013e-99	UNDER	0.750671	0.0804927	0.748878	0.803402	-0.055	[3,13]	1
FOXI1	MA0042.1	1284	1	OVER	4.96078e-99	UNDER	0.746622	0.0776987	0.745575	0.797444	-0.0472	[-59,-49]	1
CEBPA	MA0102.2	1284	1	OVER	2.45722e-98	UNDER	0.804466	0.0645252	0.80136	0.846497	-0.1075	[-41,-31]	1
POU2F2	MA0507.1	1284	1	OVER	3.75146e-97	UNDER	0.701248	0.0805354	0.698733	0.75332	-0.0555	[21,31]	1
DUX4	MA0468.1	1284	1	OVER	6.52729e-97	UNDER	0.732564	0.0671583	0.731022	0.775932	-0.1073	[-30,-20]	1
Nkx2-5	MA0063.1	1284	1	OVER	5.72176e-96	UNDER	0.835018	0.0709007	0.83459	0.880536	-0.0825	[3,13]	1
FOXF2	MA0030.1	1284	1	OVER	9.2479e-93	UNDER	0.705097	0.0670819	0.704031	0.747319	-0.0585	[-38,-28]	1
Nfe2l2	MA0150.2	1284	1	OVER	1.75907e-91	UNDER	0.696953	0.0528156	0.692868	0.729951	-0.0661	[27,37]	1
Cebpa	MA0102.1	1284	1	OVER	1.08408e-90	UNDER	0.794004	0.0566179	0.791827	0.829176	-0.1099	[-9,1]	1
Foxo1	MA0480.1	1284	1	OVER	1.11002e-89	UNDER	0.765086	0.0636367	0.764202	0.804358	-0.0646	[-30,-20]	1
MEF2A	MA0052.2	1284	1	OVER	6.11912e-88	UNDER	0.710398	0.073174	0.708701	0.755034	0.0048	[-48,-38]	1
CDX2	MA0465.1	1284	1	OVER	1.03156e-86	UNDER	0.749006	0.0729401	0.747617	0.79314	-0.0212	[25,35]	1
Foxd3	MA0041.1	1284	1	OVER	4.62804e-86	UNDER	0.77186	0.067908	0.767711	0.812776	-0.0618	[21,31]	1
JUN	MA0488.1	1284	1	OVER	1.0469e-82	UNDER	0.735451	0.0568197	0.731368	0.768924	-0.0383	[11,21]	1
MEF2C	MA0497.1	1284	1	OVER	1.25606e-82	UNDER	0.731334	0.07068	0.730008	0.772922	-0.0024	[-48,-38]	1
Tal1::Gata1	MA0140.1	1284	1	OVER	6.31282e-82	UNDER	0.723228	0.0517133	0.723081	0.753519	-0.015	[-31,-21]	1
Prrx2	MA0075.1	1284	1	OVER	5.0974e-80	UNDER	0.793467	0.0977004	0.78822	0.849932	-0.0587	[2,12]	1
JUND	MA0492.1	1284	1	OVER	5.66297e-79	UNDER	0.736282	0.0561375	0.732343	0.768486	-0.049	[-3,7]	1
NFE2L2	MA0150.1	1284	1	OVER	4.98585e-68	UNDER	0.759663	0.0537745	0.755377	0.788023	-0.0653	[30,40]	1
SRF	MA0083.2	1284	1	OVER	6.95903e-67	UNDER	0.699078	0.0564158	0.697816	0.728523	-0.0251	[-51,-41]	1
NFE2L1::MafG	MA0089.1	1284	1	OVER	9.77999e-66	UNDER	0.874125	0.0724953	0.867268	0.911596	-0.1193	[28,38]	1
GATA3	MA0037.1	1284	1	OVER	1.22828e-64	UNDER	0.874498	0.0611929	0.873559	0.905831	-0.0261	[-67,-57]	1
SOX9	MA0077.1	1284	1	OVER	2.89476e-63	UNDER	0.785225	0.0596164	0.783354	0.815397	-0.033	[-36,-26]	1
FOXH1	MA0479.1	1284	1	OVER	7.76143e-63	UNDER	0.758371	0.0662112	0.755285	0.79175	-0.0109	[0,10]	1
Sox17	MA0078.1	1284	1	OVER	1.8907e-61	UNDER	0.808389	0.0674598	0.807115	0.841978	-0.0431	[4,14]	1
TCF7L2	MA0523.1	1284	1	OVER	5.93344e-61	UNDER	0.75375	0.0625398	0.752958	0.78474	-0.0151	[7,17]	1
Gfi1b	MA0483.1	1284	1	OVER	4.82973e-60	UNDER	0.778584	0.0566075	0.775952	0.806415	-0.0474	[-5,5]	1
Meis1	MA0498.1	1284	1	OVER	2.95775e-56	UNDER	0.746993	0.0534562	0.746811	0.77235	-0.0673	[27,37]	1
Pax4	MA0068.1	1284	1	OVER	1.03367e-55	UNDER	0.71789	0.0385961	0.717821	0.736097	-0.0454	[-60,-50]	1
Myb	MA0100.2	1284	1	OVER	8.07614e-49	UNDER	0.795091	0.058617	0.790899	0.820825	-0.0893	[0,10]	1
HOXA5	MA0158.1	1284	1	OVER	1.27947e-48	UNDER	0.868652	0.0557641	0.863673	0.893076	-0.0912	[-51,-41]	1
Gfi1	MA0038.1	1284	1	OVER	4.99687e-47	UNDER	0.802953	0.0638032	0.799127	0.830404	-0.0368	[0,10]	1
IRF1	MA0050.2	1284	1	OVER	6.31645e-42	UNDER	0.681078	0.0690354	0.678675	0.708998	-0.0588	[-30,-20]	1
TEAD1	MA0090.1	1284	1	OVER	9.92208e-42	UNDER	0.759573	0.0510512	0.756153	0.780191	0.0016	[-14,-4]	1
Hltf	MA0109.1	1284	1	OVER	8.03759e-40	UNDER	0.894982	0.0630829	0.8889	0.919797	-0.0231	[0,10]	1
SRF	MA0083.1	1284	1	OVER	3.14172e-37	UNDER	0.684586	0.0553994	0.683048	0.705626	0.0026	[-39,-29]	1
Bach1::Mafk	MA0591.1	1284	1	OVER	4.23404e-36	UNDER	0.722517	0.0483668	0.719057	0.740618	-0.0808	[27,37]	1
MAX	MA0058.2	1284	1	OVER	2.58729e-33	UNDER	0.764641	0.0631315	0.758992	0.787268	-0.0267	[0,10]	1
T	MA0009.1	1284	1	OVER	1.80702e-31	UNDER	0.693056	0.055212	0.692352	0.712257	-0.0501	[10,20]	1
RORA_1	MA0071.1	1284	1	OVER	7.68432e-31	UNDER	0.760686	0.0627129	0.754963	0.782268	-0.0613	[15,25]	1
Sox2	MA0143.3	1284	1	OVER	4.01109e-27	UNDER	0.784233	0.0720697	0.78287	0.80744	0.0107	[-41,-31]	1
Pax6	MA0069.1	1284	1	OVER	5.03311e-24	UNDER	0.72677	0.0457743	0.722088	0.740616	-0.0054	[17,27]	1
STAT2::STAT1	MA0517.1	1284	1	OVER	1.8706e-23	UNDER	0.723308	0.0667075	0.718884	0.743235	-0.0568	[-28,-18]	1
YY1	MA0095.1	1284	1	OVER	1.78415e-22	UNDER	0.873249	0.0852348	0.871652	0.89816	0.0132	[-57,-47]	1
NR4A2	MA0160.1	1284	1	OVER	4.21239e-22	UNDER	0.837704	0.0540335	0.832668	0.853369	-0.0385	[9,19]	1
IRF2	MA0051.1	1284	1	OVER	6.27872e-21	UNDER	0.703335	0.0550974	0.698175	0.718868	-0.0575	[-1,9]	1
IRF1	MA0050.1	1284	1	OVER	1.10738e-19	UNDER	0.758273	0.0652936	0.753055	0.776116	-0.0566	[1,11]	1
RUNX1	MA0002.2	1284	1	OVER	2.05284e-19	UNDER	0.80674	0.0556628	0.802643	0.821855	-0.0122	[20,30]	1
Nkx3-2	MA0122.1	1284	1	OVER	2.34629e-17	UNDER	0.842075	0.0647255	0.84129	0.858679	-0.0786	[-21,-11]	1
STAT1	MA0137.1	1284	1	OVER	2.6454e-11	UNDER	0.732013	0.0623466	0.726988	0.744966	-0.0336	[-23,-13]	1
SPIB	MA0081.1	1284	1	OVER	5.76039e-11	UNDER	0.88146	0.0667494	0.879634	0.895126	-0.0797	[-2,8]	1
Myc	MA0147.2	1284	1	OVER	4.03944e-08	UNDER	0.789067	0.0592036	0.783666	0.799584	0.0005	[20,30]	1
SREBF2	MA0596.1	1284	1	OVER	5.95697e-06	UNDER	0.781542	0.0608369	0.777106	0.790905	-0.0003	[65,75]	1
Esrrb	MA0141.1	1284	1	OVER	9.16386e-06	UNDER	0.765886	0.0534705	0.762332	0.774004	0.0317	[11,21]	1
Nr5a2	MA0505.1	1284	1	OVER	1.23368e-05	UNDER	0.727247	0.049727	0.723928	0.734721	0.0037	[7,17]	1
USF1	MA0093.2	1284	1	OVER	2.40767e-05	UNDER	0.766513	0.0644447	0.761281	0.775967	-0.0399	[0,10]	1
Esrrb	MA0141.2	1284	1	OVER	2.64143e-05	UNDER	0.765865	0.0536075	0.762536	0.773708	0.0321	[11,21]	1
Bhlhe40	MA0464.1	1284	1	OVER	6.4162e-05	UNDER	0.785185	0.0594275	0.78126	0.793593	-0.0568	[5,15]	1
NR2F1	MA0017.1	1284	1	OVER	0.0139758	UNDER	0.776014	0.0502165	0.771297	0.781474	0.0097	[7,17]	1
Atoh1	MA0461.1	1284	1	OVER	0.0555497	UNDER	0.818599	0.0704044	0.815522	0.825565	0.0053	[-31,-21]	1
EHF	MA0598.1	1284	1	OVER	0.0985744	UNDER	0.822528	0.0772922	0.819065	0.829838	-0.0461	[-21,-11]	1
NFKB1	MA0105.3	1284	1	OVER	1	UNDER	0.774872	0.0576504	0.769795	0.776896	0.0832	[0,10]	1
ETS1	MA0098.1	1284	1	OVER	1	UNDER	0.952148	0.0578016	0.947335	0.953132	-0.0508	[-22,-12]	1
SREBF1	MA0595.1	1284	1	OVER	1	UNDER	0.80306	0.0586167	0.798913	0.804066	-0.0013	[65,75]	1
CREB1	MA0018.2	1284	1	OVER	1	UNDER	0.82495	0.054604	0.821774	0.826808	-0.0434	[29,39]	1
RXR::RAR_DR5	MA0159.1	1284	1	OVER	1	UNDER	0.758331	0.0391918	0.756766	0.758418	0.0447	[3,13]	1
NFYB	MA0502.1	1284	1	OVER	1	UNDER	0.745411	0.0651435	0.74332	0.747666	-0.0379	[-43,-33]	1
RREB1	MA0073.1	1284	0.0024695	UNDER	0.00781208	OVER	0.738451	0.047446	0.746809	0.733098	0.0283	[50,60]	1
ZNF263	MA0528.1	1284	0.00933417	UNDER	0.122552	OVER	0.767597	0.0495567	0.775729	0.762995	0.1101	[-55,-45]	1
Klf4	MA0039.1	1284	0.0376958	UNDER	1.07058e-17	UNDER	0.864115	0.0486101	0.871024	0.876709	0.0083	[-60,-50]	1
EGR1	MA0162.2	1284	0.0808612	UNDER	4.34176e-108	OVER	0.823209	0.0631497	0.832077	0.779677	0.0537	[37,47]	1
E2F6	MA0471.1	1284	0.0827842	UNDER	3.36019e-40	OVER	0.832354	0.061686	0.840884	0.807938	0.061	[45,55]	1
Spz1	MA0111.1	1284	0.166851	UNDER	1	UNDER	0.826344	0.0380962	0.831195	0.828893	0.0526	[-60,-50]	1
ZEB1	MA0103.2	1284	0.403874	UNDER	1	UNDER	0.788996	0.0657008	0.796787	0.789694	-0.0173	[54,64]	1
SP1	MA0079.2	1284	0.425249	UNDER	7.29396e-88	OVER	0.867337	0.0649601	0.875012	0.827713	0.0873	[-60,-50]	1
ZEB1	MA0103.1	1284	0.483005	UNDER	1	OVER	0.887076	0.0598112	0.893959	0.884947	0.0502	[53,63]	1
SP1	MA0079.3	1284	0.731913	UNDER	5.93917e-89	OVER	0.850994	0.0772961	0.859572	0.803511	0.054	[55,65]	1
KLF5	MA0599.1	1284	0.735862	UNDER	2.06017e-66	OVER	0.867642	0.0737324	0.875889	0.829295	0.0463	[50,60]	1
EGR2	MA0472.1	1284	0.765847	UNDER	8.58039e-60	OVER	0.798447	0.0569387	0.80487	0.770501	0.0353	[62,72]	1
Klf4	MA0039.2	1284	0.823268	UNDER	1.36903e-68	OVER	0.842962	0.0765369	0.851265	0.802433	0.034	[50,60]	1
NRF1	MA0506.1	1284	1	UNDER	3.40636e-141	OVER	0.812159	0.0746716	0.812664	0.751482	0.0156	[45,55]	1
E2F4	MA0470.1	1284	1	UNDER	5.38149e-137	OVER	0.827039	0.0702565	0.830819	0.771013	0.0354	[45,55]	1
Egr1	MA0162.1	1284	1	UNDER	6.26972e-110	OVER	0.813918	0.0576014	0.817141	0.773805	0.0492	[40,50]	1
E2F1	MA0024.2	1284	1	UNDER	9.85808e-110	OVER	0.847911	0.0654282	0.853615	0.802407	0.0367	[40,50]	1
SP2	MA0516.1	1284	1	UNDER	1.82627e-109	OVER	0.821466	0.0741855	0.829341	0.769944	0.0632	[47,57]	1
TFAP2A	MA0003.1	1284	1	UNDER	2.39996e-106	OVER	0.911626	0.068504	0.914133	0.864852	0.0626	[39,49]	1
E2F3	MA0469.1	1284	1	UNDER	1.75238e-103	OVER	0.793868	0.067737	0.800469	0.748376	0.0454	[62,72]	1
PLAG1	MA0163.1	1284	1	UNDER	1.64491e-90	OVER	0.759969	0.0565246	0.761452	0.724888	0.0829	[37,47]	1
Zfx	MA0146.1	1284	1	UNDER	3.62125e-81	OVER	0.807568	0.0722289	0.81424	0.765482	0.0511	[-63,-53]	1
Zfx	MA0146.2	1284	1	UNDER	9.36929e-81	OVER	0.807026	0.0724916	0.813686	0.764911	0.0518	[-63,-53]	1
SP1	MA0079.1	1284	1	UNDER	2.85003e-42	OVER	0.872173	0.0498715	0.876758	0.851897	0.0842	[65,75]	1
MZF1_1-4	MA0056.1	1284	1	UNDER	1.50957e-36	OVER	0.921088	0.0639339	0.923429	0.897023	0.1078	[-52,-42]	1
MZF1_5-13	MA0057.1	1284	1	UNDER	8.35945e-25	OVER	0.866285	0.0461146	0.869252	0.852098	0.1125	[-60,-50]	1
Klf1	MA0493.1	1284	1	UNDER	2.31734e-21	OVER	0.81134	0.0606107	0.817376	0.794065	0.0278	[50,60]	1
INSM1	MA0155.1	1284	1	UNDER	6.18156e-19	OVER	0.8133	0.047028	0.814488	0.800689	0.0567	[61,71]	1
Tcfcp2l1	MA0145.1	1284	1	UNDER	4.7493e-05	OVER	0.794047	0.0440651	0.798005	0.787735	-0.0062	[37,47]	1
Tcfcp2l1	MA0145.2	1284	1	UNDER	5.57941e-05	OVER	0.793706	0.0440655	0.797677	0.787432	-0.006	[37,47]	1
NHLH1	MA0048.1	1284	1	UNDER	0.000108665	OVER	0.771498	0.059321	0.775856	0.763273	-0.0274	[46,56]	1
Mafb	MA0117.1	1284	1	UNDER	0.437371	OVER	0.88303	0.0470863	0.883657	0.879153	0.0385	[-31,-21]	1
THAP1	MA0597.1	1284	1	UNDER	1	OVER	0.883784	0.037218	0.887628	0.88174	-0.0372	[-51,-41]	1
ZNF354C	MA0130.1	1284	1	UNDER	1	OVER	0.90932	0.0616328	0.909585	0.908555	0.0313	[-2,8]	1
SRY	MA0084.1	1284	1	UNDER	2.80683e-132	UNDER	0.792888	0.0738803	0.796805	0.85051	-0.0363	[14,24]	1
Foxa2	MA0047.2	1284	1	UNDER	2.71372e-130	UNDER	0.745185	0.0661902	0.745826	0.796327	-0.0593	[16,26]	1
FOXA1	MA0148.3	1284	1	UNDER	7.20034e-130	UNDER	0.742132	0.0658581	0.74257	0.792912	-0.0656	[-3,7]	1
FOXA1	MA0148.2	1284	1	UNDER	1.60025e-129	UNDER	0.762541	0.0661899	0.764072	0.813493	-0.0566	[-45,-35]	1
FOXA1	MA0148.1	1284	1	UNDER	2.698e-129	UNDER	0.761478	0.0664732	0.763031	0.812593	-0.0576	[-45,-35]	1
GATA2	MA0036.2	1284	1	UNDER	8.40996e-114	UNDER	0.741037	0.0591968	0.742433	0.783123	0.0017	[-63,-53]	1
HNF1A	MA0046.1	1284	1	UNDER	2.50635e-111	UNDER	0.702945	0.0667391	0.703192	0.749762	-0.0518	[-28,-18]	1
FOXP2	MA0593.1	1284	1	UNDER	7.2293e-110	UNDER	0.741795	0.0786319	0.746244	0.796515	-0.0682	[-30,-20]	1
ARID3A	MA0151.1	1284	1	UNDER	2.8264e-108	UNDER	0.781927	0.0980727	0.785469	0.849575	-0.0269	[-57,-47]	1
PBX1	MA0070.1	1284	1	UNDER	5.35759e-105	UNDER	0.718378	0.0612557	0.721105	0.759856	-0.0474	[-69,-59]	1
Sox2	MA0143.1	1284	1	UNDER	6.26317e-105	UNDER	0.696907	0.0578721	0.698183	0.736082	-0.0324	[-48,-38]	1
Sox2	MA0143.2	1284	1	UNDER	8.73585e-105	UNDER	0.69769	0.0578823	0.698924	0.73684	-0.0315	[7,17]	1
FOXD1	MA0031.1	1284	1	UNDER	1.14268e-102	UNDER	0.754424	0.0774593	0.756106	0.806186	-0.0474	[-31,-21]	1
FOXP1	MA0481.1	1284	1	UNDER	1.34648e-101	UNDER	0.712553	0.0798282	0.718447	0.765558	-0.0648	[-28,-18]	1
Mecom	MA0029.1	1284	1	UNDER	2.85122e-100	UNDER	0.680358	0.0628313	0.682087	0.721758	-0.0456	[-23,-13]	1
Gata1	MA0035.3	1284	1	UNDER	2.49862e-96	UNDER	0.736391	0.0667495	0.740734	0.779344	0.0141	[-65,-55]	1
Gata1	MA0035.2	1284	1	UNDER	1.72249e-94	UNDER	0.774434	0.0644471	0.776981	0.815437	0.01	[-40,-30]	1
MEF2A	MA0052.1	1284	1	UNDER	1.07469e-89	UNDER	0.69051	0.0857541	0.692626	0.743424	-0.0108	[-35,-25]	1
FOXO3	MA0157.1	1284	1	UNDER	1.47476e-89	UNDER	0.798898	0.0695381	0.799141	0.841774	-0.0537	[14,24]	1
GATA3	MA0037.2	1284	1	UNDER	2.09445e-89	UNDER	0.745479	0.0774237	0.751074	0.793173	-0.0378	[-66,-56]	1
Nobox	MA0125.1	1284	1	UNDER	9.28846e-84	UNDER	0.778363	0.0752495	0.779517	0.822992	-0.04	[-61,-51]	1
Gata4	MA0482.1	1284	1	UNDER	2.41093e-81	UNDER	0.781111	0.0581977	0.784041	0.815055	0.0063	[-60,-50]	1
Pdx1	MA0132.1	1284	1	UNDER	1.03003e-79	UNDER	0.799474	0.0877436	0.799881	0.850065	-0.0326	[3,13]	1
TAL1::TCF3	MA0091.1	1284	1	UNDER	2.61463e-77	UNDER	0.754535	0.0527402	0.756636	0.784432	-0.0029	[-54,-44]	1
TBP	MA0108.1	1284	1	UNDER	2.71966e-73	UNDER	0.744752	0.0640846	0.745099	0.77997	-0.0367	[-3,7]	1
TBP	MA0108.2	1284	1	UNDER	3.23625e-73	UNDER	0.747115	0.0627598	0.747549	0.781585	-0.036	[-3,7]	1
SOX10	MA0442.1	1284	1	UNDER	8.48751e-69	UNDER	0.886066	0.0621142	0.886171	0.919001	-0.0279	[43,53]	1
Hand1::Tcfe2a	MA0092.1	1284	1	UNDER	9.92104e-62	UNDER	0.827486	0.0470194	0.828749	0.850966	-0.0287	[30,40]	1
Sox6	MA0515.1	1284	1	UNDER	1.5176e-57	UNDER	0.796858	0.0620914	0.797299	0.826679	-0.014	[-40,-30]	1
Crx	MA0467.1	1284	1	UNDER	8.9005e-55	UNDER	0.757736	0.0522687	0.759196	0.782171	0.0067	[-60,-50]	1
Sox3	MA0514.1	1284	1	UNDER	1.84232e-49	UNDER	0.807152	0.060946	0.809772	0.834099	0.0213	[-45,-35]	1
NFATC2	MA0152.1	1284	1	UNDER	3.7569e-48	UNDER	0.832561	0.0648468	0.835075	0.860826	-0.0213	[-17,-7]	1
GATA2	MA0036.1	1284	1	UNDER	4.54633e-43	UNDER	0.917698	0.076614	0.91899	0.949107	0.006	[27,37]	1
Nr2e3	MA0164.1	1284	1	UNDER	2.53098e-40	UNDER	0.748475	0.0834105	0.749746	0.781528	-0.0366	[23,33]	1
PRDM1	MA0508.1	1284	1	UNDER	1.52095e-38	UNDER	0.724019	0.062057	0.724304	0.748019	-0.0304	[-48,-38]	1
NFIC	MA0161.1	1284	1	UNDER	9.90441e-36	UNDER	0.88557	0.0609433	0.890111	0.908228	-0.031	[-42,-32]	1
Gata1	MA0035.1	1284	1	UNDER	2.90072e-24	UNDER	0.919754	0.0685935	0.922023	0.940589	-0.0217	[-57,-47]	1
TLX1::NFIC	MA0119.1	1284	1	UNDER	4.09194e-18	UNDER	0.681571	0.0513294	0.68242	0.695053	-0.0405	[-3,7]	1
SMAD2::SMAD3::SMAD4	MA0513.1	1284	1	UNDER	1.13947e-17	UNDER	0.74823	0.0504318	0.750402	0.761296	-0.0172	[-69,-59]	1
Nkx2-5	MA0503.1	1284	1	UNDER	9.91077e-09	UNDER	0.802172	0.0498149	0.803796	0.811324	0.0133	[-15,-5]	1
BRCA1	MA0133.1	1284	1	UNDER	1.37551e-06	UNDER	0.887638	0.0482739	0.891081	0.895421	-0.0366	[-7,3]	1
YY1	MA0095.2	1284	1	UNDER	8.17765e-06	UNDER	0.735621	0.0653867	0.740996	0.745575	0.0091	[41,51]	1
Tcf3	MA0522.1	1284	1	UNDER	1.26203e-05	UNDER	0.808448	0.0585695	0.813675	0.817248	0.0079	[-40,-30]	1
Tcf12	MA0521.1	1284	1	UNDER	0.000415119	UNDER	0.800215	0.062409	0.80495	0.808396	-0.0054	[-40,-30]	1
Myod1	MA0499.1	1284	1	UNDER	1	UNDER	0.803046	0.0599148	0.808687	0.806859	0.0023	[-39,-29]	1
EWSR1-FLI1	MA0149.1	1284	1	UNDER	1	UNDER	0.625756	0.055635	0.629832	0.627444	0.0897	[54,64]	1
Myog	MA0500.1	1284	1	UNDER	1	UNDER	0.810437	0.0637287	0.814985	0.813985	-0.0041	[-40,-30]	1
NAME	ID	-75	-70		-65		-60	-55	-50	-45	-40	-35	-30
znf143	MA0088.1	1	1		1		1	1	1	1	1	1	1
STAT1	MA0137.2	1	1		1		1	1	1	1	1	1	1
STAT1	MA0137.3	1	1		1		1	1	1	1	1	1	1
Stat5a::Stat5b	MA0519.1	1	1		1		1	1	1	1	1	1	1
FEV	MA0156.1	1	1		1		1	1	1	1	1	1	1
Stat4	MA0518.1	1	1		1		1	1	1	1	1	1	1
STAT3	MA0144.2	1	1		1		1	1	1	1	1	1	1
NR3C1	MA0113.2	1	1		1		1	1	1	1	1	1	1
En1	MA0027.1	1	1		1		1	1	1	1	1	1	1
ELF5	MA0136.1	1	1		1		1	1	1	1	1	1	1
ELK4	MA0076.2	1	1		1		1	1	1	1	1	1	1
GABPA	MA0062.2	1	1		1		1	1	1	1	1	1	1
ELF1	MA0473.1	1	1		1		1	1	1	1	1	1	1
TP53	MA0106.1	1	1		1		1	1	1	1	1	1	1
TP53	MA0106.2	1	1		1		1	1	1	1	1	1	1
ELK4	MA0076.1	1	1		1		1	1	1	1	1	1	1
Stat3	MA0144.1	1	1		1		1	1	1	1	1	1	1
RUNX1	MA0002.1	1	1		1		1	1	1	1	1	1	1	50	55	60	65
ELK1	MA0028.1	1	1		1		1	1	1	1	1	1	1	1	1
GABPA	MA0062.1	1	1		1		1	1	1	1	1	1	1	1	1	1
FLI1	MA0475.1	1	1		1		1	1	1	1	1	1	1	1	1	1
Nr1h3::Rxra	MA0494.1	1	1		1		1	1	1	1	1	1	1	1	1	1
SPI1	MA0080.2	1	1		1		1	1	1	1	1	1	1	1	1	1	1
ESR2	MA0258.1	1	1		1		1	1	1	1	1	1	1	1	1	1
PPARG::RXRA	MA0065.1	1	1		1		1	1	1	1	1	1	1	1	1	1
EBF1	MA0154.1	1	1		1		1	1	1	1	1	1	1	1	1	1
Arnt::Ahr	MA0006.1	1	1		1		1	1	1	1	1	1	1	1	1	1
RREB1	MA0073.1	1	1		1		1	1	1	1	1	1	1	1	1	1	1
Ar	MA0007.1	1	1		1		1	1	1	1	1	1	1	1	1	1
NR3C1	MA0113.1	1	1		1		1	1	1	1	1	1	1	1	1	1
REST	MA0138.2	1	1		1		1	1	1	1	1	1	1	1	1	1
NFIL3	MA0025.1	1	1		1		1	1	1	1	1	1	1	1	1
EBF1	MA0154.2	1	1		1		1	1	1	1	1	1	1	1	1	1
ESR2	MA0258.2	1	1		1		1	1	1	1	1	1	1	1	1	1	1
ZNF263	MA0528.1	1	1		1		1	1	1	1	1	1	1	1	1	1
HIF1A::ARNT	MA0259.1	1	1		1		1	1	1	1	1	1	1	1	1	1
HNF4A	MA0114.1	1	1		1		1	1	1	1	1	1	1	1	1	1
RUNX2	MA0511.1	1	1		1		1	1	1	1	1	1	1	1	1	1
Pax2	MA0067.1	1	1		1		1	1	1	1	1	1	1	1	1	1
Ddit3::Cebpa	MA0019.1	1	1		1		1	1	1	1	1	1	1	1	1	1
NR1H2::RXRA	MA0115.1	1	1		1		1	1	1	1	1	1	1	1	1	1	1
ESRRA	MA0592.1	1	1		1		1	1	1	1	1	1	1	1	1	1
HINFP	MA0131.1	1	1		1		1	1	1	1	1	1	1	1	1
HLF	MA0043.1	1	1		1		1	1	1	1	1	1	1	1	1	1
Klf4	MA0039.1	1	1		1		1	1	1	1	1	1	1	1	1	1	1
SPI1	MA0080.1	1	1		1		1	1	1	1	1	1	1	1	1
RXRA::VDR	MA0074.1	1	1		1		1	1	1	1	1	1	1	1	1
PPARG	MA0066.1	1	1		1		1	1	1	1	1	1	1	1	1	1
TP63	MA0525.1	1	1		1		1	1	1	1	1	1	1	1	1
FOXC1	MA0032.1	1	1		1		1	1	1	1	1	1	1	1	1	1
EGR1	MA0162.2	1	1		1		1	1	1	1	1	1	1	1	1	1
E2F6	MA0471.1	1	1		1		1	1	1	1	1	1	1	1	1	1
CREB1	MA0018.1	1	1		1		1	1	1	1	1	1	1	1	1
HNF4G	MA0484.1	1	1		1		1	1	1	1	1	1	1	1	1	1	1
RORA_2	MA0072.1	1	1		1		1	1	1	1	1	1	1	1	1	1
ZBTB33	MA0527.1	1	1		1		1	1	1	1	1	1	1	1	1	1
Spz1	MA0111.1	1	1		1		1	1	1	1	1	1	1	1	1	1	1
Bcl6	MA0463.1	1	1		1		1	1	1	1	1	1	1	1	1	1
Rxra	MA0512.1	1	1		1		1	1	1	1	1	1	1	1	1	1
Stat6	MA0520.1	1	1		1		1	1	1	1	1	1	1	1	1	1
ZEB1	MA0103.2	1	1		1		1	1	1	1	1	1	1	1	1	1
SP1	MA0079.2	1	1		1		1	1	1	1	1	1	1	1	1	1
HNF4A	MA0114.2	1	1		1		1	1	1	1	1	1	1	1	1	1
ZEB1	MA0103.1	1	1		1		1	1	1	1	1	1	1	1	1	1	1
HSF1	MA0486.1	1	1		1		1	1	1	1	1	1	1	1	1	1
Hoxc9	MA0485.1	1	1		1		1	1	1	1	1	1	1	1	1
MYC::MAX	MA0059.1	1	1		1		1	1	1	1	1	1	1	1	1
Ets1	MA0098.2	1	1		1		1	1	1	1	1	1	1	1	1	1	1
SP1	MA0079.3	1	1		1		1	1	1	1	1	1	1	1	1	1
KLF5	MA0599.1	1	1		1		1	1	1	1	1	1	1	1	1	1
EGR2	MA0472.1	1	1		1		1	1	1	1	1	1	1	1	1	1
ESR1	MA0112.2	1	1		1		1	1	1	1	1	1	1	1	1	1
USF2	MA0526.1	1	1		1		1	1	1	1	1	1	1	1	1	1
Klf4	MA0039.2	1	1		1		1	1	1	1	1	1	1	1	1	1
Spi1	MA0080.3	1	1		1		1	1	1	1	1	1	1	1	1	1
AR	MA0007.2	1	1		1		1	1	1	1	1	1	1	1	1	1
Erg	MA0474.1	1	1		1		1	1	1	1	1	1	1	1	1	1
REST	MA0138.1	1	1		1		1	1	1	1	1	1	1	1	1	1
Mycn	MA0104.2	1	1		1		1	1	1	1	1	1	1	1	1	1	1
CTCF	MA0139.1	1	1		1		1	1	1	1	1	1	1	1	1	1
SP2	MA0516.1	1	1		1		1	1	1	1	1	1	1	1	1	1
Pax6	MA0069.1	1	1		1		1	1	1	1	1	1	1	1	1	1	1
CEBPA	MA0102.3	1	1		1		1	1	1	1	1	1	1	1	1	1
THAP1	MA0597.1	1	1		1		1	1	1	1	1	1	1	1	1	1
Klf1	MA0493.1	1	1		1		1	1	1	1	1	1	1	1	1	1
NR2F1	MA0017.1	1	1		1		1	1	1	1	1	1	1	1	1	1
FOXL1	MA0033.1	1	1		1		1	1	1	1	1	1	1	1	1	1
USF1	MA0093.1	1	1		1		1	1	1	1	1	1	1	1	1	1
NFE2L1::MafG	MA0089.1	1	1		1		1	1	1	1	1	1	1	1	1	1
IRF2	MA0051.1	1	1		1		1	1	1	1	1	1	1	1	1
E2F3	MA0469.1	1	1		1		1	1	1	1	1	1	1	1	1	1
Myod1	MA0499.1	1	1		1		1	1	1	1	1	1	1	1	1	1
NR4A2	MA0160.1	1	1		1		1	1	1	1	1	1	1	1	1	1
Hltf	MA0109.1	1	1		1		1	1	1	1	1	1	1	1	1	1
CEBPB	MA0466.1	1	1		1		1	1	1	1	1	1	1	1	1	1
Zfx	MA0146.1	1	1		1		1	1	1	1	1	1	1	1	1	1
Zfx	MA0146.2	1	1		1		1	1	1	1	1	1	1	1	1	1
RORA_1	MA0071.1	1	1		1		1	1	1	1	1	1	1	1	1	1
Myc	MA0147.2	1	1		1		1	1	1	1	1	1	1	1	1	1
MAX	MA0058.2	1	1		1		1	1	1	1	1	1	1	1	1	1
SP1	MA0079.1	1	1		1		1	1	1	1	1	1	1	1	1	1
Tcf3	MA0522.1	1	1		1		1	1	1	1	1	1	1	1	1	1	1
MAX	MA0058.1	1	1		1		1	1	1	1	1	1	1	1	1	1
NFYA	MA0060.1	1	1		1		1	1	1	1	1	1	1	1	1	1
JUND	MA0491.1	1	1		1		1	1	1	1	1	1	1	1	1	1	1
Tcfcp2l1	MA0145.2	1	1		1		1	1	1	1	1	1	1	1	1	1	1
PAX5	MA0014.2	1	1		1		1	1	1	1	1	1	1	1	1	1	1
Tcfcp2l1	MA0145.1	1	1		1		1	1	1	1	1	1	1	1	1	1
E2F1	MA0024.2	1	1		1		1	1	1	1	1	1	1	1	1	1
HOXA5	MA0158.1	1	1		1		1	1	1	1	1	1	1	1	1	1
Myc	MA0147.1	1	1		1		1	1	1	1	1	1	1	1	1	1	1
NFKB1	MA0105.3	1	1		1		1	1	1	1	1	1	1	1	1	1
ESR1	MA0112.1	1	1		1		1	1	1	1	1	1	1	1	1	1
ETS1	MA0098.1	1	1		1		1	1	1	1	1	1	1	1	1	1
USF1	MA0093.2	1	1		1		1	1	1	1	1	1	1	1	1	1
NFYA	MA0060.2	1	1		1		1	1	1	1	1	1	1	1	1	1
STAT1	MA0137.1	1	1		1		1	1	1	1	1	1	1	1	1	1
Mycn	MA0104.1	1	1		1		1	1	1	1	1	1	1	1	1	1
YY1	MA0095.2	1	1		1		1	1	1	1	1	1	1	1	1	1
IRF1	MA0050.1	1	1		1		1	1	1	1	1	1	1	1	1	1
NFE2L2	MA0150.1	1	1		1		1	1	1	1	1	1	1	1	1	1
TFAP2A	MA0003.2	1	1		1		1	1	1	1	1	1	1	1	1	1
RELA	MA0107.1	1	1		1		1	1	1	1	1	1	1	1	1	1
Nfe2l2	MA0150.2	1	1		1		1	1	1	1	1	1	1	1	1	1
SREBF2	MA0596.1	1	1		1		1	1	1	1	1	1	1	1	1	1
Tcf12	MA0521.1	1	1		1		1	1	1	1	1	1	1	1	1	1
RUNX1	MA0002.2	1	1		1		1	1	1	1	1	1	1	1	1	1
NFIC	MA0161.1	1	1		1		1	1	1	1	1	1	1	1	1	1	1
FOS	MA0476.1	1	1		1		1	1	1	1	1	1	1	1	1	1
NHLH1	MA0048.1	1	1		1		1	1	1	1	1	1	1	1	1	1
SREBF1	MA0595.1	1	1		1		1	1	1	1	1	1	1	1	1	1
Mycn	MA0104.3	1	1		1		1	1	1	1	1	1	1	1	1	1	1
Myb	MA0100.2	1	1		1		1	1	1	1	1	1	1	1	1	1
GATA3	MA0037.2	1	1		1		1	1	1	1	1	1	1	1	1	1
Bach1::Mafk	MA0591.1	1	1		1		1	1	1	1	1	1	1	1	1	1
FOXP1	MA0481.1	1	1		1		1	1	1	1	1	1	1	1	1	1	1
EWSR1-FLI1	MA0149.1	1	1		1		1	1	1	1	1	1	1	1	1	1
PPARG::RXRA	MA0065.2	1	1		1		1	1	1	1	1	1	1	1	1	1
Myog	MA0500.1	1	1		1		1	1	1	1	1	1	1	1	1	1
JUN	MA0488.1	1	1		1		1	1	1	1	1	1	1	1	1	1
REL	MA0101.1	1	1		1		1	1	1	1	1	1	1	1	1	1
BRCA1	MA0133.1	1	1		1		1	1	1	1	1	1	1	1	1	1
JUN::FOS	MA0099.1	1	1		1		1	1	1	1	1	1	1	1	1	1
JUND	MA0492.1	1	1		1		1	1	1	1	1	1	1	1	1	1
Nr5a2	MA0505.1	1	1		1		1	1	1	1	1	1	1	1	1	1
Esrrb	MA0141.1	1	1		1		1	1	1	1	1	1	1	1	1	1	1
Pax5	MA0014.1	1	1		1		1	1	1	1	1	1	1	1	1	1
Bhlhe40	MA0464.1	1	1		1		1	1	1	1	1	1	1	1	1	1
STAT2::STAT1	MA0517.1	1	1		1		1	1	1	1	1	1	1	1	1	1
Gata1	MA0035.3	1	1		1		1	1	1	1	1	1	1	1	1	1	1
TEAD1	MA0090.1	1	1		1		1	1	1	1	1	1	1	1	1	1
FOSL2	MA0478.1	1	1		1		1	1	1	1	1	1	1	1	1	1	1
Esrrb	MA0141.2	1	1		1		1	1	1	1	1	1	1	1	1	1
Arnt	MA0004.1	1	1		1		1	1	1	1	1	1	1	1	1	1
FOSL1	MA0477.1	1	1		1		1	1	1	1	1	1	1	1	1	1
MZF1_5-13	MA0057.1	1	1		1		1	1	1	1	1	1	1	1	1	1
Gfi1	MA0038.1	1	1		1		1	1	1	1	1	1	1	1	1	1
NFE2::MAF	MA0501.1	1	1		1		1	1	1	1	1	1	1	1	1	1
CREB1	MA0018.2	1	1		1		1	1	1	1	1	1	1	1	1	1
Foxd3	MA0041.1	1	1		1		1	1	1	1	1	1	1	1	1	1	1
JUN::FOS	MA0099.2	1	1		1		1	1	1	1	1	1	1	1	1	1	1
JUNB	MA0490.1	1	1		1		1	1	1	1	1	1	1	1	1	1
NFKB1	MA0105.1	1	1		1		1	1	1	1	1	1	1	1	1	1
FOXP2	MA0593.1	1	1		1		1	1	1	1	1	1	1	1	1	1
Egr1	MA0162.1	1	1		1		1	1	1	1	1	1	1	1	1
Zfp423	MA0116.1	1	1		1		1	1	1	1	1	1	1	1	1	1
E2F4	MA0470.1	1	1		1		1	1	1	1	1	1	1	1	1	1
JUN	MA0489.1	1	1		1		1	1	1	1	1	1	1	1	1	1
BATF::JUN	MA0462.1	1	1		1		1	1	1	1	1	1	1	1	1	1
SRY	MA0084.1	1	1		1		1	1	1	1	1	1	1	1	1	1
Gata4	MA0482.1	1	1		1		1	1	1	1	1	1	1	1	1	1
Prrx2	MA0075.1	1	1		1		1	1	1	1	1	1	1	1	1	1	1
Myb	MA0100.1	1	1		1		1	1	1	1	1	1	1	1	1	1
CEBPA	MA0102.2	1	1		1		1	1	1	1	1	1	1	1	1	1
RFX2	MA0600.1	1	1		1		1	1	1	1	1	1	1	1	1	1
FOXH1	MA0479.1	1	1		1		1	1	1	1	1	1	1	1	1	1
Gfi1b	MA0483.1	1	1		1		1	1	1	1	1	1	1	1	1	1	1
Foxq1	MA0040.1	1	1		1		1	1	1	1	1	1	1	1	1	1
Rfx1	MA0509.1	1	1		1		1	1	1	1	1	1	1	1	1	1	1
Atoh1	MA0461.1	1	1		1		1	1	1	1	1	1	1	1	1	1
EHF	MA0598.1	1	1		1		1	1	1	1	1	1	1	1	1	1
PBX1	MA0070.1	1	1		1		1	1	1	1	1	1	1	1	1	1
Sox3	MA0514.1	1	1		1		1	1	1	1	1	1	1	1	1	1
SMAD2::SMAD3::SMAD4	MA0513.1	1	1		1		1	1	1	1	1	1	1	1	1	1
RXR::RAR_DR5	MA0159.1	1	1		1		1	1	1	1	1	1	1	1	1	1
Gata1	MA0035.2	1	1		1		1	1	1	1	1	1	1	1	1	1
TAL1::TCF3	MA0091.1	1	1		1		1	1	1	1	1	1	1	1	1	1
Cebpa	MA0102.1	1	1		1		1	1	1	1	1	1	1	1	1	1	1
NFATC2	MA0152.1	1	1		1		1	1	1	1	1	1	1	1	1	1
TFAP2A	MA0003.1	1	1		1		1	1	1	1	1	1	1	1	1	1	1
MZF1_1-4	MA0056.1	1	1		1		1	1	1	1	1	1	1	1	1	1	1
ARID3A	MA0151.1	1	1		1		1	1	1	1	1	1	1	1	1	1	1
IRF1	MA0050.2	1	1		1		1	1	1	1	1	1	1	1	1	1
Gata1	MA0035.1	1	1		1		1	1	1	1	1	1	1	1	1	1
NR2C2	MA0504.1	1	1		1		1	1	1	1	1	1	1	1	1	1
NFYB	MA0502.1	1	1		1		1	1	1	1	1	1	1	1	1	1
Nkx2-5	MA0503.1	1	1		1		1	1	1	1	1	1	1	1	1	1
POU2F2	MA0507.1	1	1		1		1	1	1	1	1	1	1	1	1	1	1
SOX9	MA0077.1	1	1		1		1	1	1	1	1	1	1	1	1	1	1
Pou5f1::Sox2	MA0142.1	1	1		1		1	1	1	1	1	1	1	1	1	1
RFX5	MA0510.1	1	1		1		1	1	1	1	1	1	1	1	1	1
E2F1	MA0024.1	1	1		1		1	1	1	1	1	1	1	1	1	1
SRF	MA0083.1	1	1		1		1	1	1	1	1	1	1	1	1	1
Crx	MA0467.1	1	1		1		1	1	1	1	1	1	1	1	1	1
Mecom	MA0029.1	1	1		1		1	1	1	1	1	1	1	1	1	1
SPIB	MA0081.1	1	1		1		1	1	1	1	1	1	1	1	1	1
Hand1::Tcfe2a	MA0092.1	1	1		1		1	1	1	1	1	1	1	1	1	1	1
PLAG1	MA0163.1	1	1		1		1	1	1	1	1	1	1	1	1	1	1
INSM1	MA0155.1	1	1		1		1	1	1	1	1	1	1	1	1	1	1
Hoxa9	MA0594.1	1	1		1		1	1	1	1	1	1	1	1	1	1	1
MEF2A	MA0052.1	1	1		1		1	1	1	1	1	1	1	1	1
GATA2	MA0036.2	1	1		1		1	1	1	1	1	1	1	1	1	1	1
FOXA1	MA0148.1	1	1		1		1	1	1	1	1	1	1	1	1	1
MEF2A	MA0052.2	1	1		1		1	1	1	1	1	1	1	1	1	1
FOXA1	MA0148.2	1	1		1		1	1	1	1	1	1	1	1	1	1
DUX4	MA0468.1	1	1		1		1	1	1	1	1	1	1	1	1	1
Sox5	MA0087.1	1	1		1		1	1	1	1	1	1	1	1	1	1	1
NKX3-1	MA0124.1	1	1		1		1	1	1	1	1	1	1	1	1	1
SRF	MA0083.2	1	1		1		1	1	1	1	1	1	1	1	1	1
MAFF	MA0495.1	1	1		1		1	1	1	1	1	1	1	1	1	1	1
FOXD1	MA0031.1	1	1		1		1	1	1	1	1	1	1	1	1	1
Sox2	MA0143.1	1	1		1		1	1	1	1	1	1	1	1	1	1
Sox2	MA0143.2	1	1		1		1	1	1	1	1	1	1	1	1	1
MAFK	MA0496.1	1	1		1		1	1	1	1	1	1	1	1	1	1	1
TFAP2C	MA0524.1	1	1		1		1	1	1	1	1	1	1	1	1	1
Sox2	MA0143.3	1	1		1		1	1	1	1	1	1	1	1	1	1
CDX2	MA0465.1	1	1		1		1	1	1	1	1	1	1	1	1	1
Sox17	MA0078.1	1	1		1		1	1	1	1	1	1	1	1	1	1
YY1	MA0095.1	1	1		1		1	1	1	1	1	1	1	1	1	1
MEF2C	MA0497.1	1	1		1		1	1	1	1	1	1	1	1	1	1
Lhx3	MA0135.1	1	1		1		1	1	1	1	1	1	1	1	1	1
GATA2	MA0036.1	1	1		1		1	1	1	1	1	1	1	1	1	1
TLX1::NFIC	MA0119.1	1	1		1		1	1	1	1	1	1	1	1	1	1
FOXF2	MA0030.1	1	1		1		1	1	1	1	1	1	1	1	1	1
Nobox	MA0125.1	1	1		1		1	1	1	1	1	1	1	1	1	1	1
Nr2e3	MA0164.1	1	1		1		1	1	1	1	1	1	1	1	1	1	1
GATA3	MA0037.1	1	1		1		1	1	1	1	1	1	1	1	1	1
HNF1B	MA0153.1	1	1		1		1	1	1	1	1	1	1	1	1	1
Mafb	MA0117.1	1	1		1		1	1	1	1	1	1	1	1	1	1	1
Foxo1	MA0480.1	1	1		1		1	1	1	1	1	1	1	1	1	1
FOXI1	MA0042.1	1	1		1		1	1	1	1	1	1	1	1	1	1
TCF7L2	MA0523.1	1	1		1		1	1	1	1	1	1	1	1	1	1
T	MA0009.1	1	1		1		1	1	1	1	1	1	1	1	1	1
Nkx3-2	MA0122.1	1	1		1		1	1	1	1	1	1	1	1	1	1	1
Foxa2	MA0047.1	1	1		1		1	1	1	1	1	1	1	1	1	1
Foxa2	MA0047.2	1	1		1		1	1	1	1	1	1	1	1	1	1	1
TAL1::GATA1	MA0140.2	1	1		1		1	1	1	1	1	1	1	1	1	1	1
Sox6	MA0515.1	1	1		1		1	1	1	1	1	1	1	1	1	1
NRF1	MA0506.1	1	1		1		1	1	1	1	1	1	1	1	1	1
TBP	MA0108.2	1	1		1		1	1	1	1	1	1	1	1	1	1	1
FOXA1	MA0148.3	1	1		1		1	1	1	1	1	1	1	1	1	1
Nkx2-5	MA0063.1	1	1		1		1	1	1	1	1	1	1	1	1	1
TBP	MA0108.1	1	1		1		1	1	1	1	1	1	1	1	1	1	1
PRDM1	MA0508.1	1	1		1		1	1	1	1	1	1	1	1	1	1	1
Pdx1	MA0132.1	1	1		1		1	1	1	1	1	1	1	1	1	1	1
ZNF354C	MA0130.1	1	1		1		1	1	1	1	1	1	1	1	1	1
HNF1A	MA0046.1	1	1		1		1	1	1	1	1	1	1	1	1	1	1
FOXO3	MA0157.1	1	1		1		1	1	1	1	1	1	1	1	1	1
Meis1	MA0498.1	1	1		1		1	1	1	1	1	1	1	1	1	1
Tal1::Gata1	MA0140.1	1	1		1		1	1	1	1	1	1	1	1	1	1
NFKB1	MA0105.2	1	1		1		1	1	1	1	1	1	1	1	1	1
Pax4	MA0068.1	1	1		1		1	1	1	1	1	1	1	1	1	1	1
SOX10	MA0442.1	1	1		1		1	1	1	1	1	1	1	1	1	1
														1	1	1
														1	1	1
POSITIONAL ANALYSIS: W_SIZE = 10 W_STEP = 5														1	1	1
														1	1	1
														1	1	1
														1	1	1
														1	1	1	1
														1	1	1
														1	1	1
														1	1	1	1
														1	1	1	1
														1	1	1
														1	1	1	1
														1	1	1
														1	1	1
														1	1	1
														1
														1	1	1	1

## Sheet: GM SREBP2
NAME	ID	REG_N	L_PVALUE	O/U	G_PVALUE	O/U	R_AVG	R_STDEV	F_AVG	BG_AVG	SP_COR	PREF_POS	PREF_POS_PV
ELK4	MA0076.1	592	4.45762e-11	OVER	3.76738e-36	OVER	0.811427	0.0916156	0.777806	0.75902	-0.3162	[4,14]	1
NFYB	MA0502.1	592	8.98929e-10	OVER	2.68934e-07	OVER	0.766477	0.075121	0.738975	0.747666	0.1351	[22,32]	1
NFYA	MA0060.2	592	3.65439e-09	OVER	1.18157e-06	OVER	0.727086	0.0637523	0.704445	0.711794	0.1224	[19,29]	1
ELK1	MA0028.1	592	8.70938e-09	OVER	1.8525e-30	OVER	0.880326	0.0666486	0.857373	0.845691	-0.3265	[-25,-15]	1
NFYA	MA0060.1	592	1.10345e-08	OVER	1.08415e-09	OVER	0.782654	0.0778511	0.755843	0.760326	0.1372	[18,28]	1
FEV	MA0156.1	592	1.13588e-07	OVER	1	OVER	0.841795	0.0805458	0.815233	0.836999	-0.3164	[-11,-1]	1
ELK4	MA0076.2	592	2.89309e-07	OVER	9.26796e-26	OVER	0.832891	0.0893484	0.805823	0.790535	-0.3217	[-15,-5]	1
GABPA	MA0062.1	592	2.94493e-07	OVER	4.60151e-25	OVER	0.831753	0.0807587	0.806902	0.79403	-0.3323	[10,20]	1
GABPA	MA0062.2	592	5.59548e-07	OVER	3.56923e-31	OVER	0.823206	0.0916487	0.795988	0.774964	-0.3191	[-15,-5]	1
Mycn	MA0104.2	592	4.15108e-06	OVER	1.22668e-29	OVER	0.803388	0.062057	0.783648	0.771607	0.0338	[50,60]	1
ELF1	MA0473.1	592	1.13279e-05	OVER	0.000497879	OVER	0.801266	0.0734894	0.780915	0.787158	-0.3341	[-19,-9]	1
Arnt::Ahr	MA0006.1	592	1.64579e-05	OVER	7.14585e-29	OVER	0.874919	0.0783606	0.851147	0.835373	0.1353	[-57,-47]	1
USF1	MA0093.2	592	8.47389e-05	OVER	1	UNDER	0.773294	0.0605339	0.75585	0.775967	0.0539	[50,60]	1
CREB1	MA0018.1	592	9.69855e-05	OVER	1.95538e-12	OVER	0.807932	0.0561808	0.792562	0.789701	0.0057	[1,11]	1
Pax2	MA0067.1	592	0.000137641	OVER	1	UNDER	0.896283	0.0463462	0.88319	0.897554	-0.0001	[4,14]	1
HIF1A::ARNT	MA0259.1	592	0.00014784	OVER	2.82581e-43	OVER	0.856536	0.0651726	0.837415	0.815169	0.0507	[-46,-36]	1
FLI1	MA0475.1	592	0.000389287	OVER	0.00300701	OVER	0.823309	0.0748868	0.805046	0.810158	-0.3421	[-15,-5]	0.389348
Myc	MA0147.1	592	0.000540308	OVER	6.5184e-23	OVER	0.806364	0.0555754	0.791593	0.781615	0.0426	[50,60]	1
MYC::MAX	MA0059.1	592	0.000970117	OVER	0.0122662	OVER	0.75793	0.0559926	0.743733	0.748864	0.0961	[50,60]	1
USF2	MA0526.1	592	0.00143514	OVER	0.859406	UNDER	0.779735	0.0597584	0.764495	0.786447	0.0633	[50,60]	1
HINFP	MA0131.1	592	0.00225404	OVER	2.582e-47	OVER	0.7865	0.0549545	0.773697	0.749741	-0.1458	[-45,-35]	1
Myb	MA0100.1	592	0.0070345	OVER	0.0623259	OVER	0.843962	0.0553227	0.830976	0.835961	-0.0001	[29,39]	1
Mycn	MA0104.1	592	0.00866387	OVER	3.71383e-07	OVER	0.831185	0.0722847	0.814593	0.813237	0.0685	[53,63]	1
Rfx1	MA0509.1	592	0.0191147	OVER	1	OVER	0.740018	0.0543241	0.728712	0.737242	-0.0263	[-28,-18]	1
RFX2	MA0600.1	592	0.022204	OVER	1	OVER	0.728347	0.0485153	0.718239	0.724062	-0.0241	[-26,-16]	1
HOXA5	MA0158.1	592	0.027417	OVER	4.38412e-09	UNDER	0.879226	0.0497909	0.867735	0.893076	-0.0698	[-11,-1]	0.0414934
Ets1	MA0098.2	592	0.0386993	OVER	1	OVER	0.788149	0.0639966	0.775779	0.787739	-0.3272	[-13,-3]	1
ELF5	MA0136.1	592	0.042816	OVER	1	UNDER	0.864521	0.0587175	0.852279	0.868367	-0.3198	[-11,-1]	1
Ddit3::Cebpa	MA0019.1	592	0.046724	OVER	0.772716	UNDER	0.787328	0.0513661	0.776636	0.793172	0.039	[-44,-34]	1
Arnt	MA0004.1	592	0.047754	OVER	7.01009e-20	OVER	0.816437	0.0765378	0.80058	0.784825	0.1302	[-47,-37]	1
HLF	MA0043.1	592	0.0550454	OVER	0.0155894	UNDER	0.799169	0.051184	0.788683	0.80733	0.1818	[-24,-14]	1
SREBF1	MA0595.1	592	0.0617939	OVER	1	OVER	0.806472	0.0613545	0.794418	0.804066	-0.0233	[30,40]	1
MAX	MA0058.1	592	0.0644148	OVER	1	OVER	0.787615	0.0633194	0.774977	0.7813	0.083	[50,60]	1
Nkx3-2	MA0122.1	592	0.0715171	OVER	1	UNDER	0.854491	0.0608401	0.842229	0.858679	0.036	[-31,-21]	1
SREBF2	MA0596.1	592	0.0919552	OVER	1	UNDER	0.789151	0.0647332	0.777074	0.790905	0.0257	[-5,5]	1
USF1	MA0093.1	592	0.100174	OVER	0.201499	OVER	0.800179	0.0733321	0.785925	0.790572	0.0539	[-52,-42]	1
GATA3	MA0037.1	592	0.167798	OVER	0.0163337	UNDER	0.896151	0.0609013	0.884626	0.905831	0.2172	[33,43]	1
SPI1	MA0080.1	592	0.293248	OVER	0.000587068	OVER	0.936929	0.0642622	0.925653	0.924683	-0.2848	[-12,-2]	1
JUND	MA0492.1	592	0.374589	OVER	1.6133e-16	UNDER	0.746674	0.0581659	0.737039	0.768486	0.0853	[-23,-13]	1
NFE2L1::MafG	MA0089.1	592	0.444731	OVER	2.53367e-19	UNDER	0.884594	0.066367	0.873204	0.911596	0.0843	[3,13]	1
NFIL3	MA0025.1	592	0.483801	OVER	4.35068e-12	UNDER	0.739405	0.0678602	0.727887	0.761122	0.1961	[-25,-15]	1
E2F1	MA0024.1	592	0.49702	OVER	3.78493e-23	OVER	0.790142	0.0730818	0.778863	0.75743	0.1145	[54,64]	1
Bhlhe40	MA0464.1	592	0.558732	OVER	0.389607	UNDER	0.787149	0.0524656	0.778294	0.793593	-0.0162	[50,60]	1
CREB1	MA0018.2	592	0.692087	OVER	1	OVER	0.83212	0.0572343	0.82308	0.826808	-0.0592	[-1,9]	1
Nkx2-5	MA0503.1	592	0.877495	OVER	1	UNDER	0.808412	0.0477579	0.80083	0.811324	0.071	[-35,-25]	1
NRF1	MA0506.1	592	1	OVER	6.77621e-55	OVER	0.805496	0.0738416	0.796438	0.751482	-0.0485	[-40,-30]	1
ZBTB33	MA0527.1	592	1	OVER	5.84322e-44	OVER	0.737457	0.055694	0.734715	0.701782	-0.0372	[42,52]	1
Egr1	MA0162.1	592	1	OVER	4.35285e-34	OVER	0.80667	0.059361	0.80185	0.773805	-0.0588	[50,60]	1
TFAP2A	MA0003.1	592	1	OVER	1.97476e-32	OVER	0.900269	0.0657651	0.892497	0.864852	-0.1479	[44,54]	1
Zfx	MA0146.1	592	1	OVER	3.43947e-27	OVER	0.799717	0.0700799	0.797501	0.765482	-0.1238	[47,57]	1
Zfx	MA0146.2	592	1	OVER	4.75361e-27	OVER	0.799177	0.0703418	0.796988	0.764911	-0.122	[47,57]	1
Klf4	MA0039.2	592	1	OVER	1.65166e-14	OVER	0.830439	0.0798279	0.82867	0.802433	-0.1276	[65,75]	1
EGR2	MA0472.1	592	1	OVER	1.69031e-12	OVER	0.789967	0.059813	0.787014	0.770501	-0.0857	[47,57]	1
Zfp423	MA0116.1	592	1	OVER	2.36154e-09	OVER	0.783557	0.0471491	0.778126	0.770254	0.0076	[52,62]	1
Pax5	MA0014.1	592	1	OVER	2.39419e-06	OVER	0.802308	0.0355974	0.799066	0.793949	-0.0436	[15,25]	1
ESR1	MA0112.1	592	1	OVER	7.74298e-06	OVER	0.747602	0.042169	0.744284	0.73807	-0.07	[44,54]	1
PAX5	MA0014.2	592	1	OVER	1.62396e-05	OVER	0.780968	0.0331931	0.779166	0.773653	-0.0245	[24,34]	1
Mycn	MA0104.3	592	1	OVER	1	OVER	0.778235	0.0702264	0.767602	0.776632	0.0589	[39,49]	1
ETS1	MA0098.1	592	1	OVER	1	OVER	0.957914	0.0580999	0.950229	0.953132	-0.2849	[-12,-2]	1
REL	MA0101.1	592	1	OVER	1	OVER	0.826694	0.0543413	0.819709	0.821529	-0.1472	[0,10]	1
Mafb	MA0117.1	592	1	OVER	1	OVER	0.882453	0.048234	0.878338	0.879153	-0.0303	[44,54]	1
RXRA::VDR	MA0074.1	592	1	OVER	1	OVER	0.717368	0.0418731	0.71442	0.714233	0.0466	[62,72]	1
REST	MA0138.2	592	1	OVER	1	OVER	0.648044	0.0402935	0.645907	0.646047	-0.087	[55,65]	1
RELA	MA0107.1	592	1	OVER	1	OVER	0.769147	0.0631478	0.766751	0.767449	-0.0982	[0,10]	1
NHLH1	MA0048.1	592	1	OVER	1	OVER	0.76717	0.057538	0.766449	0.763273	-0.0209	[-49,-39]	1
ESR1	MA0112.2	592	1	OVER	1	OVER	0.68458	0.0432718	0.68416	0.684453	-0.0833	[45,55]	1
JUN	MA0489.1	592	1	OVER	4.61028e-66	UNDER	0.746845	0.0603545	0.744993	0.796423	0.064	[2,12]	1
JUN::FOS	MA0099.2	592	1	OVER	2.90818e-65	UNDER	0.853409	0.053451	0.853186	0.896974	0.0623	[43,53]	1
FOS	MA0476.1	592	1	OVER	1.73183e-64	UNDER	0.762069	0.0667631	0.756788	0.81608	0.0728	[25,35]	1
JUND	MA0491.1	592	1	OVER	4.60134e-57	UNDER	0.75814	0.0625859	0.751806	0.805054	0.0615	[5,15]	1
JUNB	MA0490.1	592	1	OVER	1.02302e-56	UNDER	0.762436	0.0646547	0.758718	0.81072	0.0723	[25,35]	1
NFE2::MAF	MA0501.1	592	1	OVER	3.4018e-56	UNDER	0.699034	0.0488871	0.691678	0.735331	0.117	[-3,7]	1
FOSL1	MA0477.1	592	1	OVER	7.01269e-55	UNDER	0.760414	0.0631157	0.75697	0.806608	0.0333	[25,35]	1
JUN::FOS	MA0099.1	592	1	OVER	3.7315e-53	UNDER	0.821151	0.0640973	0.818057	0.867147	0.068	[19,29]	1
Nfe2l2	MA0150.2	592	1	OVER	2.81614e-41	UNDER	0.700345	0.0479149	0.696928	0.729951	0.0526	[-3,7]	1
FOSL2	MA0478.1	592	1	OVER	2.83421e-41	UNDER	0.77139	0.0631369	0.763644	0.810403	0.0719	[25,35]	1
MAFF	MA0495.1	592	1	OVER	6.77059e-40	UNDER	0.714679	0.0503628	0.710657	0.745177	0.1429	[-6,4]	1
MAFK	MA0496.1	592	1	OVER	7.63328e-37	UNDER	0.743685	0.0545772	0.738665	0.775262	0.1444	[-38,-28]	1
TAL1::TCF3	MA0091.1	592	1	OVER	2.35966e-30	UNDER	0.757401	0.0520756	0.757377	0.784432	0.1433	[-14,-4]	1
TEAD1	MA0090.1	592	1	OVER	4.50686e-30	UNDER	0.7527	0.0532408	0.752526	0.780191	0.0003	[-54,-44]	1
Hoxa9	MA0594.1	592	1	OVER	2.29425e-29	UNDER	0.753813	0.0561128	0.752446	0.782403	0.1978	[5,15]	1
NFE2L2	MA0150.1	592	1	OVER	6.43044e-28	UNDER	0.762946	0.0505815	0.759152	0.788023	0.0468	[40,50]	1
CEBPA	MA0102.3	592	1	OVER	2.87847e-26	UNDER	0.780172	0.0615175	0.776664	0.809662	0.1324	[-5,5]	1
Hoxc9	MA0485.1	592	1	OVER	3.79842e-26	UNDER	0.732668	0.0531069	0.72815	0.758066	0.1481	[-4,6]	1
Sox5	MA0087.1	592	1	OVER	4.2422e-26	UNDER	0.797297	0.0790618	0.794245	0.835063	0.1683	[-2,8]	1
HNF1B	MA0153.1	592	1	OVER	5.99385e-25	UNDER	0.72763	0.0585488	0.72208	0.754923	0.2244	[21,31]	1
PBX1	MA0070.1	592	1	OVER	2.47218e-23	UNDER	0.731989	0.061986	0.730158	0.759856	0.1469	[-39,-29]	1
HNF1A	MA0046.1	592	1	OVER	3.55267e-23	UNDER	0.719394	0.0677906	0.718304	0.749762	0.1568	[-3,7]	1
DUX4	MA0468.1	592	1	OVER	3.62974e-22	UNDER	0.746058	0.0682919	0.7431	0.775932	0.09	[-5,5]	1
CEBPB	MA0466.1	592	1	OVER	4.37436e-22	UNDER	0.77116	0.0623476	0.767673	0.798386	0.1154	[-5,5]	1
TAL1::GATA1	MA0140.2	592	1	OVER	5.42409e-22	UNDER	0.712373	0.0522596	0.705885	0.735143	0.12	[-21,-11]	1
NKX3-1	MA0124.1	592	1	OVER	1.64573e-20	UNDER	0.769488	0.0807869	0.768824	0.803402	0.2115	[-17,-7]	1
Bach1::Mafk	MA0591.1	592	1	OVER	2.37632e-20	UNDER	0.721062	0.0467384	0.719884	0.740618	0.0134	[27,37]	1
FOXF2	MA0030.1	592	1	OVER	4.92958e-20	UNDER	0.72116	0.0630805	0.719836	0.747319	0.0937	[-13,-3]	1
CEBPA	MA0102.2	592	1	OVER	1.48517e-19	UNDER	0.819646	0.0655907	0.815173	0.846497	0.2134	[-26,-16]	1
Myb	MA0100.2	592	1	OVER	1.72458e-19	UNDER	0.796845	0.0586774	0.792038	0.820825	0.0366	[-5,5]	1
JUN	MA0488.1	592	1	OVER	3.64249e-19	UNDER	0.744508	0.0602663	0.73618	0.768924	0.0624	[-24,-14]	1
Cebpa	MA0102.1	592	1	OVER	5.47196e-19	UNDER	0.806102	0.0572369	0.801738	0.829176	0.1989	[-4,6]	1
FOXD1	MA0031.1	592	1	OVER	3.32286e-18	UNDER	0.776637	0.0749298	0.774188	0.806186	0.1835	[-1,9]	1
Pdx1	MA0132.1	592	1	OVER	5.67503e-17	UNDER	0.818175	0.0838524	0.814989	0.850065	0.1633	[-42,-32]	1
SOX9	MA0077.1	592	1	OVER	2.01877e-16	UNDER	0.792823	0.0603887	0.791798	0.815397	0.1803	[14,24]	1
Stat6	MA0520.1	592	1	OVER	4.19747e-16	UNDER	0.756912	0.0574393	0.751702	0.778171	-0.0737	[-8,2]	1
Nkx2-5	MA0063.1	592	1	OVER	7.91828e-16	UNDER	0.854613	0.0706792	0.853711	0.880536	0.2288	[-17,-7]	1
MAX	MA0058.2	592	1	OVER	2.00978e-15	UNDER	0.765649	0.0597081	0.757838	0.787268	0.0434	[50,60]	1
Prrx2	MA0075.1	592	1	OVER	9.63497e-15	UNDER	0.815523	0.0972671	0.810608	0.849932	0.1424	[-13,-3]	1
Sox17	MA0078.1	592	1	OVER	8.39246e-13	UNDER	0.819973	0.0668207	0.816861	0.841978	0.155	[-26,-16]	1
Nobox	MA0125.1	592	1	OVER	1.18875e-12	UNDER	0.800526	0.0686163	0.79217	0.822992	0.2222	[29,39]	1
RORA_1	MA0071.1	592	1	OVER	2.32215e-12	UNDER	0.76348	0.0580513	0.761629	0.782268	0.1185	[-25,-15]	1
Meis1	MA0498.1	592	1	OVER	1.02823e-11	UNDER	0.754705	0.056013	0.747724	0.77235	0.0506	[-8,2]	1
Tal1::Gata1	MA0140.1	592	1	OVER	1.13277e-11	UNDER	0.737231	0.051791	0.732525	0.753519	0.2569	[-16,-6]	1
Stat5a::Stat5b	MA0519.1	592	1	OVER	6.42083e-11	UNDER	0.790827	0.0601047	0.79011	0.809113	-0.1804	[-5,5]	1
TLX1::NFIC	MA0119.1	592	1	OVER	5.23216e-09	UNDER	0.680985	0.050747	0.680794	0.695053	-0.0004	[22,32]	1
NR4A2	MA0160.1	592	1	OVER	3.45569e-08	UNDER	0.839556	0.0522001	0.835434	0.853369	0.0628	[39,49]	1
RUNX2	MA0511.1	592	1	OVER	4.04613e-08	UNDER	0.765589	0.0509421	0.764686	0.779018	0.1622	[-38,-28]	1
Nr1h3::Rxra	MA0494.1	592	1	OVER	7.73012e-08	UNDER	0.755649	0.0366427	0.753079	0.765147	0.0065	[9,19]	1
Atoh1	MA0461.1	592	1	OVER	1.78866e-07	UNDER	0.808247	0.0683277	0.805061	0.825565	0.0206	[-41,-31]	1
NFIC	MA0161.1	592	1	OVER	3.31072e-07	UNDER	0.893091	0.0607612	0.891769	0.908228	-0.0019	[13,23]	1
YY1	MA0095.1	592	1	OVER	5.75455e-07	UNDER	0.877244	0.0853288	0.876948	0.89816	0.0973	[18,28]	1
Gfi1b	MA0483.1	592	1	OVER	6.86747e-07	UNDER	0.791975	0.0592078	0.784102	0.806415	0.0658	[-5,5]	1
GATA2	MA0036.1	592	1	OVER	8.7397e-07	UNDER	0.93327	0.0654207	0.93076	0.949107	0.1592	[7,17]	1
RUNX1	MA0002.1	592	1	OVER	4.54329e-06	UNDER	0.799875	0.0555782	0.794407	0.812662	0.2734	[-35,-25]	1
Myc	MA0147.2	592	1	OVER	4.68513e-06	UNDER	0.786619	0.0563917	0.781457	0.799584	0.0119	[50,60]	1
Stat4	MA0518.1	592	1	OVER	7.6164e-06	UNDER	0.782441	0.0565977	0.780504	0.79524	-0.1515	[-13,-3]	1
Pax6	MA0069.1	592	1	OVER	2.86269e-05	UNDER	0.731692	0.0413382	0.726803	0.740616	0.0891	[7,17]	1
PPARG	MA0066.1	592	1	OVER	3.22111e-05	UNDER	0.702264	0.0384652	0.700723	0.71053	0.0659	[30,40]	1
Gata1	MA0035.1	592	1	OVER	3.5587e-05	UNDER	0.928236	0.0577084	0.926958	0.940589	0.1342	[-72,-62]	1
ESR2	MA0258.1	592	1	OVER	4.19209e-05	UNDER	0.744371	0.0412541	0.741836	0.753149	-0.0129	[24,34]	1
Nr2e3	MA0164.1	592	1	OVER	8.40036e-05	UNDER	0.763804	0.0855708	0.756627	0.781528	0.1187	[-2,8]	0.33846
Esrrb	MA0141.1	592	1	OVER	0.000244826	UNDER	0.763591	0.0525297	0.761816	0.774004	-0.0238	[-64,-54]	1
EHF	MA0598.1	592	1	OVER	0.000394124	UNDER	0.814697	0.0780074	0.809421	0.829838	-0.2218	[-11,-1]	1
Tcf12	MA0521.1	592	1	OVER	0.000450568	UNDER	0.796177	0.0633179	0.794363	0.808396	0.0314	[45,55]	1
Nr5a2	MA0505.1	592	1	OVER	0.000483746	UNDER	0.725492	0.0479833	0.725251	0.734721	0.0203	[-63,-53]	1
Esrrb	MA0141.2	592	1	OVER	0.000500455	UNDER	0.763559	0.0528497	0.761953	0.773708	-0.026	[-64,-54]	1
SMAD2::SMAD3::SMAD4	MA0513.1	592	1	OVER	0.00127554	UNDER	0.75145	0.0536121	0.746577	0.761296	0.0057	[-54,-44]	1
STAT1	MA0137.2	592	1	OVER	0.00150574	UNDER	0.737689	0.0579636	0.734231	0.748245	-0.193	[-8,2]	1
STAT1	MA0137.3	592	1	OVER	0.00179054	UNDER	0.774243	0.0612946	0.769967	0.785308	-0.2034	[-10,0]	1
Stat3	MA0144.1	592	1	OVER	0.00333938	UNDER	0.771586	0.0596317	0.770442	0.782003	-0.2375	[-5,5]	0.360807
Spi1	MA0080.3	592	1	OVER	0.00606749	UNDER	0.773211	0.054644	0.772987	0.782441	-0.2157	[-13,-3]	1
En1	MA0027.1	592	1	OVER	0.00725506	UNDER	0.878056	0.0400413	0.873663	0.884747	0.0709	[25,35]	1
HNF4A	MA0114.1	592	1	OVER	0.0194856	UNDER	0.765822	0.0442163	0.764108	0.772772	-0.0169	[-64,-54]	1
Myog	MA0500.1	592	1	OVER	0.068236	UNDER	0.804806	0.0638929	0.803235	0.813985	0.0127	[45,55]	1
ESR2	MA0258.2	592	1	OVER	0.0753753	UNDER	0.751894	0.0463384	0.749591	0.758498	-0.0346	[-28,-18]	1
FOXC1	MA0032.1	592	1	OVER	0.077753	UNDER	0.887298	0.081154	0.880298	0.898833	0.1128	[-21,-11]	1
SPI1	MA0080.2	592	1	OVER	0.162043	UNDER	0.868757	0.0622035	0.859493	0.877068	-0.1958	[-12,-2]	0.0434159
HSF1	MA0486.1	592	1	OVER	0.39235	UNDER	0.731911	0.0537012	0.729344	0.7385	-0.1277	[-3,7]	1
Gfi1	MA0038.1	592	1	OVER	0.479539	UNDER	0.822166	0.0686032	0.812332	0.830404	0.1092	[-70,-60]	1
ESRRA	MA0592.1	592	1	OVER	0.4987	UNDER	0.762446	0.052259	0.756182	0.768698	0.0008	[-65,-55]	1
BRCA1	MA0133.1	592	1	OVER	0.705922	UNDER	0.889575	0.0508405	0.887891	0.895421	0.0583	[63,73]	1
NR2F1	MA0017.1	592	1	OVER	1	UNDER	0.77819	0.048894	0.771364	0.781474	0.0227	[-68,-58]	0.20884
RFX5	MA0510.1	592	1	OVER	1	UNDER	0.801006	0.0437738	0.794764	0.802647	-0.0796	[22,32]	1
Erg	MA0474.1	592	1	OVER	1	UNDER	0.814775	0.0679756	0.806539	0.819879	-0.3144	[-15,-5]	0.127309
CTCF	MA0139.1	592	1	OVER	1	UNDER	0.737792	0.0494997	0.73221	0.739084	-0.0953	[49,59]	1
IRF2	MA0051.1	592	1	OVER	1	UNDER	0.715289	0.0521967	0.709232	0.718868	-0.0451	[-26,-16]	1
SPIB	MA0081.1	592	1	OVER	1	UNDER	0.889313	0.0678982	0.882169	0.895126	-0.1991	[-12,-2]	1
EBF1	MA0154.1	592	1	OVER	1	UNDER	0.820578	0.0517033	0.817954	0.821081	-0.168	[10,20]	1
ZNF354C	MA0130.1	592	1	OVER	1	UNDER	0.907986	0.0589685	0.90559	0.908555	0.0567	[-72,-62]	0.182521
STAT1	MA0137.1	592	1	OVER	1	UNDER	0.741252	0.0637202	0.738949	0.744966	-0.0699	[62,72]	1
ZNF263	MA0528.1	592	1.48031e-07	UNDER	2.01734e-05	UNDER	0.752677	0.0471895	0.77007	0.762995	-0.185	[60,70]	1
Klf4	MA0039.1	592	1.29013e-06	UNDER	1.19291e-17	UNDER	0.858938	0.0457933	0.874683	0.876709	-0.0482	[15,25]	1
EWSR1-FLI1	MA0149.1	592	0.00143413	UNDER	1.82994e-07	UNDER	0.614227	0.0521738	0.627996	0.627444	-0.1088	[-61,-51]	1
MZF1_1-4	MA0056.1	592	0.0157535	UNDER	1	UNDER	0.896967	0.0694275	0.912245	0.897023	-0.0672	[-67,-57]	1
Sox3	MA0514.1	592	0.0177342	UNDER	3.63884e-27	UNDER	0.806152	0.0572405	0.820062	0.834099	0.0244	[-10,0]	1
NFATC2	MA0152.1	592	0.0628274	UNDER	6.83825e-20	UNDER	0.834297	0.0642126	0.848115	0.860826	-0.0654	[-7,3]	1
FOXP1	MA0481.1	592	0.0703962	UNDER	9.36194e-33	UNDER	0.724313	0.076192	0.741084	0.765558	0.119	[-13,-3]	1
MEF2C	MA0497.1	592	0.082517	UNDER	5.76721e-29	UNDER	0.739176	0.0667384	0.753943	0.772922	0.1854	[-13,-3]	0.419833
ZEB1	MA0103.2	592	0.305054	UNDER	0.0275271	UNDER	0.780217	0.0617261	0.792047	0.789694	-0.1295	[44,54]	1
AR	MA0007.2	592	0.349937	UNDER	6.39819e-34	UNDER	0.743937	0.047596	0.752612	0.770221	-0.0083	[37,47]	1
NR2C2	MA0504.1	592	0.421536	UNDER	1	UNDER	0.770924	0.0412437	0.778202	0.771313	-0.0851	[-33,-23]	1
PRDM1	MA0508.1	592	0.761642	UNDER	5.98819e-18	UNDER	0.72576	0.0568606	0.735093	0.748019	0.0114	[2,12]	1
E2F4	MA0470.1	592	1	UNDER	4.23344e-46	OVER	0.818469	0.0720385	0.819627	0.771013	-0.0758	[-65,-55]	1
E2F1	MA0024.2	592	1	UNDER	6.32201e-41	OVER	0.842949	0.0659786	0.843048	0.802407	-0.0615	[-55,-45]	1
E2F3	MA0469.1	592	1	UNDER	2.79203e-26	OVER	0.780976	0.0679856	0.787534	0.748376	-0.1051	[-58,-48]	1
EGR1	MA0162.2	592	1	UNDER	6.08112e-26	OVER	0.810042	0.0637726	0.81155	0.779677	-0.1525	[52,62]	1
SP2	MA0516.1	592	1	UNDER	3.90874e-20	OVER	0.802353	0.0779602	0.808691	0.769944	-0.1645	[47,57]	1
PLAG1	MA0163.1	592	1	UNDER	2.09475e-17	OVER	0.745621	0.053801	0.749041	0.724888	-0.0788	[-28,-18]	1
SP1	MA0079.3	592	1	UNDER	1.17074e-13	OVER	0.830928	0.0805798	0.838865	0.803511	-0.1727	[65,75]	1
SP1	MA0079.2	592	1	UNDER	4.29462e-09	OVER	0.846521	0.0675926	0.856274	0.827713	-0.1529	[65,75]	1
KLF5	MA0599.1	592	1	UNDER	5.34562e-09	OVER	0.851024	0.0784924	0.855253	0.829295	-0.1641	[65,75]	1
E2F6	MA0471.1	592	1	UNDER	1.6023e-08	OVER	0.824944	0.063046	0.832633	0.807938	-0.0896	[-55,-45]	1
NFKB1	MA0105.2	592	1	UNDER	8.00349e-08	OVER	0.749182	0.0598164	0.753767	0.73369	-0.1461	[-70,-60]	1
SP1	MA0079.1	592	1	UNDER	1.152e-05	OVER	0.86354	0.0522154	0.864588	0.851897	-0.08	[15,25]	1
Klf1	MA0493.1	592	1	UNDER	0.035098	OVER	0.803852	0.0648485	0.80488	0.794065	-0.1279	[60,70]	1
NFKB1	MA0105.1	592	1	UNDER	0.758347	OVER	0.782973	0.060942	0.784242	0.776023	-0.047	[0,10]	1
RREB1	MA0073.1	592	1	UNDER	1	OVER	0.734847	0.045995	0.741072	0.733098	-0.0073	[55,65]	1
MZF1_5-13	MA0057.1	592	1	UNDER	1	OVER	0.856739	0.0456462	0.861644	0.852098	-0.0639	[-35,-25]	1
Tcfcp2l1	MA0145.2	592	1	UNDER	1	OVER	0.788362	0.0474721	0.793466	0.787432	-0.1725	[-13,-3]	1
Tcfcp2l1	MA0145.1	592	1	UNDER	1	OVER	0.788688	0.0474832	0.793774	0.787735	-0.1728	[-13,-3]	1
ZEB1	MA0103.1	592	1	UNDER	1	OVER	0.887942	0.0568047	0.891624	0.884947	0.024	[58,68]	1
REST	MA0138.1	592	1	UNDER	1	OVER	0.700134	0.0408891	0.701224	0.69795	-0.1531	[54,64]	1
TFAP2A	MA0003.2	592	1	UNDER	1	OVER	0.752562	0.056243	0.754012	0.749239	-0.1505	[47,57]	1
TFAP2C	MA0524.1	592	1	UNDER	1	OVER	0.786727	0.0547608	0.787924	0.782319	-0.1253	[12,22]	1
INSM1	MA0155.1	592	1	UNDER	1	OVER	0.805458	0.0457084	0.806061	0.800689	-0.0244	[51,61]	1
BATF::JUN	MA0462.1	592	1	UNDER	9.69506e-67	UNDER	0.767779	0.0609836	0.768005	0.818195	0.0832	[-25,-15]	1
FOXA1	MA0148.3	592	1	UNDER	3.01525e-41	UNDER	0.754074	0.0629192	0.757577	0.792912	0.1351	[-3,7]	1
FOXA1	MA0148.2	592	1	UNDER	2.53611e-40	UNDER	0.774214	0.0644738	0.778958	0.813493	0.0801	[-5,5]	1
FOXA1	MA0148.1	592	1	UNDER	4.00867e-40	UNDER	0.773224	0.0648071	0.778	0.812593	0.0806	[-5,5]	1
Foxa2	MA0047.2	592	1	UNDER	5.91922e-40	UNDER	0.757392	0.0642481	0.760287	0.796327	0.1458	[-4,6]	1
Pou5f1::Sox2	MA0142.1	592	1	UNDER	2.64389e-39	UNDER	0.693878	0.0627975	0.699054	0.731572	0.1478	[-58,-48]	1
POU2F2	MA0507.1	592	1	UNDER	1.24012e-35	UNDER	0.709758	0.0767484	0.7159	0.75332	0.1722	[1,11]	1
FOXI1	MA0042.1	592	1	UNDER	4.65659e-35	UNDER	0.755917	0.0738294	0.764342	0.797444	0.1558	[-14,-4]	1
Hand1::Tcfe2a	MA0092.1	592	1	UNDER	1.95091e-33	UNDER	0.825035	0.0473449	0.830379	0.850966	0.0566	[-10,0]	1
SRY	MA0084.1	592	1	UNDER	2.33642e-33	UNDER	0.811438	0.0714429	0.816398	0.85051	0.153	[-11,-1]	1
Sox2	MA0143.2	592	1	UNDER	9.39888e-32	UNDER	0.706317	0.0573716	0.712406	0.73684	0.1209	[17,27]	1
FOXP2	MA0593.1	592	1	UNDER	1.03105e-31	UNDER	0.75554	0.0770704	0.764799	0.796515	0.153	[-5,5]	1
Sox2	MA0143.1	592	1	UNDER	1.05316e-31	UNDER	0.70559	0.0573647	0.711676	0.736082	0.122	[17,27]	1
Lhx3	MA0135.1	592	1	UNDER	1.481e-31	UNDER	0.712497	0.073839	0.717228	0.751646	0.1663	[-9,1]	1
Foxa2	MA0047.1	592	1	UNDER	1.76479e-31	UNDER	0.785623	0.0558563	0.785665	0.815202	0.182	[-29,-19]	1
Sox6	MA0515.1	592	1	UNDER	1.22613e-27	UNDER	0.79714	0.0599334	0.806023	0.826679	0.0709	[20,30]	1
Mecom	MA0029.1	592	1	UNDER	1.85855e-27	UNDER	0.690697	0.0632596	0.698191	0.721758	0.1954	[-13,-3]	1
FOXH1	MA0479.1	592	1	UNDER	6.34518e-26	UNDER	0.762519	0.0614156	0.762958	0.79175	0.1117	[-55,-45]	1
SRF	MA0083.2	592	1	UNDER	7.59512e-26	UNDER	0.703864	0.0518965	0.709135	0.728523	0.1608	[9,19]	1
MEF2A	MA0052.2	592	1	UNDER	1.88831e-25	UNDER	0.721338	0.0715187	0.732396	0.755034	0.2015	[-13,-3]	1
TCF7L2	MA0523.1	592	1	UNDER	3.2007e-25	UNDER	0.758001	0.0570304	0.762619	0.78474	0.1095	[2,12]	1
Foxo1	MA0480.1	592	1	UNDER	6.55497e-25	UNDER	0.773497	0.0662678	0.777668	0.804358	0.1324	[-10,0]	1
SOX10	MA0442.1	592	1	UNDER	9.21502e-25	UNDER	0.891856	0.0584724	0.894323	0.919001	0.1058	[-27,-17]	1
Foxq1	MA0040.1	592	1	UNDER	1.30674e-24	UNDER	0.747796	0.0722963	0.75039	0.781248	0.1535	[-5,5]	1
Pax4	MA0068.1	592	1	UNDER	3.54004e-24	UNDER	0.719545	0.0361122	0.722162	0.736097	0.0767	[-35,-25]	1
Foxd3	MA0041.1	592	1	UNDER	5.28888e-24	UNDER	0.781445	0.0686314	0.78911	0.812776	0.1601	[-44,-34]	1
CDX2	MA0465.1	592	1	UNDER	1.15951e-23	UNDER	0.761358	0.0701562	0.767352	0.79314	0.1204	[-25,-15]	1
FOXO3	MA0157.1	592	1	UNDER	3.58739e-23	UNDER	0.810221	0.0704407	0.814411	0.841774	0.1154	[-26,-16]	1
TP53	MA0106.2	592	1	UNDER	1.20191e-22	UNDER	0.706382	0.0454773	0.707355	0.72651	0	[7,17]	1
FOXL1	MA0033.1	592	1	UNDER	3.4115e-22	UNDER	0.83881	0.0756745	0.840492	0.871932	0.2326	[-26,-16]	1
Gata1	MA0035.3	592	1	UNDER	4.72227e-22	UNDER	0.751016	0.0649298	0.7579	0.779344	0.219	[30,40]	1
RORA_2	MA0072.1	592	1	UNDER	1.25484e-20	UNDER	0.711131	0.0579234	0.712406	0.735523	0.1551	[-18,-8]	1
ARID3A	MA0151.1	592	1	UNDER	1.4145e-20	UNDER	0.807178	0.100835	0.812526	0.849575	0.1584	[3,13]	1
MEF2A	MA0052.1	592	1	UNDER	1.66661e-20	UNDER	0.707865	0.0847213	0.72067	0.743424	0.1827	[5,15]	1
Gata4	MA0482.1	592	1	UNDER	3.20752e-20	UNDER	0.791608	0.0562692	0.797619	0.815055	0.2172	[5,15]	1
GATA2	MA0036.2	592	1	UNDER	7.32373e-20	UNDER	0.758365	0.0599841	0.759134	0.783123	0.2625	[-13,-3]	1
NR3C1	MA0113.2	592	1	UNDER	1.66647e-19	UNDER	0.789554	0.039233	0.790376	0.805597	-0.0223	[-63,-53]	1
GATA3	MA0037.2	592	1	UNDER	2.31457e-19	UNDER	0.761116	0.0787146	0.769864	0.793173	0.1746	[-16,-6]	1
Bcl6	MA0463.1	592	1	UNDER	7.29623e-18	UNDER	0.738922	0.0514008	0.739396	0.758996	-0.0285	[-8,2]	1
Crx	MA0467.1	592	1	UNDER	1.96472e-17	UNDER	0.762455	0.0511295	0.766976	0.782171	0.0592	[-35,-25]	1
NR3C1	MA0113.1	592	1	UNDER	1.93791e-16	UNDER	0.791533	0.0359905	0.796004	0.804996	-0.034	[-1,9]	1
Gata1	MA0035.2	592	1	UNDER	2.7896e-16	UNDER	0.791661	0.063888	0.794761	0.815437	0.2384	[-15,-5]	1
Hltf	MA0109.1	592	1	UNDER	3.50268e-16	UNDER	0.89651	0.062786	0.902155	0.919797	0.1089	[0,10]	1
NR1H2::RXRA	MA0115.1	592	1	UNDER	3.3779e-13	UNDER	0.623526	0.046382	0.62553	0.639039	0.0921	[-67,-57]	1
RUNX1	MA0002.2	592	1	UNDER	4.56849e-13	UNDER	0.804001	0.0536455	0.806091	0.821855	0.0778	[55,65]	1
TBP	MA0108.1	592	1	UNDER	7.39737e-12	UNDER	0.757992	0.0693596	0.761422	0.77997	0.2194	[-23,-13]	1
Sox2	MA0143.3	592	1	UNDER	8.87404e-12	UNDER	0.786083	0.0675928	0.786528	0.80744	0.0043	[14,24]	1
TP63	MA0525.1	592	1	UNDER	9.81238e-12	UNDER	0.733519	0.0410552	0.735761	0.746468	-0.0522	[0,10]	1
Rxra	MA0512.1	592	1	UNDER	1.40374e-11	UNDER	0.798206	0.0540197	0.801386	0.815129	-0.05	[-65,-55]	0.769717
STAT3	MA0144.2	592	1	UNDER	1.89447e-11	UNDER	0.803917	0.057044	0.804949	0.821685	-0.2327	[-10,0]	1
TBP	MA0108.2	592	1	UNDER	4.38083e-11	UNDER	0.760784	0.0678777	0.763331	0.781585	0.2256	[-23,-13]	1
SRF	MA0083.1	592	1	UNDER	6.42297e-11	UNDER	0.690139	0.0508959	0.691419	0.705626	0.1059	[6,16]	1
T	MA0009.1	592	1	UNDER	8.89328e-10	UNDER	0.696908	0.0532517	0.699756	0.712257	0.1172	[-65,-55]	1
IRF1	MA0050.2	592	1	UNDER	4.48472e-09	UNDER	0.690429	0.0668127	0.696269	0.708998	-0.0565	[-10,0]	1
HNF4G	MA0484.1	592	1	UNDER	5.9055e-09	UNDER	0.77271	0.0476544	0.774175	0.785872	0.0233	[-63,-53]	1
PPARG::RXRA	MA0065.2	592	1	UNDER	1.03851e-08	UNDER	0.758057	0.0400757	0.761774	0.768982	-0.0405	[-63,-53]	1
Tcf3	MA0522.1	592	1	UNDER	1.26931e-08	UNDER	0.801462	0.0581785	0.804473	0.817248	-0.0706	[45,55]	1
HNF4A	MA0114.2	592	1	UNDER	4.10597e-06	UNDER	0.757989	0.0507714	0.758908	0.769707	-0.0049	[-68,-58]	0.0446415
YY1	MA0095.2	592	1	UNDER	1.43824e-05	UNDER	0.732168	0.0606079	0.740778	0.745575	0.0474	[16,26]	1
TP53	MA0106.1	592	1	UNDER	0.000107777	UNDER	0.660535	0.0401599	0.661551	0.668773	-0.094	[-5,5]	1
Myod1	MA0499.1	592	1	UNDER	0.0134675	UNDER	0.797059	0.0608678	0.79817	0.806859	0.0254	[-64,-54]	1
IRF1	MA0050.1	592	1	UNDER	0.018242	UNDER	0.766399	0.0615684	0.767773	0.776116	-0.0161	[-24,-14]	1
NFKB1	MA0105.3	592	1	UNDER	0.0204765	UNDER	0.767503	0.0599571	0.773051	0.776896	-0.0519	[-5,5]	1
RXR::RAR_DR5	MA0159.1	592	1	UNDER	0.0499705	UNDER	0.753275	0.0349548	0.7553	0.758418	-0.0354	[-67,-57]	1
STAT2::STAT1	MA0517.1	592	1	UNDER	0.0732742	UNDER	0.733514	0.0680798	0.734401	0.743235	-0.0415	[-13,-3]	1
Ar	MA0007.1	592	1	UNDER	0.348891	UNDER	0.744156	0.0347529	0.745158	0.748473	-0.0394	[-44,-34]	1
THAP1	MA0597.1	592	1	UNDER	1	UNDER	0.878131	0.0406934	0.883604	0.88174	-0.1906	[49,59]	1
Spz1	MA0111.1	592	1	UNDER	1	UNDER	0.827677	0.0371081	0.828775	0.828893	0.0527	[0,10]	1
EBF1	MA0154.2	592	1	UNDER	1	UNDER	0.804138	0.0546545	0.805252	0.809959	-0.1371	[55,65]	1
znf143	MA0088.1	592	1	UNDER	1	UNDER	0.782682	0.0368573	0.783295	0.783763	-0.0756	[-35,-25]	1
PPARG::RXRA	MA0065.1	592	1	UNDER	1	UNDER	0.677105	0.0445016	0.677428	0.681824	0.0544	[-60,-50]	1
Rxra	MA0512.1	1	0.769717		1		1	1	1	1	1	1	1
ELK4	MA0076.1	1	1		1		1	1	1	1	1	1	1
NFYB	MA0502.1	1	1		1		1	1	1	1	1	1	1
NFYA	MA0060.2	1	1		1		1	1	1	1	1	1	1	-25	-20	-15	-10	-5	0	5	10	15	20	25	30	35	40	45	50	55	60	65
ELK1	MA0028.1	1	1		1		1	1	1	1	1	1	1	1	1	1	1	1	1	1	1	1	1	1	1	1	1	1	1	1	1	1
NFYA	MA0060.1	1	1		1		1	1	1	1	1	1	1	1	1	1	1	1	1	1	1	1	1	1	1	1	1	1	1	1	1
FEV	MA0156.1	1	1		1		1	1	1	1	1	1	1	1	1	1	1	1	1	1	1	1	1	1	1	1	1	1	1	1	1
ZNF263	MA0528.1	1	1		1		1	1	1	1	1	1	1	1	1	1	1	1	1	1	1	1	1	1	1	1	1	1	1	1	1
ELK4	MA0076.2	1	1		1		1	1	1	1	1	1	1	1	1	1	1	1	1	1	1	1	1	1	1	1	1	1	1	1	1
GABPA	MA0062.1	1	1		1		1	1	1	1	1	1	1	1	1	1	1	1	1	1	1	1	1	1	1	1	1	1	1	1	1	1
GABPA	MA0062.2	1	1		1		1	1	1	1	1	1	1	1	1	1	1	1	1	1	1	1	1	1	1	1	1	1	1	1
Klf4	MA0039.1	1	1		1		1	1	1	1	1	1	1	1	1	1	1	1	1	1	1	1	1	1	1	1	1	1	1	1	1
Mycn	MA0104.2	1	1		1		1	1	1	1	1	1	1	1	1	1	1	1	1	1	1	1	1	1	1	1	1	1	1	1	1
ELF1	MA0473.1	1	1		1		1	1	1	1	1	1	1	1	1	1	1	1	1	1	1	1	1	1	1	1	1	1	1	1	1
Arnt::Ahr	MA0006.1	1	1		1		1	1	1	1	1	1	1	1	1	1	1	1	1	1	1	1	1	1	1	1	1	1	1	1	1
USF1	MA0093.2	1	1		1		1	1	1	1	1	1	1	1	1	1	1	1	1	1	1	1	1	1	1	1	1	1	1	1	1
CREB1	MA0018.1	1	1		1		1	1	1	1	1	1	1	1	1	1	1	1	1	1	1	1	1	1	1	1	1	1	1	1	1
Pax2	MA0067.1	1	1		1		1	1	1	1	1	1	1	1	1	1	1	1	1	1	1	1	1	1	1	1	1	1	1	1	1	1
HIF1A::ARNT	MA0259.1	1	1		1		1	1	1	1	1	1	1	1	1	1	1	1	1	1	1	1	1	1	1	1	1	1	1	1	1
FLI1	MA0475.1	1	1		1		1	1	1	1	1	1	1	1	1	1	1	1	1	1	1	1	1	1	1	1	1	1	1	1	1
Myc	MA0147.1	1	1		1		1	1	1	1	1	1	1	1	1	1	1	1	1	1	1	1	1	1	1	1	1	1	1	1	1	1
MYC::MAX	MA0059.1	1	1		1		1	1	1	1	1	1	1	1	1	1	1	1	1	1	1	1	1	1	1	1	1	1	1	1	1	1
EWSR1-FLI1	MA0149.1	1	1		1		1	1	1	1	1	1	1	1	0.389348	1	1	1	1	1	1	1	1	1	1	1	1	1	1	1	1
USF2	MA0526.1	1	1		1		1	1	1	1	1	1	1	1	1	1	1	1	1	1	1	1	1	1	1	1	1	1	1	1	1
HINFP	MA0131.1	1	1		1		1	1	1	1	1	1	1	1	1	1	1	1	1	1	1	1	1	1	1	1	1	1	1	1	1
Myb	MA0100.1	1	1		1		1	1	1	1	1	1	1	1	1	1	1	1	1	1	1	1	1	1	1	1	1	1	1	1	1
Mycn	MA0104.1	1	1		1		1	1	1	1	1	1	1	1	1	1	1	1	1	1	1	1	1	1	1	1	1	1	1	1	1
MZF1_1-4	MA0056.1	1	1		1		1	1	1	1	1	1	1	1	1	1	1	1	1	1	1	1	1	1	1	1	1	1	1	1	1
Sox3	MA0514.1	1	1		1		1	1	1	1	1	1	1	1	1	1	1	1	1	1	1	1	1	1	1	1	1	1	1	1	1	1
Rfx1	MA0509.1	1	1		1		1	1	1	1	1	1	1	1	1	1	1	1	1	1	1	1	1	1	1	1	1	1	1	1	1	1
RFX2	MA0600.1	1	1		1		1	1	1	1	1	1	1	1	1	1	1	1	1	1	1	1	1	1	1	1	1	1	1	1	1	1
HOXA5	MA0158.1	1	1		1		1	1	1	1	1	1	1	1	1	1	1	1	1	1	1	1	1	1	1	1	1	1	1	1	1
Ets1	MA0098.2	1	1		1		1	1	1	1	1	1	1	1	1	1	1	1	1	1	1	1	1	1	1	1	1	1	1	1	1
ELF5	MA0136.1	1	1		1		1	1	1	1	1	1	1	1	1	1	1	1	1	1	1	1	1	1	1	1	1	1	1	1	1
Ddit3::Cebpa	MA0019.1	1	1		1		1	1	1	1	1	1	1	1	0.0776608	0.0414934	1	1	1	1	1	1	1	1	1	1	1	1	1	1	1	1
Arnt	MA0004.1	1	1		1		1	1	1	1	1	1	1	1	1	1	1	1	1	1	1	1	1	1	1	1	1	1	1	1	1
HLF	MA0043.1	1	1		1		1	1	1	1	1	1	1	1	1	1	1	1	1	1	1	1	1	1	1	1	1	1	1	1	1	1
SREBF1	MA0595.1	1	1		1		1	1	1	1	1	1	1	1	1	1	1	1	1	1	1	1	1	1	1	1	1	1	1	1	1
NFATC2	MA0152.1	1	1		1		1	1	1	1	1	1	1	1	1	1	1	1	1	1	1	1	1	1	1	1	1	1	1	1	1	1
MAX	MA0058.1	1	1		1		1	1	1	1	1	1	1	1	1	1	1	1	1	1	1	1	1	1	1	1	1	1	1	1	1
FOXP1	MA0481.1	1	1		1		1	1	1	1	1	1	1	1	1	1	1	1	1	1	1	1	1	1	1	1	1	1	1	1	1
Nkx3-2	MA0122.1	1	1		1		1	1	1	1	1	1	1	1	1	1	1	1	1	1	1	1	1	1	1	1	1	1	1	1	1	1
MEF2C	MA0497.1	1	1		1		1	1	1	1	1	1	1	1	1	1	1	1	1	1	1	1	1	1	1	1	1	1	1	1	1
SREBF2	MA0596.1	1	1		1		1	1	1	1	1	1	1	1	1	1	1	1	1	1	1	1	1	1	1	1	1	1	1	1	1
USF1	MA0093.1	1	1		1		1	1	1	1	1	1	1	1	1	1	1	1	1	1	1	1	1	1	1	1	1	1	1	1	1	1
GATA3	MA0037.1	1	1		1		1	1	1	1	1	1	1	1	0.419833	1	1	1	1	1	1	1	1	1	1	1	1	1	1	1	1
SPI1	MA0080.1	1	1		1		1	1	1	1	1	1	1	1	1	1	1	1	1	1	1	1	1	1	1	1	1	1	1	1	1
ZEB1	MA0103.2	1	1		1		1	1	1	1	1	1	1	1	1	1	1	1	1	1	1	1	1	1	1	1	1	1	1	1	1	1
AR	MA0007.2	1	1		1		1	1	1	1	1	1	1	1	1	1	1	1	1	1	1	1	1	1	1	1	1	1	1	1	1	1
JUND	MA0492.1	1	1		1		1	1	1	1	1	1	1	1	1	1	1	1	1	1	1	1	1	1	1	1	1	1	1	1	1	1
NR2C2	MA0504.1	1	1		1		1	1	1	1	1	1	1	1	1	1	1	1	1	1	1	1	1	1	1	1	1	1	1	1	1	1
NFE2L1::MafG	MA0089.1	1	1		1		1	1	1	1	1	1	1	1	1	1	1	1	1	1	1	1	1	1	1	1	1	1	1	1	1
NFIL3	MA0025.1	1	1		1		1	1	1	1	1	1	1	1	1	1	1	1	1	1	1	1	1	1	1	1	1	1	1	1	1
E2F1	MA0024.1	1	1		1		1	1	1	1	1	1	1	1	1	1	1	1	1	1	1	1	1	1	1	1	1	1	1	1	1
Bhlhe40	MA0464.1	1	1		1		1	1	1	1	1	1	1	1	1	1	1	1	1	1	1	1	1	1	1	1	1	1	1	1	1	1
CREB1	MA0018.2	1	1		1		1	1	1	1	1	1	1	1	1	1	1	1	1	1	1	1	1	1	1	1	1	1	1	1	1
PRDM1	MA0508.1	1	1		1		1	1	1	1	1	1	1	1	1	1	1	1	1	1	1	1	1	1	1	1	1	1	1	1	1	1
Nkx2-5	MA0503.1	1	1		1		1	1	1	1	1	1	1	1	1	1	1	1	1	1	1	1	1	1	1	1	1	1	1	1	1
SPI1	MA0080.2	1	1		1		1	1	1	1	1	1	1	1	1	1	1	1	1	1	1	1	1	1	1	1	1	1	1	1	1	1
Mycn	MA0104.3	1	1		1		1	1	1	1	1	1	1	1	1	1	1	1	1	1	1	1	1	1	1	1	1	1	1	1	1
NR2F1	MA0017.1	0.20884	1		1		1	1	1	1	1	1	1	1	1	1	1	1	1	1	1	1	1	1	1	1	1	1	1	1	1
SP1	MA0079.2	1	1		1		1	1	1	1	1	1	1	1	1	0.0434159	1	1	1	1	1	1	1	1	1	1	1	1	1	1	1	1
JUN	MA0488.1	1	1		1		1	1	1	1	1	1	1	1	1	1	1	1	1	1	1	1	1	1	1	1	1	1	1	1	1	1
NFE2::MAF	MA0501.1	1	1		1		1	1	1	1	1	1	1	1	1	1	1	1	1	1	1	1	1	1	1	1	1	1	1	1	1
Gfi1	MA0038.1	1	1		1		1	1	1	1	1	1	1	1	1	1	1	1	1	1	1	1	1	1	1	1	1	1	1	1	1
MEF2A	MA0052.2	1	1		1		1	1	1	1	1	1	1	1	1	1	1	1	1	1	1	1	1	1	1	1	1	1	1	1	1
MEF2A	MA0052.1	1	1		1		1	1	1	1	1	1	1	1	1	1	1	1	1	1	1	1	1	1	1	1	1	1	1	1	1
RFX5	MA0510.1	1	1		1		1	1	1	1	1	1	1	1	1	1	1	1	1	1	1	1	1	1	1	1	1	1	1	1	1
Sox6	MA0515.1	1	1		1		1	1	1	1	1	1	1	1	1	1	1	1	1	1	1	1	1	1	1	1	1	1	1	1	1
YY1	MA0095.2	1	1		1		1	1	1	1	1	1	1	1	1	1	1	1	1	1	1	1	1	1	1	1	1	1	1	1	1
THAP1	MA0597.1	1	1		1		1	1	1	1	1	1	1	1	1	1	1	1	1	1	1	1	1	1	1	1	1	1	1	1	1
Gfi1b	MA0483.1	1	1		1		1	1	1	1	1	1	1	1	1	1	1	1	1	1	1	1	1	1	1	1	1	1	1	1	1
ETS1	MA0098.1	1	1		1		1	1	1	1	1	1	1	1	1	1	1	1	1	1	1	1	1	1	1	1	1	1	1	1	1
MAX	MA0058.2	1	1		1		1	1	1	1	1	1	1	1	1	1	1	1	1	1	1	1	1	1	1	1	1	1	1	1	1	1
Erg	MA0474.1	1	1		1		1	1	1	1	1	1	1	1	1	1	1	1	1	1	1	1	1	1	1	1	1	1	1	1	1
RREB1	MA0073.1	1	1		1		1	1	1	1	1	1	1	1	1	1	1	1	1	1	1	1	1	1	1	1	1	1	1	1	1	1
REL	MA0101.1	1	1		1		1	1	1	1	1	1	1	1	1	1	1	1	1	1	1	1	1	1	1	1	1	1	1	1	1
Meis1	MA0498.1	1	1		1		1	1	1	1	1	1	1	1	0.127309	1	1	1	1	1	1	1	1	1	1	1	1	1	1	1	1
FOSL2	MA0478.1	1	1		1		1	1	1	1	1	1	1	1	1	1	1	1	1	1	1	1	1	1	1	1	1	1	1	1
NRF1	MA0506.1	1	1		1		1	1	1	1	1	1	1	1	1	1	1	1	1	1	1	1	1	1	1	1	1	1	1	1	1
TAL1::GATA1	MA0140.2	1	1		1		1	1	1	1	1	1	1	1	1	1	1	1	1	1	1	1	1	1	1	1	1	1	1	1	1
ESRRA	MA0592.1	1	1		1		1	1	1	1	1	1	1	1	1	1	1	1	1	1	1	1	1	1	1	1	1	1	1	1	1
E2F6	MA0471.1	1	1		1		1	1	1	1	1	1	1	1	1	1	1	1	1	1	1	1	1	1	1	1	1	1	1	1	1
NR3C1	MA0113.1	1	1		1		1	1	1	1	1	1	1	1	1	1	1	1	1	1	1	1	1	1	1	1	1	1	1	1	1
Pax6	MA0069.1	1	1		1		1	1	1	1	1	1	1	1	1	1	1	1	1	1	1	1	1	1	1	1	1	1	1	1	1
CTCF	MA0139.1	1	1		1		1	1	1	1	1	1	1	1	1	1	1	1	1	1	1	1	1	1	1	1	1	1	1	1	1
Nobox	MA0125.1	1	1		1		1	1	1	1	1	1	1	1	1	1	1	1	1	1	1	1	1	1	1	1	1	1	1	1	1
Mecom	MA0029.1	1	1		1		1	1	1	1	1	1	1	1	1	1	1	1	1	1	1	1	1	1	1	1	1	1	1	1	1
IRF2	MA0051.1	1	1		1		1	1	1	1	1	1	1	1	1	1	1	1	1	1	1	1	1	1	1	1	1	1	1	1	1
FOXP2	MA0593.1	1	1		1		1	1	1	1	1	1	1	1	1	1	1	1	1	1	1	1	1	1	1	1	1	1	1	1	1	1
Zfp423	MA0116.1	1	1		1		1	1	1	1	1	1	1	1	1	1	1	1	1	1	1	1	1	1	1	1	1	1	1	1	1
GATA3	MA0037.2	1	1		1		1	1	1	1	1	1	1	1	1	1	1	1	1	1	1	1	1	1	1	1	1	1	1	1	1
En1	MA0027.1	1	1		1		1	1	1	1	1	1	1	1	1	1	1	1	1	1	1	1	1	1	1	1	1	1	1	1	1
Hand1::Tcfe2a	MA0092.1	1	1		1		1	1	1	1	1	1	1	1	1	1	1	1	1	1	1	1	1	1	1	1	1	1	1	1	1
FOXI1	MA0042.1	1	1		1		1	1	1	1	1	1	1	1	1	1	1	1	1	1	1	1	1	1	1	1	1	1	1	1	1	1
TFAP2A	MA0003.1	1	1		1		1	1	1	1	1	1	1	1	1	1	1	1	1	1	1	1	1	1	1	1	1	1	1	1	1
MZF1_5-13	MA0057.1	1	1		1		1	1	1	1	1	1	1	1	1	1	1	1	1	1	1	1	1	1	1	1	1	1	1	1	1
Gata4	MA0482.1	1	1		1		1	1	1	1	1	1	1	1	1	1	1	1	1	1	1	1	1	1	1	1	1	1	1	1	1
SPIB	MA0081.1	1	1		1		1	1	1	1	1	1	1	1	1	1	1	1	1	1	1	1	1	1	1	1	1	1	1	1	1	1
Tcfcp2l1	MA0145.2	1	1		1		1	1	1	1	1	1	1	1	1	1	1	1	1	1	1	1	1	1	1	1	1	1	1	1	1
Tcfcp2l1	MA0145.1	1	1		1		1	1	1	1	1	1	1	1	1	1	1	1	1	1	1	1	1	1	1	1	1	1	1	1	1
Gata1	MA0035.3	1	1		1		1	1	1	1	1	1	1	1	1	1	1	1	1	1	1	1	1	1	1	1	1	1	1	1	1	1
Foxd3	MA0041.1	1	1		1		1	1	1	1	1	1	1	1	1	1	1	1	1	1	1	1	1	1	1	1	1	1	1	1	1
Sox2	MA0143.2	1	1		1		1	1	1	1	1	1	1	1	1	1	1	1	1	1	1	1	1	1	1	1	1	1	1	1	1
Sox2	MA0143.1	1	1		1		1	1	1	1	1	1	1	1	1	1	1	1	1	1	1	1	1	1	1	1	1	1	1	1	1
JUND	MA0491.1	1	1		1		1	1	1	1	1	1	1	1	1	1	1	1	1	1	1	1	1	1	1	1	1	1	1	1	1
SP1	MA0079.3	1	1		1		1	1	1	1	1	1	1	1	1	1	1	1	1	1	1	1	1	1	1	1	1	1	1	1	1
RUNX1	MA0002.1	1	1		1		1	1	1	1	1	1	1	1	1	1	1	1	1	1	1	1	1	1	1	1	1	1	1	1	1
SRF	MA0083.2	1	1		1		1	1	1	1	1	1	1	1	1	1	1	1	1	1	1	1	1	1	1	1	1	1	1	1	1
E2F3	MA0469.1	1	1		1		1	1	1	1	1	1	1	1	1	1	1	1	1	1	1	1	1	1	1	1	1	1	1	1	1
Pax5	MA0014.1	1	1		1		1	1	1	1	1	1	1	1	1	1	1	1	1	1	1	1	1	1	1	1	1	1	1	1	1
HNF1B	MA0153.1	1	1		1		1	1	1	1	1	1	1	1	1	1	1	1	1	1	1	1	1	1	1	1	1	1	1	1	1
Myc	MA0147.2	1	1		1		1	1	1	1	1	1	1	1	1	1	1	1	1	1	1	1	1	1	1	1	1	1	1	1	1
NFKB1	MA0105.3	1	1		1		1	1	1	1	1	1	1	1	1	1	1	1	1	1	1	1	1	1	1	1	1	1	1	1
Tal1::Gata1	MA0140.1	1	1		1		1	1	1	1	1	1	1	1	1	1	1	1	1	1	1	1	1	1	1	1	1	1	1	1	1
SMAD2::SMAD3::SMAD4	MA0513.1	1	1		1		1	1	1	1	1	1	1	1	1	1	1	1	1	1	1	1	1	1	1	1	1	1	1	1	1
Hltf	MA0109.1	1	1		1		1	1	1	1	1	1	1	1	1	1	1	1	1	1	1	1	1	1	1	1	1	1	1	1	1
PPARG::RXRA	MA0065.2	1	1		1		1	1	1	1	1	1	1	1	1	1	1	1	1	1	1	1	1	1	1	1	1	1	1	1	1
MAFK	MA0496.1	1	1		1		1	1	1	1	1	1	1	1	1	1	1	1	1	1	1	1	1	1	1	1	1	1	1	1	1
Nr2e3	MA0164.1	1	1		1		1	1	1	1	1	1	1	1	1	1	1	1	1	1	1	1	1	1	1	1	1	1	1	1	1
Crx	MA0467.1	1	1		1		1	1	1	1	1	1	1	1	1	1	1	1	1	1	1	1	1	1	1	1	1	1	1	1	1
Mafb	MA0117.1	1	1		1		1	1	1	1	1	1	1	1	1	1	1	1	1	1	1	1	1	1	1	1	1	1	1	1	1
Stat6	MA0520.1	1	1		1		1	1	1	1	1	1	1	1	1	1	1	0.33846	1	1	1	1	1	1	1	1	1	1	1	1	1	1
FOXC1	MA0032.1	1	1		1		1	1	1	1	1	1	1	1	1	1	1	1	1	1	1	1	1	1	1	1	1	1	1	1	1
IRF1	MA0050.2	1	1		1		1	1	1	1	1	1	1	1	1	1	1	1	1	1	1	1	1	1	1	1	1	1	1	1	1	1
Myb	MA0100.2	1	1		1		1	1	1	1	1	1	1	1	1	1	1	1	1	1	1	1	1	1	1	1	1	1	1	1	1
SP2	MA0516.1	1	1		1		1	1	1	1	1	1	1	1	1	1	1	1	1	1	1	1	1	1	1	1	1	1	1	1	1	1
CDX2	MA0465.1	1	1		1		1	1	1	1	1	1	1	1	1	1	1	1	1	1	1	1	1	1	1	1	1	1	1	1
Pou5f1::Sox2	MA0142.1	1	1		1		1	1	1	1	1	1	1	1	1	1	1	1	1	1	1	1	1	1	1	1	1	1	1	1	1
FOS	MA0476.1	1	1		1		1	1	1	1	1	1	1	1	1	1	1	1	1	1	1	1	1	1	1	1	1	1	1	1	1
Egr1	MA0162.1	1	1		1		1	1	1	1	1	1	1	1	1	1	1	1	1	1	1	1	1	1	1	1	1	1	1	1	1
TCF7L2	MA0523.1	1	1		1		1	1	1	1	1	1	1	1	1	1	1	1	1	1	1	1	1	1	1	1	1	1	1	1	1
MAFF	MA0495.1	1	1		1		1	1	1	1	1	1	1	1	1	1	1	1	1	1	1	1	1	1	1	1	1	1	1	1	1
POU2F2	MA0507.1	1	1		1		1	1	1	1	1	1	1	1	1	1	1	1	1	1	1	1	1	1	1	1	1	1	1	1	1
NR4A2	MA0160.1	1	1		1		1	1	1	1	1	1	1	1	1	1	1	1	1	1	1	1	1	1	1	1	1	1	1	1	1
ESR1	MA0112.1	1	1		1		1	1	1	1	1	1	1	1	1	1	1	1	1	1	1	1	1	1	1	1	1	1	1	1	1
Cebpa	MA0102.1	1	1		1		1	1	1	1	1	1	1	1	1	1	1	1	1	1	1	1	1	1	1	1	1	1	1	1	1
Hoxc9	MA0485.1	1	1		1		1	1	1	1	1	1	1	1	1	1	1	1	1	1	1	1	1	1	1	1	1	1	1	1	1	1
NFKB1	MA0105.2	1	1		1		1	1	1	1	1	1	1	1	1	1	1	1	1	1	1	1	1	1	1	1	1	1	1	1	1
FOXA1	MA0148.1	1	1		1		1	1	1	1	1	1	1	1	1	1	1	1	1	1	1	1	1	1	1	1	1	1	1	1	1
FOXA1	MA0148.2	1	1		1		1	1	1	1	1	1	1	1	1	1	1	1	1	1	1	1	1	1	1	1	1	1	1	1	1
NFE2L2	MA0150.1	1	1		1		1	1	1	1	1	1	1	1	1	1	1	1	1	1	1	1	1	1	1	1	1	1	1	1	1
EHF	MA0598.1	1	1		1		1	1	1	1	1	1	1	1	1	1	1	1	1	1	1	1	1	1	1	1	1	1	1	1	1
RXRA::VDR	MA0074.1	1	1		1		1	1	1	1	1	1	1	1	1	1	1	1	1	1	1	1	1	1	1	1	1	1	1	1	1
STAT1	MA0137.3	1	1		1		1	1	1	1	1	1	1	1	1	1	1	1	1	1	1	1	1	1	1	1	1	1	1	1	1
CEBPA	MA0102.2	1	1		1		1	1	1	1	1	1	1	1	1	1	1	1	1	1	1	1	1	1	1	1	1	1	1	1	1	1
Nfe2l2	MA0150.2	1	1		1		1	1	1	1	1	1	1	1	1	1	1	1	1	1	1	1	1	1	1	1	1	1	1	1	1
Pax4	MA0068.1	1	1		1		1	1	1	1	1	1	1	1	1	1	1	1	1	1	1	1	1	1	1	1	1	1	1	1	1
Nr1h3::Rxra	MA0494.1	1	1		1		1	1	1	1	1	1	1	1	1	1	1	1	1	1	1	1	1	1	1	1	1	1	1	1	1	1
SRY	MA0084.1	1	1		1		1	1	1	1	1	1	1	1	1	1	1	1	1	1	1	1	1	1	1	1	1	1	1	1	1
Foxo1	MA0480.1	1	1		1		1	1	1	1	1	1	1	1	1	1	1	1	1	1	1	1	1	1	1	1	1	1	1
ESR2	MA0258.1	1	1		1		1	1	1	1	1	1	1	1	1	1	1	1	1	1	1	1	1	1	1	1	1	1	1	1	1
ZEB1	MA0103.1	1	1		1		1	1	1	1	1	1	1	1	1	1	1	1	1	1	1	1	1	1	1	1	1	1	1	1	1	1
PLAG1	MA0163.1	1	1		1		1	1	1	1	1	1	1	1	1	1	1	1	1	1	1	1	1	1	1	1	1	1	1	1	1
Lhx3	MA0135.1	1	1		1		1	1	1	1	1	1	1	1	1	1	1	1	1	1	1	1	1	1	1	1	1	1	1	1	1
STAT1	MA0137.2	1	1		1		1	1	1	1	1	1	1	1	1	1	1	1	1	1	1	1	1	1	1	1	1	1	1	1	1	1
JUNB	MA0490.1	1	1		1		1	1	1	1	1	1	1	1	1	1	1	1	1	1	1	1	1	1	1	1	1	1	1	1	1
FOXO3	MA0157.1	1	1		1		1	1	1	1	1	1	1	1	1	1	1	1	1	1	1	1	1	1	1	1	1	1	1	1	1
CEBPA	MA0102.3	1	1		1		1	1	1	1	1	1	1	1	1	1	1	1	1	1	1	1	1	1	1	1	1	1	1	1	1
FOSL1	MA0477.1	1	1		1		1	1	1	1	1	1	1	1	1	1	1	1	1	1	1	1	1	1	1	1	1	1	1	1	1
KLF5	MA0599.1	1	1		1		1	1	1	1	1	1	1	1	1	1	1	1	1	1	1	1	1	1	1	1	1	1	1	1	1	1
CEBPB	MA0466.1	1	1		1		1	1	1	1	1	1	1	1	1	1	1	1	1	1	1	1	1	1	1	1	1	1	1	1	1
RXR::RAR_DR5	MA0159.1	1	1		1		1	1	1	1	1	1	1	1	1	1	1	1	1	1	1	1	1	1	1	1	1	1	1	1	1
FOXA1	MA0148.3	1	1		1		1	1	1	1	1	1	1	1	1	1	1	1	1	1	1	1	1	1	1	1	1	1	1	1	1
TP63	MA0525.1	1	1		1		1	1	1	1	1	1	1	1	1	1	1	1	1	1	1	1	1	1	1	1	1	1	1	1	1
T	MA0009.1	1	1		1		1	1	1	1	1	1	1	1	1	1	1	1	1	1	1	1	1	1	1	1	1	1	1	1	1
PAX5	MA0014.2	1	1		1		1	1	1	1	1	1	1	1	1	1	1	1	1	1	1	1	1	1	1	1	1	1	1	1	1
ARID3A	MA0151.1	1	1		1		1	1	1	1	1	1	1	1	1	1	1	1	1	1	1	1	1	1	1	1	1	1	1	1	1
REST	MA0138.2	1	1		1		1	1	1	1	1	1	1	1	1	1	1	1	1	1	1	1	1	1	1	1	1	1	1	1
HSF1	MA0486.1	1	1		1		1	1	1	1	1	1	1	1	1	1	1	1	1	1	1	1	1	1	1	1	1	1	1	1	1
EBF1	MA0154.1	1	1		1		1	1	1	1	1	1	1	1	1	1	1	1	1	1	1	1	1	1	1	1	1	1	1	1	1
Tcf3	MA0522.1	1	1		1		1	1	1	1	1	1	1	1	1	1	1	1	1	1	1	1	1	1	1	1	1	1	1	1	1	1
TBP	MA0108.1	1	1		1		1	1	1	1	1	1	1	1	1	1	1	1	1	1	1	1	1	1	1	1	1	1	1	1
JUN::FOS	MA0099.1	1	1		1		1	1	1	1	1	1	1	1	1	1	1	1	1	1	1	1	1	1	1	1	1	1	1	1	1
ESR2	MA0258.2	1	1		1		1	1	1	1	1	1	1	1	1	1	1	1	1	1	1	1	1	1	1	1	1	1	1	1	1
Gata1	MA0035.2	1	1		1		1	1	1	1	1	1	1	1	1	1	1	1	1	1	1	1	1	1	1	1	1	1	1	1	1
EGR2	MA0472.1	1	1		1		1	1	1	1	1	1	1	1	1	1	1	1	1	1	1	1	1	1	1	1	1	1	1	1	1
ZBTB33	MA0527.1	1	1		1		1	1	1	1	1	1	1	1	1	1	1	1	1	1	1	1	1	1	1	1	1	1	1	1	1	1
Sox17	MA0078.1	1	1		1		1	1	1	1	1	1	1	1	1	1	1	1	1	1	1	1	1	1	1	1	1	1	1	1	1
Atoh1	MA0461.1	1	1		1		1	1	1	1	1	1	1	1	1	1	1	1	1	1	1	1	1	1	1	1	1	1	1	1	1
Prrx2	MA0075.1	1	1		1		1	1	1	1	1	1	1	1	1	1	1	1	1	1	1	1	1	1	1	1	1	1	1	1	1
Foxa2	MA0047.2	1	1		1		1	1	1	1	1	1	1	1	1	1	1	1	1	1	1	1	1	1	1	1	1	1	1	1	1
DUX4	MA0468.1	1	1		1		1	1	1	1	1	1	1	1	1	1	1	1	1	1	1	1	1	1	1	1	1	1	1	1	1	1
NR1H2::RXRA	MA0115.1	1	1		1		1	1	1	1	1	1	1	1	1	1	1	1	1	1	1	1	1	1	1	1	1	1	1	1	1	1
PPARG	MA0066.1	1	1		1		1	1	1	1	1	1	1	1	1	1	1	1	1	1	1	1	1	1	1	1	1	1	1	1	1	1
SOX10	MA0442.1	1	1		1		1	1	1	1	1	1	1	1	1	1	1	1	1	1	1	1	1	1	1	1	1	1	1	1	1
ZNF354C	MA0130.1	0.182521	1		1		1	1	1	1	1	1	1	1	1	1	1	1	1	1	1	1	1	1	1	1	1	1	1	1	1
RUNX1	MA0002.2	1	1		1		1	1	1	1	1	1	1	1	1	1	1	1	1	1	1	1	1	1	1	1	1	1	1	1	1
HNF4A	MA0114.1	1	1		1		1	1	1	1	1	1	1	1	1	1	1	1	1	1	1	1	1	1	1	1	1	1	1	1
RELA	MA0107.1	1	1		1		1	1	1	1	1	1	1	1	1	1	1	1	1	1	1	1	1	1	1	1	1	1	1	1	1	1
GATA2	MA0036.1	1	1		1		1	1	1	1	1	1	1	1	1	1	1	1	1	1	1	1	1	1	1	1	1	1	1	1	1	1
Sox5	MA0087.1	1	1		1		1	1	1	1	1	1	1	1	1	1	1	1	1	1	1	1	1	1	1	1	1	1	1	1	1
TBP	MA0108.2	1	1		1		1	1	1	1	1	1	1	1	1	1	1	1	1	1	1	1	1	1	1	1	1	1	1	1	1
STAT1	MA0137.1	1	1		1		1	1	1	1	1	1	1	1	1	1	1	1	1	1	1	1	1	1	1	1	1	1	1	1	1
Pdx1	MA0132.1	1	1		1		1	1	1	1	1	1	1	1	1	1	1	1	1	1	1	1	1	1	1	1	1	1	1	1	1	1
Foxq1	MA0040.1	1	1		1		1	1	1	1	1	1	1	1	1	1	1	1	1	1	1	1	1	1	1	1	1	1	1	1	1	1
Stat4	MA0518.1	1	1		1		1	1	1	1	1	1	1	1	1	1	1	1	1	1	1	1	1	1	1	1	1	1	1	1	1
Esrrb	MA0141.1	1	1		1		1	1	1	1	1	1	1	1	1	1	1	1	1	1	1	1	1	1	1	1	1	1	1	1	1
BRCA1	MA0133.1	1	1		1		1	1	1	1	1	1	1	1	1	1	1	1	1	1	1	1	1	1	1	1	1	1	1	1	1	1
HNF4G	MA0484.1	1	1		1		1	1	1	1	1	1	1	1	1	1	1	1	1	1	1	1	1	1	1	1	1	1	1	1	1
FOXD1	MA0031.1	1	1		1		1	1	1	1	1	1	1	1	1	1	1	1	1	1	1	1	1	1	1	1	1	1	1	1	1
JUN	MA0489.1	1	1		1		1	1	1	1	1	1	1	1	1	1	1	1	1	1	1	1	1	1	1	1	1	1	1	1	1
RORA_1	MA0071.1	1	1		1		1	1	1	1	1	1	1	1	1	1	1	1	1	1	1	1	1	1	1	1	1	1	1	1	1	1
Esrrb	MA0141.2	1	1		1		1	1	1	1	1	1	1	1	1	1	1	1	1	1	1	1	1	1	1	1	1	1	1	1	1
Zfx	MA0146.1	1	1		1		1	1	1	1	1	1	1	1	1	1	1	1	1	1	1	1	1	1	1	1	1	1	1	1	1	1
PBX1	MA0070.1	1	1		1		1	1	1	1	1	1	1	1	1	1	1	1	1	1	1	1	1	1	1	1	1	1	1	1	1
Zfx	MA0146.2	1	1		1		1	1	1	1	1	1	1	1	1	1	1	1	1	1	1	1	1	1	1	1	1	1	1	1	1
Ar	MA0007.1	1	1		1		1	1	1	1	1	1	1	1	1	1	1	1	1	1	1	1	1	1	1	1	1	1	1	1	1
Spz1	MA0111.1	1	1		1		1	1	1	1	1	1	1	1	1	1	1	1	1	1	1	1	1	1	1	1	1	1	1	1	1
Tcf12	MA0521.1	1	1		1		1	1	1	1	1	1	1	1	1	1	1	1	1	1	1	1	1	1	1	1	1	1	1	1	1
REST	MA0138.1	1	1		1		1	1	1	1	1	1	1	1	1	1	1	1	1	1	1	1	1	1	1	1	1	1	1	1	1
SRF	MA0083.1	1	1		1		1	1	1	1	1	1	1	1	1	1	1	1	1	1	1	1	1	1	1	1	1	1	1	1
TFAP2A	MA0003.2	1	1		1		1	1	1	1	1	1	1	1	1	1	1	1	1	1	1	1	1	1	1	1	1	1	1	1	1
TP53	MA0106.1	1	1		1		1	1	1	1	1	1	1	1	1	1	1	1	1	1	1	1	1	1	1	1	1	1	1	1	1
Bach1::Mafk	MA0591.1	1	1		1		1	1	1	1	1	1	1	1	1	1	1	1	1	1	1	1	1	1	1	1	1	1	1	1	1
Myog	MA0500.1	1	1		1		1	1	1	1	1	1	1	1	1	1	1	1	1	1	1	1	1	1	1	1	1	1	1	1	1
Hoxa9	MA0594.1	1	1		1		1	1	1	1	1	1	1	1	1	1	1	1	1	1	1	1	1	1	1	1	1	1	1	1	1
EGR1	MA0162.2	1	1		1		1	1	1	1	1	1	1	1	1	1	1	1	1	1	1	1	1	1	1	1	1	1	1	1
Klf4	MA0039.2	1	1		1		1	1	1	1	1	1	1	1	1	1	1	1	1	1	1	1	1	1	1	1	1	1	1	1	1
FOXL1	MA0033.1	1	1		1		1	1	1	1	1	1	1	1	1	1	1	1	1	1	1	1	1	1	1	1	1	1	1	1	1
TP53	MA0106.2	1	1		1		1	1	1	1	1	1	1	1	1	1	1	1	1	1	1	1	1	1	1	1	1	1	1	1	1
NFIC	MA0161.1	1	1		1		1	1	1	1	1	1	1	1	1	1	1	1	1	1	1	1	1	1	1	1	1	1	1	1	1
IRF1	MA0050.1	1	1		1		1	1	1	1	1	1	1	1	1	1	1	1	1	1	1	1	1	1	1	1	1	1	1	1	1
RORA_2	MA0072.1	1	1		1		1	1	1	1	1	1	1	1	1	1	1	1	1	1	1	1	1	1	1	1	1	1	1	1	1	1
Gata1	MA0035.1	1	1		1		1	1	1	1	1	1	1	1	1	1	1	1	1	1	1	1	1	1	1	1	1	1	1	1	1
NFKB1	MA0105.1	1	1		1		1	1	1	1	1	1	1	1	1	1	1	1	1	1	1	1	1	1	1	1	1	1	1	1	1	1
TFAP2C	MA0524.1	1	1		1		1	1	1	1	1	1	1	1	1	1	1	1	1	1	1	1	1	1	1	1	1	1	1	1	1
NR3C1	MA0113.2	1	1		1		1	1	1	1	1	1	1	1	1	1	1	1	1	1	1	1	1	1	1	1	1	1	1	1	1
SP1	MA0079.1	1	1		1		1	1	1	1	1	1	1	1	1	1	1	1	1	1	1	1	1	1	1	1	1	1	1	1	1	1
FOXF2	MA0030.1	1	1		1		1	1	1	1	1	1	1	1	1	1	1	1	1	1	1	1	1	1	1	1	1	1	1	1	1
EBF1	MA0154.2	1	1		1		1	1	1	1	1	1	1	1	1	1	1	1	1	1	1	1	1	1	1	1	1	1	1	1	1
Stat3	MA0144.1	1	1		1		1	1	1	1	1	1	1	1	1	1	1	1	1	1	1	1	1	1	1	1	1	1	1	1	1
HNF4A	MA0114.2	0.0446415	1		1		1	1	1	1	1	1	1	1	1	1	1	1	1	1	1	1	1	1	1	1	1	1	1	1	1
STAT3	MA0144.2	1	1		1		1	1	1	1	1	1	1	1	1	1	1	1	1	1	1	1	1	1	1	1	1	1	1	1	1
Myod1	MA0499.1	1	1		1		1	1	1	1	1	1	1	1	1	1	1	1	1	1	1	1	1	1	1	1	1	1	1	1	1
RUNX2	MA0511.1	1	1		1		1	1	1	1	1	1	1	1	1	1	0.360807	1	1	1	1	1	1	1	1	1	1	1	1	1	1
SOX9	MA0077.1	1	1		1		1	1	1	1	1	1	1	1	1	1	1	1	1	1	1	1	1	1	1	1	1	1	1	1	1
Klf1	MA0493.1	1	1		1		1	1	1	1	1	1	1	1	1	1	1	1	1	1	1	1	1	1	1	1	1	1	1	1	1
E2F4	MA0470.1	1	1		1		1	1	1	1	1	1	1	1	1	1	1	1	1	1	1	1	1	1	1	1	1	1	1	1	1
znf143	MA0088.1	1	1		1		1	1	1	1	1	1	1	1	1	1	1	1	1	1	1	1	1	1	1	1	1	1	1	1	1
HNF1A	MA0046.1	1	1		1		1	1	1	1	1	1	1	1	1	1	1	1	1	1	1	1	1	1	1	1	1	1	1	1	1	1
STAT2::STAT1	MA0517.1	1	1		1		1	1	1	1	1	1	1	1	1	1	1	1	1	1	1	1	1	1	1	1	1	1	1	1	1
GATA2	MA0036.2	1	1		1		1	1	1	1	1	1	1	1	1	1	1	1	1	1	1	1	1	1	1	1	1	1	1	1	1
INSM1	MA0155.1	1	1		1		1	1	1	1	1	1	1	1	1	1	1	1	1	1	1	1	1	1	1	1	1	1	1	1
Nkx2-5	MA0063.1	1	1		1		1	1	1	1	1	1	1	1	1	1	1	1	1	1	1	1	1	1	1	1	1	1	1	1	1
NHLH1	MA0048.1	1	1		1		1	1	1	1	1	1	1	1	1	1	1	1	1	1	1	1	1	1	1	1	1	1	1	1	1
Stat5a::Stat5b	MA0519.1	1	1		1		1	1	1	1	1	1	1	1	1	1	1	1	1	1	1	1	1	1	1	1	1	1	1	1	1
ESR1	MA0112.2	1	1		1		1	1	1	1	1	1	1	1	1	1	1	1	1	1	1	1	1	1	1	1	1	1	1	1	1
Bcl6	MA0463.1	1	1		1		1	1	1	1	1	1	1	1	1	1	1	1	1	1	1	1	1	1	1	1	1	1	1	1	1	1
NKX3-1	MA0124.1	1	1		1		1	1	1	1	1	1	1	1	1	1	1	1	1	1	1	1	1	1	1	1	1	1	1	1	1
PPARG::RXRA	MA0065.1	1	1		1		1	1	1	1	1	1	1	1	1	1	1	1	1	1	1	1	1	1	1	1	1	1	1	1	1
FOXH1	MA0479.1	1	1		1		1	1	1	1	1	1	1	1	1	1	1	1	1	1	1	1	1	1	1	1	1	1	1	1
Sox2	MA0143.3	1	1		1		1	1	1	1	1	1	1	1	1	1	1	1	1	1	1	1	1	1	1	1	1	1	1	1	1
Nr5a2	MA0505.1	1	1		1		1	1	1	1	1	1	1	1	1	1	1	1	1	1	1	1	1	1	1	1	1	1	1	1	1	1
Spi1	MA0080.3	1	1		1		1	1	1	1	1	1	1	1	1	1	1	1	1	1	1	1	1	1	1	1	1	1	1	1
JUN::FOS	MA0099.2	1	1		1		1	1	1	1	1	1	1	1	1	1	1	1	1	1	1	1	1	1	1	1	1	1	1	1	1
BATF::JUN	MA0462.1	1	1		1		1	1	1	1	1	1	1	1	1	1	1	1	1	1	1	1	1	1	1	1	1	1	1	1	1	1
TLX1::NFIC	MA0119.1	1	1		1		1	1	1	1	1	1	1	1	1	1	1	1	1	1	1	1	1	1	1	1	1	1	1	1	1
YY1	MA0095.1	1	1		1		1	1	1	1	1	1	1	1	1	1	1	1	1	1	1	1	1	1	1	1	1	1	1	1	1
TEAD1	MA0090.1	1	1		1		1	1	1	1	1	1	1	1	1	1	1	1	1	1	1	1	1	1	1	1	1	1	1	1	1	1
E2F1	MA0024.2	1	1		1		1	1	1	1	1	1	1	1	1	1	1	1	1	1	1	1	1	1	1	1	1	1	1	1	1
Foxa2	MA0047.1	1	1		1		1	1	1	1	1	1	1	1	1	1	1	1	1	1	1	1	1	1	1	1	1	1	1	1	1
TAL1::TCF3	MA0091.1	1	1		1		1	1	1	1	1	1	1	1	1	1	1	1	1	1	1	1	1	1	1	1	1	1	1	1	1	1
														1	1	1	1	1	1	1	1	1	1	1	1	1	1	1	1	1	1
														1	1	1	1	1	1	1	1	1	1	1	1	1	1	1	1	1	1
POSITIONAL ANALYSIS: W_SIZE = 10 W_STEP = 5														1	1	1	1	1	1	1	1	1	1	1	1	1	1	1	1	1	1
														1	1	1	1	1	1	1	1	1	1	1	1	1	1	1	1	1	1

## Sheet: hep SREBP1 pravastati
NAME	ID	REG_N	L_PVALUE	O/U	G_PVALUE	O/U	R_AVG	R_STDEV	F_AVG	BG_AVG	SP_COR	PREF_POS	PREF_POS_PV
SREBF1	MA0595.1	114	5.86504e-16	OVER	3.3553e-23	OVER	0.897999	0.074284	0.813773	0.804066	0.1109	[0,10]	1
SREBF2	MA0596.1	114	2.50788e-13	OVER	9.57251e-19	OVER	0.879157	0.08154	0.796415	0.790905	0.1256	[0,10]	1
NFYA	MA0060.1	114	7.33506e-07	OVER	3.513e-18	OVER	0.846155	0.0810077	0.781642	0.760326	0.1992	[3,13]	1
NFYB	MA0502.1	114	0.000161144	OVER	1.42512e-14	OVER	0.821196	0.0804258	0.766894	0.747666	0.1734	[2,12]	1
JUND	MA0492.1	114	0.000321967	OVER	1	OVER	0.778999	0.0554564	0.743542	0.768486	-0.0175	[7,17]	1
JUN	MA0488.1	114	0.00153533	OVER	1	OVER	0.775218	0.0587714	0.741529	0.768924	-0.0239	[6,16]	1
NFYA	MA0060.2	114	0.00510193	OVER	8.48593e-13	OVER	0.775547	0.0756764	0.732677	0.711794	0.1883	[-1,9]	1
Meis1	MA0498.1	114	0.0240975	OVER	1	OVER	0.780107	0.0587058	0.752521	0.77235	-0.0312	[7,17]	1
CREB1	MA0018.2	114	0.035441	OVER	0.00817712	OVER	0.84797	0.0542975	0.821826	0.826808	0.0345	[19,29]	1
HLF	MA0043.1	114	0.0429395	OVER	1	OVER	0.814119	0.0508272	0.789842	0.80733	0.0063	[11,21]	1
Sox17	MA0078.1	114	0.0486118	OVER	1	OVER	0.851425	0.0585905	0.822311	0.841978	0.1113	[-1,9]	1
NFKB1	MA0105.1	114	0.0528383	UNDER	1	UNDER	0.764436	0.0534225	0.791971	0.776023	-0.078	[-35,-25]	1
Pax2	MA0067.1	114	0.0553153	OVER	0.304628	OVER	0.91112	0.0464562	0.889871	0.897554	0.074	[4,14]	1
Nfe2l2	MA0150.2	114	0.106591	OVER	1	UNDER	0.720534	0.0451878	0.699032	0.729951	-0.006	[12,22]	1
CREB1	MA0018.1	114	0.119404	OVER	1.31811e-05	OVER	0.819708	0.0562728	0.795836	0.789701	0.0456	[6,16]	1
GATA3	MA0037.1	114	0.142033	OVER	0.0252099	OVER	0.924074	0.0504941	0.900019	0.905831	-0.0586	[-2,8]	1
NFE2L2	MA0150.1	114	0.294033	OVER	1	UNDER	0.782667	0.0522315	0.761001	0.788023	-0.0022	[-40,-30]	1
USF2	MA0526.1	114	0.306874	OVER	0.127208	OVER	0.80635	0.0626965	0.781553	0.786447	-0.0024	[20,30]	1
NFIC	MA0161.1	114	0.314569	OVER	1	OVER	0.917902	0.0537254	0.895325	0.908228	0.0128	[28,38]	1
CEBPB	MA0466.1	114	0.376484	OVER	1	UNDER	0.78822	0.0623614	0.764131	0.798386	-0.0488	[25,35]	1
Tal1::Gata1	MA0140.1	114	0.664961	OVER	1	OVER	0.759248	0.0653689	0.736943	0.753519	0.0598	[14,24]	1
BATF::JUN	MA0462.1	114	0.726026	OVER	1.59618e-06	UNDER	0.783441	0.0603413	0.760702	0.818195	-0.0134	[-40,-30]	1
CTCF	MA0139.1	114	0.774732	OVER	1	OVER	0.747304	0.0429115	0.731726	0.739084	-0.0635	[-21,-11]	1
USF1	MA0093.2	114	0.82144	OVER	0.169303	OVER	0.795453	0.0630047	0.772749	0.775967	-0.0503	[5,15]	1
CEBPA	MA0102.2	114	0.895322	OVER	1	UNDER	0.838367	0.0642046	0.815452	0.846497	-0.0731	[9,19]	1
Bach1::Mafk	MA0591.1	114	1	OVER	1	UNDER	0.736819	0.0525966	0.719815	0.740618	0.0004	[2,12]	1
NFE2L1::MafG	MA0089.1	114	1	OVER	1	UNDER	0.907632	0.0602169	0.885198	0.911596	0.109	[-2,8]	0.389441
TFAP2C	MA0524.1	114	1	UNDER	1	OVER	0.789743	0.0486214	0.80721	0.782319	-0.0239	[2,12]	1
NFKB1	MA0105.2	114	1	UNDER	1	OVER	0.740492	0.0507113	0.758135	0.73369	-0.0636	[-35,-25]	1
NFE2::MAF	MA0501.1	114	1	OVER	0.0074644	UNDER	0.713599	0.0554367	0.696653	0.735331	0.0456	[2,12]	1
NFATC2	MA0152.1	114	1	UNDER	2.61834e-07	UNDER	0.818401	0.0694039	0.839741	0.860826	-0.1245	[23,33]	1
RELA	MA0107.1	114	1	UNDER	0.194826	UNDER	0.749861	0.0576209	0.768603	0.767449	-0.0113	[-35,-25]	1
SOX9	MA0077.1	114	1	OVER	1	OVER	0.818279	0.0521533	0.800938	0.815397	0.0801	[54,64]	1
EBF1	MA0154.2	114	1	UNDER	1	UNDER	0.80451	0.0515018	0.820715	0.809959	-0.185	[25,35]	1
DUX4	MA0468.1	114	1	OVER	1	UNDER	0.764477	0.0608949	0.744848	0.775932	0.0505	[5,15]	1
Cebpa	MA0102.1	114	1	OVER	1	UNDER	0.81896	0.0553533	0.802919	0.829176	-0.0863	[-14,-4]	1
ZEB1	MA0103.1	114	1	OVER	1	OVER	0.899279	0.0600102	0.882579	0.884947	-0.1988	[18,28]	1
NFKB1	MA0105.3	114	1	UNDER	0.0128695	UNDER	0.754349	0.0595778	0.772393	0.776896	-0.1913	[35,45]	1
RUNX1	MA0002.2	114	1	UNDER	0.00113039	UNDER	0.801936	0.0455953	0.816189	0.821855	0.2094	[-20,-10]	1
TP53	MA0106.1	114	1	UNDER	0.0468701	UNDER	0.65555	0.0383333	0.666888	0.668773	0.04	[40,50]	1
Pax5	MA0014.1	114	1	OVER	0.0623861	OVER	0.805758	0.0350197	0.79649	0.793949	0.1121	[-55,-45]	1
MAFF	MA0495.1	114	1	OVER	0.00980735	UNDER	0.724387	0.0539679	0.711006	0.745177	-0.0647	[9,19]	1
Nobox	MA0125.1	114	1	OVER	1	UNDER	0.819934	0.066909	0.80147	0.822992	0.1421	[-1,9]	1
MAFK	MA0496.1	114	1	OVER	0.0592088	UNDER	0.75609	0.0566151	0.741911	0.775262	0.0135	[-68,-58]	1
PAX5	MA0014.2	114	1	OVER	0.0415405	OVER	0.784865	0.0322027	0.776312	0.773653	0.1053	[-41,-31]	1
JUN	MA0489.1	114	1	OVER	5.15599e-07	UNDER	0.759339	0.0619936	0.742247	0.796423	-0.0148	[2,12]	1
JUNB	MA0490.1	114	1	OVER	3.16367e-05	UNDER	0.775941	0.0675135	0.757711	0.81072	-0.0427	[25,35]	1
CEBPA	MA0102.3	114	1	OVER	1	UNDER	0.794004	0.0628265	0.777891	0.809662	-0.1484	[-35,-25]	1
Ets1	MA0098.2	114	1	OVER	1	UNDER	0.783726	0.0560206	0.769372	0.787739	0.0213	[-18,-8]	1
Pax6	MA0069.1	114	1	OVER	1	UNDER	0.731841	0.0434038	0.720728	0.740616	-0.053	[-53,-43]	1
FLI1	MA0475.1	114	1	OVER	1	UNDER	0.808143	0.0604077	0.793165	0.810158	0.0302	[10,20]	1
STAT3	MA0144.2	114	1	UNDER	2.32838e-07	UNDER	0.786436	0.057451	0.801015	0.821685	-0.2973	[-55,-45]	1
JUND	MA0491.1	114	1	OVER	1.96677e-06	UNDER	0.770489	0.060445	0.754602	0.805054	-0.0179	[0,10]	1
Nr5a2	MA0505.1	114	1	UNDER	1	UNDER	0.726842	0.0453985	0.73885	0.734721	-0.0829	[42,52]	1
FOSL1	MA0477.1	114	1	OVER	0.000118198	UNDER	0.775188	0.0644994	0.758536	0.806608	-0.0373	[-40,-30]	1
FOS	MA0476.1	114	1	OVER	8.53933e-07	UNDER	0.777698	0.0652384	0.76061	0.81608	-0.0459	[25,35]	1
JUN::FOS	MA0099.2	114	1	OVER	2.72388e-05	UNDER	0.869796	0.0524396	0.856111	0.896974	-0.0102	[23,33]	1
TFAP2A	MA0003.2	114	1	UNDER	1	OVER	0.760169	0.0488825	0.772684	0.749239	0.0554	[-48,-38]	1
RORA_1	MA0071.1	114	1	UNDER	0.38522	UNDER	0.766102	0.0567412	0.779991	0.782268	-0.1156	[5,15]	1
Erg	MA0474.1	114	1	OVER	1	UNDER	0.80815	0.0621362	0.794078	0.819879	-0.0054	[55,65]	1
Stat5a::Stat5b	MA0519.1	114	1	UNDER	1.32828e-07	UNDER	0.77247	0.0586906	0.785495	0.809113	-0.2202	[10,20]	1
E2F1	MA0024.1	114	1	UNDER	1	OVER	0.76617	0.0610009	0.780051	0.75743	-0.0647	[-56,-46]	1
FOSL2	MA0478.1	114	1	OVER	0.000505033	UNDER	0.781805	0.0628274	0.766968	0.810403	-0.0538	[0,10]	1
TAL1::TCF3	MA0091.1	114	1	OVER	1	UNDER	0.77547	0.0527048	0.763399	0.784432	-0.1782	[-19,-9]	1
Spz1	MA0111.1	114	1	UNDER	1	UNDER	0.826732	0.0327477	0.834403	0.828893	-0.0337	[10,20]	1
Stat4	MA0518.1	114	1	UNDER	3.05758e-06	UNDER	0.763656	0.0561058	0.775986	0.79524	-0.1685	[-58,-48]	1
YY1	MA0095.1	114	1	OVER	1	OVER	0.903929	0.077017	0.886973	0.89816	0.1544	[-2,8]	0.748091
Bcl6	MA0463.1	114	1	UNDER	1.34491e-06	UNDER	0.729419	0.0510561	0.741176	0.758996	-0.1309	[52,62]	1
TP53	MA0106.2	114	1	UNDER	0.0488475	UNDER	0.711303	0.0442276	0.720141	0.72651	0.1112	[22,32]	1
JUN::FOS	MA0099.1	114	1	OVER	2.19442e-06	UNDER	0.830837	0.0637457	0.817604	0.867147	0.0337	[4,14]	1
SMAD2::SMAD3::SMAD4	MA0513.1	114	1	OVER	1	OVER	0.761763	0.0534144	0.751098	0.761296	0.08	[31,41]	1
GATA2	MA0036.1	114	1	OVER	1	OVER	0.951044	0.049564	0.940382	0.949107	-0.1421	[-3,7]	1
MZF1_5-13	MA0057.1	114	1	UNDER	1	OVER	0.861592	0.0458243	0.871422	0.852098	-0.1012	[25,35]	1
TAL1::GATA1	MA0140.2	114	1	OVER	1	UNDER	0.731223	0.0654862	0.717957	0.735143	0.0088	[14,24]	1
RXRA::VDR	MA0074.1	114	1	UNDER	1	UNDER	0.707474	0.0405066	0.715899	0.714233	-0.0883	[42,52]	1
ESR2	MA0258.2	114	1	OVER	1	OVER	0.765763	0.0463765	0.756956	0.758498	-0.0938	[-3,7]	1
STAT1	MA0137.3	114	1	UNDER	5.05136e-05	UNDER	0.753288	0.0633781	0.765155	0.785308	-0.2416	[-15,-5]	1
BRCA1	MA0133.1	114	1	UNDER	1	UNDER	0.886301	0.0495896	0.896066	0.895421	0.0374	[-22,-12]	1
SP2	MA0516.1	114	1	OVER	7.80392e-10	OVER	0.823828	0.0748131	0.809036	0.769944	0.0311	[37,47]	1
SPI1	MA0080.1	114	1	UNDER	1	UNDER	0.912216	0.0614987	0.924335	0.924683	0.0345	[-57,-47]	1
Sox2	MA0143.3	114	1	OVER	1	OVER	0.80797	0.0748025	0.794099	0.80744	0.0123	[54,64]	1
RORA_2	MA0072.1	114	1	UNDER	0.000756115	UNDER	0.712679	0.0512157	0.724496	0.735523	-0.2061	[17,27]	1
MAX	MA0058.1	114	1	OVER	1	OVER	0.796103	0.0648676	0.783843	0.7813	-0.1783	[20,30]	1
Mycn	MA0104.1	114	1	OVER	0.0202958	OVER	0.838769	0.0695939	0.82595	0.813237	-0.1698	[18,28]	1
STAT2::STAT1	MA0517.1	114	1	UNDER	2.33854e-05	UNDER	0.709244	0.0651926	0.721138	0.743235	-0.0578	[-58,-48]	1
INSM1	MA0155.1	114	1	UNDER	1	OVER	0.811412	0.0461606	0.820599	0.800689	-0.0456	[51,61]	1
SP1	MA0079.3	114	1	OVER	1.6923e-09	OVER	0.860486	0.080692	0.845288	0.803511	0.0097	[35,45]	1
NR4A2	MA0160.1	114	1	OVER	1	OVER	0.863097	0.053732	0.852632	0.853369	-0.1176	[4,14]	1
KLF5	MA0599.1	114	1	OVER	6.5692e-10	OVER	0.884052	0.0756934	0.869726	0.829295	-0.0727	[35,45]	1
Gata1	MA0035.1	114	1	OVER	1	OVER	0.949677	0.045625	0.941168	0.940589	0.1079	[-7,3]	1
ELK4	MA0076.2	114	1	OVER	1	OVER	0.800344	0.0555655	0.789588	0.790535	0.0154	[-55,-45]	1
REST	MA0138.1	114	1	UNDER	1	UNDER	0.697453	0.0377478	0.704368	0.69795	0.0097	[9,19]	1
Myod1	MA0499.1	114	1	OVER	1	OVER	0.806975	0.0575752	0.797034	0.806859	0.055	[-44,-34]	1
Rfx1	MA0509.1	114	1	UNDER	1	OVER	0.743638	0.0552949	0.754027	0.737242	-0.1071	[2,12]	1
PLAG1	MA0163.1	114	1	UNDER	0.00878441	OVER	0.746972	0.0569211	0.756974	0.724888	-0.0093	[52,62]	1
ESR2	MA0258.1	114	1	OVER	1	OVER	0.755964	0.0428666	0.748868	0.753149	-0.1748	[-6,4]	1
EHF	MA0598.1	114	1	OVER	1	UNDER	0.821399	0.0702328	0.809252	0.829838	0.0437	[24,34]	1
STAT1	MA0137.2	114	1	UNDER	0.000574308	UNDER	0.722701	0.0564844	0.732314	0.748245	-0.227	[-63,-53]	1
Zfx	MA0146.1	114	1	UNDER	1.91425e-06	OVER	0.804855	0.068798	0.81647	0.765482	-0.0451	[42,52]	1
Arnt::Ahr	MA0006.1	114	1	OVER	0.000192001	OVER	0.870828	0.074405	0.85854	0.835373	0.0154	[13,23]	1
Zfx	MA0146.2	114	1	UNDER	1.83462e-06	OVER	0.804413	0.0689212	0.816019	0.764911	-0.0426	[17,27]	1
T	MA0009.1	114	1	OVER	1	UNDER	0.705927	0.0546128	0.697111	0.712257	0.0659	[50,60]	1
Foxa2	MA0047.1	114	1	OVER	1	UNDER	0.803299	0.0556487	0.793896	0.815202	0.138	[-4,6]	1
NR1H2::RXRA	MA0115.1	114	1	UNDER	1	UNDER	0.635818	0.0569842	0.645263	0.639039	0.0101	[58,68]	1
PBX1	MA0070.1	114	1	OVER	1	UNDER	0.757914	0.0577521	0.74797	0.759856	0.0558	[6,16]	1
HNF4A	MA0114.2	114	1	UNDER	1	OVER	0.775484	0.0628693	0.785387	0.769707	0.0238	[57,67]	1
Hand1::Tcfe2a	MA0092.1	114	1	OVER	0.845996	UNDER	0.838842	0.0466132	0.831209	0.850966	-0.1344	[-15,-5]	1
ESR1	MA0112.2	114	1	OVER	0.849485	OVER	0.69547	0.0423752	0.68911	0.684453	-0.069	[-20,-10]	1
ELF5	MA0136.1	114	1	UNDER	0.000296439	UNDER	0.83956	0.0616882	0.849242	0.868367	0.0213	[-16,-6]	1
Nkx3-2	MA0122.1	114	1	OVER	1	UNDER	0.851868	0.0603029	0.842447	0.858679	0.0526	[-46,-36]	1
SP1	MA0079.2	114	1	OVER	6.0245e-08	OVER	0.871302	0.0681685	0.860533	0.827713	-0.0304	[60,70]	1
NFIL3	MA0025.1	114	1	OVER	0.644476	UNDER	0.742178	0.0704613	0.73189	0.761122	0.0095	[0,10]	1
STAT1	MA0137.1	114	1	UNDER	0.000542367	UNDER	0.717247	0.0611215	0.725855	0.744966	-0.0439	[-58,-48]	1
Gfi1	MA0038.1	114	1	OVER	1	OVER	0.83712	0.0699129	0.826821	0.830404	0.1161	[50,60]	1
Sox6	MA0515.1	114	1	OVER	1	UNDER	0.822894	0.0592826	0.814448	0.826679	0.1183	[55,65]	1
SPI1	MA0080.2	114	1	UNDER	3.83689e-06	UNDER	0.845882	0.0558495	0.854349	0.877068	0.05	[-57,-47]	1
HSF1	MA0486.1	114	1	UNDER	1	UNDER	0.725918	0.0589416	0.734134	0.7385	-0.0607	[12,22]	1
Stat3	MA0144.1	114	1	UNDER	0.0569827	UNDER	0.761053	0.0616781	0.769594	0.782003	-0.1442	[-60,-50]	1
Mycn	MA0104.3	114	1	OVER	1	OVER	0.787305	0.0673517	0.778266	0.776632	-0.1443	[19,29]	1
USF1	MA0093.1	114	1	OVER	1	OVER	0.808084	0.0743737	0.798288	0.790572	-0.1762	[18,28]	1
TLX1::NFIC	MA0119.1	114	1	OVER	1	OVER	0.700648	0.0525689	0.693289	0.695053	0.0666	[-43,-33]	1
SRF	MA0083.1	114	1	OVER	1	UNDER	0.703933	0.0537049	0.697092	0.705626	-0.0288	[11,21]	1
REL	MA0101.1	114	1	UNDER	1	UNDER	0.811574	0.0500067	0.818577	0.821529	-0.1309	[15,25]	1
EBF1	MA0154.1	114	1	UNDER	1	UNDER	0.818147	0.0559557	0.825455	0.821081	0.0536	[25,35]	1
Rxra	MA0512.1	114	1	UNDER	1	UNDER	0.8127	0.0597108	0.820698	0.815129	-0.0714	[30,40]	1
RUNX2	MA0511.1	114	1	UNDER	0.0999455	UNDER	0.764508	0.0447447	0.770799	0.779018	0.224	[47,57]	1
TCF7L2	MA0523.1	114	1	UNDER	0.00697148	UNDER	0.758124	0.0676148	0.766589	0.78474	0.0559	[57,67]	1
HNF4G	MA0484.1	114	1	UNDER	1	OVER	0.790339	0.0622353	0.797904	0.785872	-0.0062	[57,67]	1
NR3C1	MA0113.1	114	1	UNDER	0.00240165	UNDER	0.788058	0.040399	0.792814	0.804996	-0.1057	[29,39]	1
ZBTB33	MA0527.1	114	1	OVER	3.31527e-08	OVER	0.743686	0.064398	0.735359	0.701782	0.1019	[12,22]	1
TFAP2A	MA0003.1	114	1	UNDER	1.59595e-06	OVER	0.898916	0.0591438	0.906438	0.864852	0.1033	[-71,-61]	1
HNF4A	MA0114.1	114	1	UNDER	1	OVER	0.782205	0.0617528	0.789494	0.772772	-0.0913	[31,41]	1
Myc	MA0147.2	114	1	OVER	1	OVER	0.800299	0.0594859	0.793137	0.799584	0.0258	[20,30]	1
ELK4	MA0076.1	114	1	OVER	1	OVER	0.773609	0.0612266	0.766098	0.75902	-0.0047	[44,54]	1
Mecom	MA0029.1	114	1	OVER	1	UNDER	0.709125	0.0684138	0.700751	0.721758	-0.0575	[-28,-18]	1
SRF	MA0083.2	114	1	OVER	0.604926	UNDER	0.713386	0.0558846	0.707133	0.728523	0.0473	[14,24]	1
HNF1A	MA0046.1	114	1	UNDER	0.00145589	UNDER	0.721102	0.0664997	0.729932	0.749762	0.0374	[2,12]	1
NRF1	MA0506.1	114	1	OVER	2.58817e-07	OVER	0.793216	0.0682496	0.785072	0.751482	0.0262	[-15,-5]	1
PPARG::RXRA	MA0065.2	114	1	UNDER	1	UNDER	0.768395	0.0472607	0.773775	0.768982	-0.0079	[57,67]	1
Crx	MA0467.1	114	1	OVER	1	UNDER	0.77409	0.0574283	0.767805	0.782171	-0.0462	[-50,-40]	1
RUNX1	MA0002.1	114	1	UNDER	2.55877e-08	UNDER	0.783434	0.044577	0.789138	0.812662	-0.0112	[50,60]	1
SP1	MA0079.1	114	1	OVER	2.82224e-08	OVER	0.878977	0.0414169	0.873241	0.851897	0.1133	[45,55]	1
FOXL1	MA0033.1	114	1	OVER	0.00349409	UNDER	0.844311	0.0673058	0.835832	0.871932	-0.042	[-51,-41]	1
EGR1	MA0162.2	114	1	OVER	2.85777e-08	OVER	0.822353	0.0652992	0.814952	0.779677	0.0483	[37,47]	1
ELF1	MA0473.1	114	1	OVER	1	UNDER	0.778537	0.0537912	0.77197	0.787158	0.0276	[21,31]	1
POU2F2	MA0507.1	114	1	OVER	0.000622627	UNDER	0.717707	0.0790724	0.709103	0.75332	-0.0297	[-14,-4]	1
AR	MA0007.2	114	1	UNDER	0.0362468	UNDER	0.750919	0.0548724	0.756684	0.770221	0.0795	[2,12]	1
Myc	MA0147.1	114	1	OVER	0.0288944	OVER	0.801107	0.0544886	0.795419	0.781615	-0.0133	[-25,-15]	1
Tcf12	MA0521.1	114	1	OVER	1	UNDER	0.803515	0.0630943	0.79698	0.808396	0.0404	[-45,-35]	1
FOXO3	MA0157.1	114	1	UNDER	0.00149385	UNDER	0.807754	0.0790507	0.815434	0.841774	-0.0763	[54,64]	1
E2F3	MA0469.1	114	1	OVER	6.75915e-07	OVER	0.785769	0.063073	0.779078	0.748376	0.0499	[57,67]	1
MAX	MA0058.2	114	1	OVER	1	UNDER	0.779306	0.0637503	0.772795	0.787268	0.0736	[20,30]	1
Nr2e3	MA0164.1	114	1	OVER	1	UNDER	0.760739	0.0837715	0.75262	0.781528	-0.0293	[-67,-57]	1
REST	MA0138.2	114	1	UNDER	1	UNDER	0.644615	0.0335383	0.648218	0.646047	0.0368	[-45,-35]	1
PPARG::RXRA	MA0065.1	114	1	UNDER	1	OVER	0.686529	0.0593299	0.692232	0.681824	-0.0503	[55,65]	1
Gata1	MA0035.2	114	1	OVER	1	UNDER	0.809813	0.0689257	0.803179	0.815437	-0.0362	[0,10]	1
Hoxa9	MA0594.1	114	1	OVER	1	UNDER	0.77093	0.0584639	0.764959	0.782403	-0.081	[-55,-45]	1
Gata4	MA0482.1	114	1	OVER	1	UNDER	0.808834	0.0629464	0.80299	0.815055	0.0476	[-25,-15]	1
Myb	MA0100.1	114	1	OVER	1	OVER	0.851442	0.0637998	0.845377	0.835961	0.0903	[-26,-16]	1
FOXF2	MA0030.1	114	1	UNDER	0.000849064	UNDER	0.717605	0.0670199	0.724323	0.747319	-0.0265	[-58,-48]	1
Bhlhe40	MA0464.1	114	1	OVER	1	UNDER	0.792564	0.0634488	0.786845	0.793593	-0.0526	[20,30]	1
NR2C2	MA0504.1	114	1	UNDER	0.18589	OVER	0.785231	0.0453992	0.789286	0.771313	0.0108	[-48,-38]	1
Stat6	MA0520.1	114	1	UNDER	6.78895e-06	UNDER	0.745631	0.0595059	0.751383	0.778171	-0.243	[-63,-53]	1
Prrx2	MA0075.1	114	1	OVER	0.00229252	UNDER	0.815075	0.0829092	0.806782	0.849932	0.0633	[7,17]	1
En1	MA0027.1	114	1	UNDER	0.248825	UNDER	0.872653	0.0405816	0.875959	0.884747	-0.0224	[10,20]	1
IRF1	MA0050.1	114	1	UNDER	0.00407133	UNDER	0.749462	0.0655358	0.755158	0.776116	-0.0461	[-29,-19]	1
Myog	MA0500.1	114	1	OVER	1	UNDER	0.812807	0.0629244	0.80738	0.813985	0.0353	[-10,0]	1
SOX10	MA0442.1	114	1	UNDER	0.0797073	UNDER	0.898033	0.0634441	0.903505	0.919001	-0.0992	[53,63]	1
Ddit3::Cebpa	MA0019.1	114	1	OVER	1	UNDER	0.786397	0.0549659	0.781667	0.793172	-0.0804	[-19,-9]	1
Egr1	MA0162.1	114	1	OVER	1.4098e-05	OVER	0.8071	0.0625992	0.801886	0.773805	-0.0346	[-30,-20]	1
GATA3	MA0037.2	114	1	OVER	1	UNDER	0.780961	0.0898619	0.774235	0.793173	-0.003	[-21,-11]	1
Myb	MA0100.2	114	1	UNDER	1	UNDER	0.806195	0.0665739	0.811545	0.820825	-0.0181	[-40,-30]	1
FOXP1	MA0481.1	114	1	UNDER	8.17687e-05	UNDER	0.726966	0.0779676	0.733398	0.765558	-0.0953	[-58,-48]	1
IRF2	MA0051.1	114	1	UNDER	0.00252389	UNDER	0.698024	0.0498529	0.70204	0.718868	-0.0695	[-26,-16]	1
Ar	MA0007.1	114	1	UNDER	1	UNDER	0.744824	0.0366195	0.747799	0.748473	-0.0189	[-4,6]	1
HINFP	MA0131.1	114	1	UNDER	0.440692	OVER	0.763405	0.0486671	0.767356	0.749741	-0.0919	[-60,-50]	1
Nr1h3::Rxra	MA0494.1	114	1	OVER	1	OVER	0.768796	0.0435454	0.765345	0.765147	0.061	[24,34]	1
Foxo1	MA0480.1	114	1	UNDER	0.0173117	UNDER	0.778478	0.0697734	0.78362	0.804358	-0.01	[-60,-50]	1
Sox5	MA0087.1	114	1	OVER	0.000905187	UNDER	0.807081	0.0633128	0.801772	0.835063	0.0367	[3,13]	1
Pdx1	MA0132.1	114	1	OVER	0.0449399	UNDER	0.826113	0.069208	0.820379	0.850065	-0.0025	[3,13]	1
Hoxc9	MA0485.1	114	1	OVER	1	UNDER	0.74351	0.0638093	0.739023	0.758066	-0.0419	[-54,-44]	1
MZF1_1-4	MA0056.1	114	1	UNDER	1	OVER	0.91165	0.0648568	0.916117	0.897023	-0.0649	[23,33]	1
NKX3-1	MA0124.1	114	1	OVER	6.04749e-05	UNDER	0.764993	0.0765998	0.759663	0.803402	0.0307	[-47,-37]	1
RFX2	MA0600.1	114	1	UNDER	1	OVER	0.732303	0.0500047	0.7357	0.724062	-0.1294	[4,14]	1
FEV	MA0156.1	114	1	UNDER	0.000883579	UNDER	0.808221	0.0650371	0.8126	0.836999	0.0134	[64,74]	1
Mafb	MA0117.1	114	1	OVER	0.655136	OVER	0.891963	0.0477381	0.888916	0.879153	0.1094	[-11,-1]	1
FOXC1	MA0032.1	114	1	OVER	0.173019	UNDER	0.870532	0.0916952	0.864636	0.898833	-0.0045	[-56,-46]	1
FOXH1	MA0479.1	114	1	OVER	0.0137835	UNDER	0.769699	0.0585337	0.766044	0.79175	-0.0032	[35,45]	1
Arnt	MA0004.1	114	1	OVER	0.519678	OVER	0.80645	0.0784498	0.801872	0.784825	-0.1477	[-12,-2]	1
ESRRA	MA0592.1	114	1	OVER	1	OVER	0.769326	0.0561476	0.766047	0.768698	-0.0663	[55,65]	1
Tcf3	MA0522.1	114	1	OVER	1	UNDER	0.814515	0.0591586	0.811126	0.817248	-0.0282	[-20,-10]	1
HIF1A::ARNT	MA0259.1	114	1	OVER	0.00286873	OVER	0.841014	0.0622642	0.8372	0.815169	-0.0686	[-66,-56]	1
RFX5	MA0510.1	114	1	UNDER	1	OVER	0.810035	0.0467898	0.812562	0.802647	-0.0686	[2,12]	1
NR2F1	MA0017.1	114	1	UNDER	1	OVER	0.786133	0.0534661	0.78898	0.781474	-0.133	[57,67]	1
Lhx3	MA0135.1	114	1	UNDER	2.80569e-05	UNDER	0.716738	0.0674417	0.720818	0.751646	0.0252	[-59,-49]	1
NHLH1	MA0048.1	114	1	UNDER	1	OVER	0.770738	0.0529331	0.773541	0.763273	0.1323	[1,11]	1
FOXA1	MA0148.2	114	1	OVER	0.261818	UNDER	0.79341	0.0677301	0.789623	0.813493	0.0726	[-65,-55]	1
SRY	MA0084.1	114	1	UNDER	4.59581e-05	UNDER	0.819922	0.0603018	0.823724	0.85051	-0.0516	[49,59]	1
IRF1	MA0050.2	114	1	UNDER	0.00251932	UNDER	0.679652	0.0701838	0.683263	0.708998	-0.0789	[-55,-45]	1
MEF2C	MA0497.1	114	1	OVER	7.70673e-05	UNDER	0.741925	0.062461	0.738595	0.772922	-0.1667	[-68,-58]	1
Nkx2-5	MA0503.1	114	1	OVER	1	OVER	0.816418	0.0436952	0.814028	0.811324	0.0044	[-35,-25]	1
GABPA	MA0062.2	114	1	OVER	1	OVER	0.786678	0.0581477	0.783426	0.774964	-0.0195	[-55,-45]	1
HNF1B	MA0153.1	114	1	UNDER	0.109837	UNDER	0.73563	0.0599912	0.73904	0.754923	0.0067	[-4,6]	1
FOXA1	MA0148.1	114	1	OVER	0.269113	UNDER	0.79247	0.0680521	0.788853	0.812593	0.0694	[-65,-55]	1
Klf4	MA0039.2	114	1	OVER	5.66665e-08	OVER	0.853561	0.0798144	0.849373	0.802433	-0.0599	[35,45]	1
Tcfcp2l1	MA0145.2	114	1	OVER	1	OVER	0.799671	0.0482243	0.797196	0.787432	-0.0017	[22,32]	1
Tcfcp2l1	MA0145.1	114	1	OVER	1	OVER	0.79997	0.0481972	0.797518	0.787735	0.0011	[22,32]	1
Mycn	MA0104.2	114	1	OVER	0.00480191	OVER	0.795746	0.0599357	0.792844	0.771607	-0.0578	[-25,-15]	1
Sox2	MA0143.1	114	1	OVER	0.000303838	UNDER	0.713266	0.0489132	0.71061	0.736082	-0.095	[57,67]	1
Pou5f1::Sox2	MA0142.1	114	1	OVER	1.5229e-06	UNDER	0.698942	0.0565684	0.696179	0.731572	-0.1458	[57,67]	1
FOXA1	MA0148.3	114	1	OVER	0.200704	UNDER	0.773527	0.0636935	0.77019	0.792912	0.081	[-63,-53]	1
ETS1	MA0098.1	114	1	UNDER	1	UNDER	0.938743	0.0590743	0.941492	0.953132	-0.0296	[-37,-27]	1
HOXA5	MA0158.1	114	1	UNDER	3.03588e-06	UNDER	0.869277	0.0422617	0.871524	0.893076	-0.1199	[-46,-36]	1
Sox2	MA0143.2	114	1	OVER	0.000304715	UNDER	0.714055	0.0488535	0.711592	0.73684	-0.0949	[-63,-53]	1
EWSR1-FLI1	MA0149.1	114	1	UNDER	1	UNDER	0.617959	0.0460689	0.620424	0.627444	-0.0507	[54,64]	1
Pax4	MA0068.1	114	1	OVER	0.128809	UNDER	0.723947	0.0383168	0.72225	0.736097	-0.0586	[0,10]	1
SPIB	MA0081.1	114	1	OVER	0.509252	UNDER	0.877246	0.0647168	0.874465	0.895126	-0.0227	[-52,-42]	1
E2F1	MA0024.2	114	1	OVER	2.53225e-09	OVER	0.845394	0.0615265	0.84264	0.802407	0.0263	[-70,-60]	1
Hltf	MA0109.1	114	1	UNDER	0.0365589	UNDER	0.898815	0.059689	0.901333	0.919797	-0.0517	[55,65]	1
Esrrb	MA0141.1	114	1	OVER	1	OVER	0.774253	0.0561454	0.772008	0.774004	-0.0472	[6,16]	1
ZEB1	MA0103.2	114	1	UNDER	1	OVER	0.795339	0.0708333	0.798148	0.789694	-0.0787	[14,24]	1
TP63	MA0525.1	114	1	UNDER	1	UNDER	0.74215	0.0428134	0.743795	0.746468	0.1005	[25,35]	1
E2F6	MA0471.1	114	1	OVER	0.0075612	OVER	0.831129	0.0592077	0.828702	0.807938	-0.0602	[30,40]	1
FOXI1	MA0042.1	114	1	UNDER	5.48232e-05	UNDER	0.763508	0.067397	0.766264	0.797444	-0.0083	[-64,-54]	1
Atoh1	MA0461.1	114	1	OVER	1	UNDER	0.816889	0.0727672	0.814167	0.825565	0.0471	[-21,-11]	1
GATA2	MA0036.2	114	1	OVER	1	UNDER	0.766998	0.0645075	0.764847	0.783123	-0.0108	[-28,-18]	1
Gata1	MA0035.3	114	1	OVER	1	UNDER	0.76626	0.0734843	0.764036	0.779344	-0.0432	[40,50]	1
MYC::MAX	MA0059.1	114	1	OVER	1	OVER	0.756033	0.0538562	0.754318	0.748864	-0.1252	[20,30]	1
FOXP2	MA0593.1	114	1	UNDER	0.000947853	UNDER	0.761993	0.078308	0.764527	0.796515	-0.0416	[50,60]	1
PPARG	MA0066.1	114	1	OVER	1	OVER	0.710633	0.0391298	0.709376	0.71053	-0.1124	[-5,5]	1
Foxd3	MA0041.1	114	1	UNDER	6.10111e-05	UNDER	0.783158	0.0590875	0.785281	0.812776	-0.0761	[56,66]	1
ELK1	MA0028.1	114	1	UNDER	1	OVER	0.847062	0.0510052	0.848583	0.845691	0.0233	[45,55]	1
TEAD1	MA0090.1	114	1	UNDER	1	UNDER	0.766624	0.0589422	0.768327	0.780191	-0.0938	[-44,-34]	1
CDX2	MA0465.1	114	1	UNDER	0.0439193	UNDER	0.768739	0.0703887	0.770782	0.79314	-0.1291	[-60,-50]	1
E2F4	MA0470.1	114	1	UNDER	8.86412e-09	OVER	0.815624	0.0660431	0.81758	0.771013	0.0476	[-70,-60]	1
EGR2	MA0472.1	114	1	OVER	0.00106099	OVER	0.800005	0.0673188	0.798307	0.770501	0.0386	[27,37]	1
Klf4	MA0039.1	114	1	UNDER	1	UNDER	0.868307	0.0435825	0.869481	0.876709	-0.0359	[-70,-60]	1
Nkx2-5	MA0063.1	114	1	OVER	0.00855038	UNDER	0.85669	0.0613566	0.855011	0.880536	-0.0421	[3,13]	1
Sox3	MA0514.1	114	1	UNDER	1	UNDER	0.8227	0.0618189	0.824268	0.834099	-0.0488	[55,65]	1
Zfp423	MA0116.1	114	1	OVER	0.0282628	OVER	0.787802	0.0489755	0.786702	0.770254	0.0848	[-28,-18]	1
PRDM1	MA0508.1	114	1	OVER	0.131081	UNDER	0.727833	0.0637602	0.726455	0.748019	-0.0512	[-53,-43]	1
ARID3A	MA0151.1	114	1	UNDER	0.000398123	UNDER	0.813575	0.0781824	0.815567	0.849575	0.0645	[-62,-52]	1
MEF2A	MA0052.1	114	1	OVER	0.000931019	UNDER	0.711266	0.0728736	0.709552	0.743424	-0.1639	[-55,-45]	1
Esrrb	MA0141.2	114	1	OVER	1	UNDER	0.773271	0.0563818	0.772265	0.773708	-0.0694	[-14,-4]	1
RREB1	MA0073.1	114	1	UNDER	1	OVER	0.744644	0.0511938	0.745551	0.733098	0.0884	[50,60]	1
GABPA	MA0062.1	114	1	OVER	1	OVER	0.801772	0.0518211	0.800778	0.79403	0.1064	[-55,-45]	1
Gfi1b	MA0483.1	114	1	UNDER	1	UNDER	0.795241	0.050617	0.796161	0.806415	0.0926	[-20,-10]	1
znf143	MA0088.1	114	1	UNDER	1	OVER	0.787896	0.038333	0.788428	0.783763	-0.1152	[55,65]	1
ZNF354C	MA0130.1	114	1	OVER	1	OVER	0.913171	0.0580221	0.912358	0.908555	-0.0672	[28,38]	1
MEF2A	MA0052.2	114	1	OVER	3.41272e-05	UNDER	0.721556	0.0651963	0.72066	0.755034	-0.1538	[-18,-8]	1
ESR1	MA0112.1	114	1	UNDER	1	OVER	0.747207	0.0401599	0.747719	0.73807	0.0914	[34,44]	1
Foxq1	MA0040.1	114	1	UNDER	0.00643962	UNDER	0.754212	0.0683393	0.755095	0.781248	-0.0256	[-60,-50]	1
YY1	MA0095.2	114	1	OVER	1	UNDER	0.734893	0.0540778	0.734186	0.745575	-0.0403	[-69,-59]	1
TBP	MA0108.2	114	1	UNDER	0.255794	UNDER	0.762961	0.0626622	0.763713	0.781585	-0.168	[62,72]	1
ZNF263	MA0528.1	114	1	OVER	1	OVER	0.767246	0.0490737	0.766726	0.762995	0.0863	[25,35]	1
TBP	MA0108.1	114	1	UNDER	0.254701	UNDER	0.76087	0.0642365	0.761448	0.77997	-0.1649	[62,72]	1
THAP1	MA0597.1	114	1	UNDER	1	OVER	0.882191	0.034283	0.8825	0.88174	0.0617	[34,44]	1
NR3C1	MA0113.2	114	1	UNDER	0.0399753	UNDER	0.78994	0.0448411	0.790292	0.805597	0.0656	[57,67]	1
Spi1	MA0080.3	114	1	OVER	0.0164045	UNDER	0.764382	0.0485049	0.764021	0.782441	0.0139	[22,32]	1
FOXD1	MA0031.1	114	1	OVER	0.143179	UNDER	0.781352	0.079068	0.780803	0.806186	-0.0994	[9,19]	1
Foxa2	MA0047.2	114	1	UNDER	0.0870954	UNDER	0.774268	0.0672435	0.77451	0.796327	0.0286	[-24,-14]	1
Klf1	MA0493.1	114	1	UNDER	0.000972463	OVER	0.823692	0.0672931	0.823784	0.794065	0.0088	[35,45]	1
RXR::RAR_DR5	MA0159.1	114	1	UNDER	1	OVER	0.762714	0.0379944	0.762728	0.758418	0.0633	[18,28]	1
POSITIONAL ANALYSIS: W_SIZE = 10 W_STEP = 5
NAME	ID	-75	-70		-65		-60	-55	-50	-45	-40	-35	-30	60	65
SREBF1	MA0595.1	1	1		1		1	1	1	1	1	1	1	1
SREBF2	MA0596.1	1	1		1		1	1	1	1	1	1	1	1
NFYA	MA0060.1	1	1		1		1	1	1	1	1	1	1	1
NFYB	MA0502.1	1	1		1		1	1	1	1	1	1	1	1
JUND	MA0492.1	1	1		1		1	1	1	1	1	1	1	1
JUN	MA0488.1	1	1		1		1	1	1	1	1	1	1	1
NFYA	MA0060.2	1	1		1		1	1	1	1	1	1	1	1
Meis1	MA0498.1	1	1		1		1	1	1	1	1	1	1	1
CREB1	MA0018.2	1	1		1		1	1	1	1	1	1	1	1	1
HLF	MA0043.1	1	1		1		1	1	1	1	1	1	1	1
Sox17	MA0078.1	1	1		1		1	1	1	1	1	1	1	1	1
NFKB1	MA0105.1	1	1		1		1	1	1	1	1	1	1	1
Pax2	MA0067.1	1	1		1		1	1	1	1	1	1	1	1	1
Nfe2l2	MA0150.2	1	1		1		1	1	1	1	1	1	1	1
CREB1	MA0018.1	1	1		1		1	1	1	1	1	1	1	1
GATA3	MA0037.1	1	1		1		1	1	1	1	1	1	1	1	1
NFE2L2	MA0150.1	1	1		1		1	1	1	1	1	1	1	1
USF2	MA0526.1	1	1		1		1	1	1	1	1	1	1	1
NFIC	MA0161.1	1	1		1		1	1	1	1	1	1	1	1	1
CEBPB	MA0466.1	1	1		1		1	1	1	1	1	1	1	1
Tal1::Gata1	MA0140.1	1	1		1		1	1	1	1	1	1	1	1
BATF::JUN	MA0462.1	1	1		1		1	1	1	1	1	1	1	1
CTCF	MA0139.1	1	1		1		1	1	1	1	1	1	1	1
USF1	MA0093.2	1	1		1		1	1	1	1	1	1	1	1
CEBPA	MA0102.2	1	1		1		1	1	1	1	1	1	1	1	1
Bach1::Mafk	MA0591.1	1	1		1		1	1	1	1	1	1	1	1
NFE2L1::MafG	MA0089.1	1	1		1		1	1	1	1	1	1	1	1	1
TFAP2C	MA0524.1	1	1		1		1	1	1	1	1	1	1	1
NFKB1	MA0105.2	1	1		1		1	1	1	1	1	1	1	1
NFE2::MAF	MA0501.1	1	1		1		1	1	1	1	1	1	1	1
NFATC2	MA0152.1	1	1		1		1	1	1	1	1	1	1	1	1
RELA	MA0107.1	1	1		1		1	1	1	1	1	1	1	1
SOX9	MA0077.1	1	1		1		1	1	1	1	1	1	1	1	1
EBF1	MA0154.2	1	1		1		1	1	1	1	1	1	1	1
DUX4	MA0468.1	1	1		1		1	1	1	1	1	1	1	1
Cebpa	MA0102.1	1	1		1		1	1	1	1	1	1	1	1
ZEB1	MA0103.1	1	1		1		1	1	1	1	1	1	1	1	1
NFKB1	MA0105.3	1	1		1		1	1	1	1	1	1	1	1
RUNX1	MA0002.2	1	1		1		1	1	1	1	1	1	1	1
TP53	MA0106.1	1	1		1		1	1	1	1	1	1	1
Pax5	MA0014.1	1	1		1		1	1	1	1	1	1	1
MAFF	MA0495.1	1	1		1		1	1	1	1	1	1	1	1
Nobox	MA0125.1	1	1		1		1	1	1	1	1	1	1	1	1
MAFK	MA0496.1	1	1		1		1	1	1	1	1	1	1	1
PAX5	MA0014.2	1	1		1		1	1	1	1	1	1	1	1
JUN	MA0489.1	1	1		1		1	1	1	1	1	1	1	1
JUNB	MA0490.1	1	1		1		1	1	1	1	1	1	1	1
CEBPA	MA0102.3	1	1		1		1	1	1	1	1	1	1	1
Ets1	MA0098.2	1	1		1		1	1	1	1	1	1	1	1
Pax6	MA0069.1	1	1		1		1	1	1	1	1	1	1	1
FLI1	MA0475.1	1	1		1		1	1	1	1	1	1	1	1
STAT3	MA0144.2	1	1		1		1	1	1	1	1	1	1	1
JUND	MA0491.1	1	1		1		1	1	1	1	1	1	1	1
Nr5a2	MA0505.1	1	1		1		1	1	1	1	1	1	1	1
FOSL1	MA0477.1	1	1		1		1	1	1	1	1	1	1	1
FOS	MA0476.1	1	1		1		1	1	1	1	1	1	1	1
JUN::FOS	MA0099.2	1	1		1		1	1	1	1	1	1	1	1	1
TFAP2A	MA0003.2	1	1		1		1	1	1	1	1	1	1	1
RORA_1	MA0071.1	1	1		1		1	1	1	1	1	1	1	1
Erg	MA0474.1	1	1		1		1	1	1	1	1	1	1	1
Stat5a::Stat5b	MA0519.1	1	1		1		1	1	1	1	1	1	1	1
E2F1	MA0024.1	1	1		1		1	1	1	1	1	1	1	1	1
FOSL2	MA0478.1	1	1		1		1	1	1	1	1	1	1	1
TAL1::TCF3	MA0091.1	1	1		1		1	1	1	1	1	1	1	1
Spz1	MA0111.1	1	1		1		1	1	1	1	1	1	1	1
Stat4	MA0518.1	1	1		1		1	1	1	1	1	1	1	1
YY1	MA0095.1	1	1		1		1	1	1	1	1	1	1	1	1
Bcl6	MA0463.1	1	1		1		1	1	1	1	1	1	1	1
TP53	MA0106.2	1	1		1		1	1	1	1	1	1	1	1
JUN::FOS	MA0099.1	1	1		1		1	1	1	1	1	1	1	1	1
SMAD2::SMAD3::SMAD4	MA0513.1	1	1		1		1	1	1	1	1	1	1	1
GATA2	MA0036.1	1	1		1		1	1	1	1	1	1	1	1	1
MZF1_5-13	MA0057.1	1	1		1		1	1	1	1	1	1	1	1
TAL1::GATA1	MA0140.2	1	1		1		1	1	1	1	1	1	1	1
RXRA::VDR	MA0074.1	1	1		1		1	1	1	1	1	1	1	1
ESR2	MA0258.2	1	1		1		1	1	1	1	1	1	1	1
STAT1	MA0137.3	1	1		1		1	1	1	1	1	1	1	1
BRCA1	MA0133.1	1	1		1		1	1	1	1	1	1	1	1	1
SP2	MA0516.1	1	1		1		1	1	1	1	1	1	1	1
SPI1	MA0080.1	1	1		1		1	1	1	1	1	1	1	1	1
Sox2	MA0143.3	1	1		1		1	1	1	1	1	1	1	1	1
RORA_2	MA0072.1	1	1		1		1	1	1	1	1	1	1	1
MAX	MA0058.1	1	1		1		1	1	1	1	1	1	1	1
Mycn	MA0104.1	1	1		1		1	1	1	1	1	1	1	1	1
STAT2::STAT1	MA0517.1	1	1		1		1	1	1	1	1	1	1	1
INSM1	MA0155.1	1	1		1		1	1	1	1	1	1	1	1
SP1	MA0079.3	1	1		1		1	1	1	1	1	1	1	1
NR4A2	MA0160.1	1	1		1		1	1	1	1	1	1	1	1	1
KLF5	MA0599.1	1	1		1		1	1	1	1	1	1	1	1
Gata1	MA0035.1	1	1		1		1	1	1	1	1	1	1	1	1
ELK4	MA0076.2	1	1		1		1	1	1	1	1	1	1	1
REST	MA0138.1	1	1		1		1	1	1	1	1	1	1	1
Myod1	MA0499.1	1	1		1		1	1	1	1	1	1	1	1
Rfx1	MA0509.1	1	1		1		1	1	1	1	1	1	1	1
PLAG1	MA0163.1	1	1		1		1	1	1	1	1	1	1	1
ESR2	MA0258.1	1	1		1		1	1	1	1	1	1	1	1
EHF	MA0598.1	1	1		1		1	1	1	1	1	1	1	1	1
STAT1	MA0137.2	1	1		1		1	1	1	1	1	1	1	1
Zfx	MA0146.1	1	1		1		1	1	1	1	1	1	1	1
Arnt::Ahr	MA0006.1	1	1		1		1	1	1	1	1	1	1	1	1
Zfx	MA0146.2	1	1		1		1	1	1	1	1	1	1	1
T	MA0009.1	1	1		1		1	1	1	1	1	1	1	1
Foxa2	MA0047.1	1	1		1		1	1	1	1	1	1	1	1
NR1H2::RXRA	MA0115.1	1	1		1		1	1	1	1	1	1	1	1
PBX1	MA0070.1	1	1		1		1	1	1	1	1	1	1	1
HNF4A	MA0114.2	1	1		1		1	1	1	1	1	1	1	1
Hand1::Tcfe2a	MA0092.1	1	1		1		1	1	1	1	1	1	1	1
ESR1	MA0112.2	1	1		1		1	1	1	1	1	1	1
ELF5	MA0136.1	1	1		1		1	1	1	1	1	1	1	1	1
Nkx3-2	MA0122.1	1	1		1		1	1	1	1	1	1	1	1	1
SP1	MA0079.2	1	1		1		1	1	1	1	1	1	1	1
NFIL3	MA0025.1	1	1		1		1	1	1	1	1	1	1	1
STAT1	MA0137.1	1	1		1		1	1	1	1	1	1	1	1
Gfi1	MA0038.1	1	1		1		1	1	1	1	1	1	1	1
Sox6	MA0515.1	1	1		1		1	1	1	1	1	1	1	1
SPI1	MA0080.2	1	1		1		1	1	1	1	1	1	1	1	1
HSF1	MA0486.1	1	1		1		1	1	1	1	1	1	1	1
Stat3	MA0144.1	1	1		1		1	1	1	1	1	1	1	1
Mycn	MA0104.3	1	1		1		1	1	1	1	1	1	1	1	1
USF1	MA0093.1	1	1		1		1	1	1	1	1	1	1	1	1
TLX1::NFIC	MA0119.1	1	1		1		1	1	1	1	1	1	1	1
SRF	MA0083.1	1	1		1		1	1	1	1	1	1	1	1
REL	MA0101.1	1	1		1		1	1	1	1	1	1	1	1
EBF1	MA0154.1	1	1		1		1	1	1	1	1	1	1	1
Rxra	MA0512.1	1	1		1		1	1	1	1	1	1	1	1
RUNX2	MA0511.1	1	1		1		1	1	1	1	1	1	1	1
TCF7L2	MA0523.1	1	1		1		1	1	1	1	1	1	1	1
HNF4G	MA0484.1	1	1		1		1	1	1	1	1	1	1	1
NR3C1	MA0113.1	1	1		1		1	1	1	1	1	1	1	1
ZBTB33	MA0527.1	1	1		1		1	1	1	1	1	1	1	1
TFAP2A	MA0003.1	1	1		1		1	1	1	1	1	1	1	1	1
HNF4A	MA0114.1	1	1		1		1	1	1	1	1	1	1	1
Myc	MA0147.2	1	1		1		1	1	1	1	1	1	1	1
ELK4	MA0076.1	1	1		1		1	1	1	1	1	1	1	1	1
Mecom	MA0029.1	1	1		1		1	1	1	1	1	1	1	1
SRF	MA0083.2	1	1		1		1	1	1	1	1	1	1	1
HNF1A	MA0046.1	1	1		1		1	1	1	1	1	1	1	1
NRF1	MA0506.1	1	1		1		1	1	1	1	1	1	1	1
PPARG::RXRA	MA0065.2	1	1		1		1	1	1	1	1	1	1	1
Crx	MA0467.1	1	1		1		1	1	1	1	1	1	1	1
RUNX1	MA0002.1	1	1		1		1	1	1	1	1	1	1	1
SP1	MA0079.1	1	1		1		1	1	1	1	1	1	1	1
FOXL1	MA0033.1	1	1		1		1	1	1	1	1	1	1	1	1
EGR1	MA0162.2	1	1		1		1	1	1	1	1	1	1	1
ELF1	MA0473.1	1	1		1		1	1	1	1	1	1	1	1
POU2F2	MA0507.1	1	1		1		1	1	1	1	1	1	1	1
AR	MA0007.2	1	1		1		1	1	1	1	1	1	1	1
Myc	MA0147.1	1	1		1		1	1	1	1	1	1	1	1
Tcf12	MA0521.1	1	1		1		1	1	1	1	1	1	1	1
FOXO3	MA0157.1	1	1		1		1	1	1	1	1	1	1	1	1
E2F3	MA0469.1	1	1		1		1	1	1	1	1	1	1	1
MAX	MA0058.2	1	1		1		1	1	1	1	1	1	1	1
Nr2e3	MA0164.1	1	1		1		1	1	1	1	1	1	1	1	1
REST	MA0138.2	1	1		1		1	1	1	1	1	1	1
PPARG::RXRA	MA0065.1	1	1		1		1	1	1	1	1	1	1
Gata1	MA0035.2	1	1		1		1	1	1	1	1	1	1	1
Hoxa9	MA0594.1	1	1		1		1	1	1	1	1	1	1	1
Gata4	MA0482.1	1	1		1		1	1	1	1	1	1	1	1
Myb	MA0100.1	1	1		1		1	1	1	1	1	1	1	1	1
FOXF2	MA0030.1	1	1		1		1	1	1	1	1	1	1	1
Bhlhe40	MA0464.1	1	1		1		1	1	1	1	1	1	1	1
NR2C2	MA0504.1	1	1		1		1	1	1	1	1	1	1	1
Stat6	MA0520.1	1	1		1		1	1	1	1	1	1	1	1
Prrx2	MA0075.1	1	1		1		1	1	1	1	1	1	1	1	1
En1	MA0027.1	1	1		1		1	1	1	1	1	1	1	1
IRF1	MA0050.1	1	1		1		1	1	1	1	1	1	1	1
Myog	MA0500.1	1	1		1		1	1	1	1	1	1	1	1
SOX10	MA0442.1	1	1		1		1	1	1	1	1	1	1	1	1
Ddit3::Cebpa	MA0019.1	1	1		1		1	1	1	1	1	1	1	1
Egr1	MA0162.1	1	1		1		1	1	1	1	1	1	1	1
GATA3	MA0037.2	1	1		1		1	1	1	1	1	1	1	1	1
Myb	MA0100.2	1	1		1		1	1	1	1	1	1	1	1
FOXP1	MA0481.1	1	1		1		1	1	1	1	1	1	1	1
IRF2	MA0051.1	1	1		1		1	1	1	1	1	1	1	1
Ar	MA0007.1	1	1		1		1	1	1	1	1	1	1
HINFP	MA0131.1	1	1		1		1	1	1	1	1	1	1	1
Nr1h3::Rxra	MA0494.1	1	1		1		1	1	1	1	1	1	1	1
Foxo1	MA0480.1	1	1		1		1	1	1	1	1	1	1	1
Sox5	MA0087.1	1	1		1		1	1	1	1	1	1	1	1	1
Pdx1	MA0132.1	1	1		1		1	1	1	1	1	1	1	1	1
Hoxc9	MA0485.1	1	1		1		1	1	1	1	1	1	1	1
MZF1_1-4	MA0056.1	1	1		1		1	1	1	1	1	1	1	1	1
NKX3-1	MA0124.1	1	1		1		1	1	1	1	1	1	1	1	1
RFX2	MA0600.1	1	1		1		1	1	1	1	1	1	1	1
FEV	MA0156.1	1	1		1		1	1	1	1	1	1	1	1	1
Mafb	MA0117.1	1	1		1		1	1	1	1	1	1	1	1	1
FOXC1	MA0032.1	1	1		1		1	1	1	1	1	1	1	1	1
FOXH1	MA0479.1	1	1		1		1	1	1	1	1	1	1	1
Arnt	MA0004.1	1	1		1		1	1	1	1	1	1	1	1	1
ESRRA	MA0592.1	1	1		1		1	1	1	1	1	1	1	1
Tcf3	MA0522.1	1	1		1		1	1	1	1	1	1	1	1
HIF1A::ARNT	MA0259.1	1	1		1		1	1	1	1	1	1	1	1	1
RFX5	MA0510.1	1	1		1		1	1	1	1	1	1	1	1
NR2F1	MA0017.1	1	1		1		1	1	1	1	1	1	1	1
Lhx3	MA0135.1	1	1		1		1	1	1	1	1	1	1	1
NHLH1	MA0048.1	1	1		1		1	1	1	1	1	1	1	1
FOXA1	MA0148.2	1	1		1		1	1	1	1	1	1	1	1
SRY	MA0084.1	1	1		1		1	1	1	1	1	1	1	1	1
IRF1	MA0050.2	1	1		1		1	1	1	1	1	1	1
MEF2C	MA0497.1	1	1		1		1	1	1	1	1	1	1	1
Nkx2-5	MA0503.1	1	1		1		1	1	1	1	1	1	1	1
GABPA	MA0062.2	1	1		1		1	1	1	1	1	1	1	1
HNF1B	MA0153.1	1	1		1		1	1	1	1	1	1	1	1
FOXA1	MA0148.1	1	1		1		1	1	1	1	1	1	1	1
Klf4	MA0039.2	1	1		1		1	1	1	1	1	1	1	1
Tcfcp2l1	MA0145.2	1	1		1		1	1	1	1	1	1	1	1
Tcfcp2l1	MA0145.1	1	1		1		1	1	1	1	1	1	1	1
Mycn	MA0104.2	1	1		1		1	1	1	1	1	1	1	1
Sox2	MA0143.1	1	1		1		1	1	1	1	1	1	1	1
Pou5f1::Sox2	MA0142.1	1	1		1		1	1	1	1	1	1	1	1
FOXA1	MA0148.3	1	1		1		1	1	1	1	1	1	1	1
ETS1	MA0098.1	1	1		1		1	1	1	1	1	1	1	1	1
HOXA5	MA0158.1	1	1		1		1	1	1	1	1	1	1	1	1
Sox2	MA0143.2	1	1		1		1	1	1	1	1	1	1	1
EWSR1-FLI1	MA0149.1	1	1		1		1	1	1	1	1	1	1	1
Pax4	MA0068.1	1	1		1		1	1	1	1	1	1	1
SPIB	MA0081.1	1	1		1		1	1	1	1	1	1	1	1	1
E2F1	MA0024.2	1	1		1		1	1	1	1	1	1	1	1
Hltf	MA0109.1	1	1		1		1	1	1	1	1	1	1	1
Esrrb	MA0141.1	1	1		1		1	1	1	1	1	1	1	1
ZEB1	MA0103.2	1	1		1		1	1	1	1	1	1	1	1	1
TP63	MA0525.1	1	1		1		1	1	1	1	1	1	1
E2F6	MA0471.1	1	1		1		1	1	1	1	1	1	1	1
FOXI1	MA0042.1	1	1		1		1	1	1	1	1	1	1	1
Atoh1	MA0461.1	1	1		1		1	1	1	1	1	1	1	1	1
GATA2	MA0036.2	1	1		1		1	1	1	1	1	1	1	1
Gata1	MA0035.3	1	1		1		1	1	1	1	1	1	1	1
MYC::MAX	MA0059.1	1	1		1		1	1	1	1	1	1	1	1
FOXP2	MA0593.1	1	1		1		1	1	1	1	1	1	1	1
PPARG	MA0066.1	1	1		1		1	1	1	1	1	1	1
Foxd3	MA0041.1	1	1		1		1	1	1	1	1	1	1	1
ELK1	MA0028.1	1	1		1		1	1	1	1	1	1	1	1
TEAD1	MA0090.1	1	1		1		1	1	1	1	1	1	1	1
CDX2	MA0465.1	1	1		1		1	1	1	1	1	1	1	1
E2F4	MA0470.1	1	1		1		1	1	1	1	1	1	1	1
EGR2	MA0472.1	1	1		1		1	1	1	1	1	1	1	1
Klf4	MA0039.1	1	1		1		1	1	1	1	1	1	1	1
Nkx2-5	MA0063.1	1	1		1		1	1	1	1	1	1	1	1	1
Sox3	MA0514.1	1	1		1		1	1	1	1	1	1	1	1
Zfp423	MA0116.1	1	1		1		1	1	1	1	1	1	1	1
PRDM1	MA0508.1	1	1		1		1	1	1	1	1	1	1	1
ARID3A	MA0151.1	1	1		1		1	1	1	1	1	1	1	1	1
MEF2A	MA0052.1	1	1		1		1	1	1	1	1	1	1	1
Esrrb	MA0141.2	1	1		1		1	1	1	1	1	1	1	1
RREB1	MA0073.1	1	1		1		1	1	1	1	1	1	1
GABPA	MA0062.1	1	1		1		1	1	1	1	1	1	1	1
Gfi1b	MA0483.1	1	1		1		1	1	1	1	1	1	1	1
znf143	MA0088.1	1	1		1		1	1	1	1	1	1	1
ZNF354C	MA0130.1	1	1		1		1	1	1	1	1	1	1	1	1
MEF2A	MA0052.2	1	1		1		1	1	1	1	1	1	1	1
ESR1	MA0112.1	1	1		1		1	1	1	1	1	1	1	1
Foxq1	MA0040.1	1	1		1		1	1	1	1	1	1	1	1
YY1	MA0095.2	1	1		1		1	1	1	1	1	1	1	1
TBP	MA0108.2	1	1		1		1	1	1	1	1	1	1	1
ZNF263	MA0528.1	1	1		1		1	1	1	1	1	1	1
TBP	MA0108.1	1	1		1		1	1	1	1	1	1	1	1
THAP1	MA0597.1	1	1		1		1	1	1	1	1	1	1	1	1
NR3C1	MA0113.2	1	1		1		1	1	1	1	1	1	1	1
Spi1	MA0080.3	1	1		1		1	1	1	1	1	1	1	1
FOXD1	MA0031.1	1	1		1		1	1	1	1	1	1	1	1	1
Foxa2	MA0047.2	1	1		1		1	1	1	1	1	1	1	1
Klf1	MA0493.1	1	1		1		1	1	1	1	1	1	1	1
RXR::RAR_DR5	MA0159.1	1	1		1		1	1	1	1	1	1	1	1

## Sheet: hep SREBP2 pravastatin
NAME	ID	REG_N	L_PVALUE	O/U	G_PVALUE	O/U	R_AVG	R_STDEV	F_AVG	BG_AVG	SP_COR	PREF_POS	PREF_POS_PV
SREBF2	MA0596.1	103	1.31314e-18	OVER	2.46646e-18	OVER	0.878424	0.0762383	0.78318	0.790905	0.115	[0,10]	0.407967
SREBF1	MA0595.1	103	3.95811e-17	OVER	1.18033e-20	OVER	0.893251	0.0711568	0.807245	0.804066	0.1658	[0,10]	0.67161
NFYA	MA0060.1	103	1.29123e-12	OVER	7.01148e-26	OVER	0.871215	0.0739507	0.784213	0.760326	0.2171	[23,33]	1
NFYB	MA0502.1	103	3.70668e-10	OVER	4.62328e-22	OVER	0.847345	0.0756127	0.767872	0.747666	0.1817	[12,22]	1
NFYA	MA0060.2	103	3.76393e-09	OVER	2.11345e-18	OVER	0.7936	0.0710749	0.726441	0.711794	0.137	[49,59]	1
JUND	MA0492.1	103	0.000127392	OVER	1	OVER	0.774847	0.061586	0.736902	0.768486	0.009	[2,12]	1
JUN	MA0488.1	103	0.000561123	OVER	1	OVER	0.771185	0.0626043	0.734388	0.768924	-0.0149	[6,16]	1
Pax2	MA0067.1	103	0.00097761	OVER	0.0330869	OVER	0.914932	0.0464779	0.884733	0.897554	-0.0345	[29,39]	1
CREB1	MA0018.1	103	0.00362664	OVER	1.16798e-08	OVER	0.832313	0.0597672	0.797621	0.789701	0.0801	[6,16]	1
GATA3	MA0037.1	103	0.0110826	OVER	1	OVER	0.920576	0.0564773	0.887445	0.905831	0.0536	[8,18]	1
STAT1	MA0137.3	103	0.0711689	UNDER	2.50166e-11	UNDER	0.73716	0.0576632	0.766211	0.785308	-0.1379	[40,50]	1
STAT1	MA0137.2	103	0.0853298	UNDER	2.14986e-10	UNDER	0.708523	0.0501059	0.734707	0.748245	-0.1402	[-58,-48]	1
NFE2L1::MafG	MA0089.1	103	0.105111	OVER	1	UNDER	0.905387	0.064255	0.874754	0.911596	0.0345	[-7,3]	1
Nfe2l2	MA0150.2	103	0.125286	OVER	0.0549627	UNDER	0.713313	0.0462687	0.690112	0.729951	-0.0169	[12,22]	1
Sox17	MA0078.1	103	0.129494	OVER	1	OVER	0.847856	0.0593092	0.818129	0.841978	0.181	[19,29]	1
NFE2L2	MA0150.1	103	0.152876	OVER	1	UNDER	0.778518	0.0530731	0.753802	0.788023	-0.0578	[15,25]	1
ESR2	MA0258.2	103	0.168554	OVER	1	OVER	0.768867	0.0426096	0.749779	0.758498	-0.1357	[7,17]	1
HLF	MA0043.1	103	0.199423	OVER	1	OVER	0.816201	0.0511947	0.792902	0.80733	-0.0697	[11,21]	1
CREB1	MA0018.2	103	0.233953	OVER	0.0220472	OVER	0.851177	0.0632772	0.826153	0.826808	0.0254	[4,14]	1
DUX4	MA0468.1	103	0.350484	OVER	1	UNDER	0.761679	0.0676176	0.732548	0.775932	0.0944	[15,25]	1
Stat5a::Stat5b	MA0519.1	103	0.39463	UNDER	2.0305e-09	UNDER	0.761977	0.0630018	0.787218	0.809113	-0.148	[65,75]	1
STAT3	MA0144.2	103	0.412248	UNDER	1.19343e-11	UNDER	0.772939	0.0573876	0.797325	0.821685	-0.2345	[65,75]	1
HSF1	MA0486.1	103	0.427331	UNDER	0.000396647	UNDER	0.711985	0.0544213	0.735339	0.7385	-0.0616	[-28,-18]	1
CEBPB	MA0466.1	103	0.43418	OVER	1	UNDER	0.787361	0.05995	0.762754	0.798386	-0.0836	[5,15]	1
NFIC	MA0161.1	103	0.464122	OVER	1	OVER	0.920139	0.0527412	0.897625	0.908228	0.0384	[23,33]	1
Gfi1	MA0038.1	103	0.467657	OVER	1	OVER	0.847678	0.0737466	0.818961	0.830404	0.049	[30,40]	1
Tal1::Gata1	MA0140.1	103	0.585973	OVER	1	OVER	0.754355	0.0615361	0.73145	0.753519	0.0639	[59,69]	1
NFE2::MAF	MA0501.1	103	0.645359	OVER	5.86295e-06	UNDER	0.70658	0.049318	0.686546	0.735331	-0.101	[7,17]	1
ESR2	MA0258.1	103	0.795644	OVER	1	OVER	0.759149	0.0389079	0.744881	0.753149	-0.1942	[24,34]	1
Bcl6	MA0463.1	103	0.885581	UNDER	8.77163e-10	UNDER	0.719731	0.0513331	0.739905	0.758996	-0.1939	[57,67]	1
CTCF	MA0139.1	103	1	OVER	1	OVER	0.746032	0.0441956	0.730311	0.739084	0.0599	[-1,9]	1
Stat3	MA0144.1	103	1	UNDER	1.75895e-05	UNDER	0.749861	0.0575237	0.772113	0.782003	-0.1579	[-60,-50]	1
Mafb	MA0117.1	103	1	OVER	0.000915458	OVER	0.901952	0.0488117	0.88466	0.879153	-0.0087	[19,29]	1
Bach1::Mafk	MA0591.1	103	1	OVER	1	UNDER	0.733408	0.0497184	0.715458	0.740618	-0.1171	[7,17]	1
Meis1	MA0498.1	103	1	OVER	1	UNDER	0.770815	0.0566416	0.751062	0.77235	-0.1204	[-53,-43]	1
CEBPA	MA0102.3	103	1	OVER	0.703128	UNDER	0.792531	0.0610696	0.770845	0.809662	-0.086	[10,20]	0.898648
Stat4	MA0518.1	103	1	UNDER	1.89762e-09	UNDER	0.753755	0.0553485	0.774171	0.79524	-0.0781	[-58,-48]	1
PBX1	MA0070.1	103	1	OVER	1	UNDER	0.756124	0.0612705	0.735318	0.759856	-0.01	[-14,-4]	1
NFKB1	MA0105.3	103	1	UNDER	0.00124517	UNDER	0.752342	0.053428	0.771805	0.776896	-0.1908	[-45,-35]	1
Cebpa	MA0102.1	103	1	OVER	1	UNDER	0.817285	0.0573883	0.797734	0.829176	-0.1657	[6,16]	1
PAX5	MA0014.2	103	1	OVER	3.67158e-05	OVER	0.791953	0.033744	0.781343	0.773653	-0.1288	[29,39]	1
TAL1::GATA1	MA0140.2	103	1	OVER	1	UNDER	0.723816	0.0642895	0.703763	0.735143	0.0022	[4,14]	1
Klf4	MA0039.1	103	1	UNDER	0.0210694	UNDER	0.861014	0.0406201	0.874847	0.876709	0.0381	[-70,-60]	1
Pax6	MA0069.1	103	1	OVER	1	UNDER	0.731519	0.0391133	0.718297	0.740616	-0.0625	[52,62]	1
Spz1	MA0111.1	103	1	UNDER	1	UNDER	0.8219	0.0340211	0.832958	0.828893	0.0122	[-65,-55]	1
NFKB1	MA0105.1	103	1	UNDER	1	UNDER	0.772355	0.0551111	0.78966	0.776023	-0.0029	[40,50]	1
MZF1_1-4	MA0056.1	103	1	UNDER	1	OVER	0.906224	0.0653527	0.926053	0.897023	-0.0567	[63,73]	1
SMAD2::SMAD3::SMAD4	MA0513.1	103	1	OVER	1	OVER	0.763356	0.0486364	0.748816	0.761296	-0.0516	[41,51]	1
YY1	MA0095.1	103	1	OVER	1	OVER	0.907436	0.0746341	0.884285	0.89816	0.1678	[8,18]	1
STAT1	MA0137.1	103	1	UNDER	7.91321e-08	UNDER	0.704523	0.0600093	0.721673	0.744966	0.0247	[-43,-33]	1
Ets1	MA0098.2	103	1	OVER	1	UNDER	0.782524	0.0573228	0.767155	0.787739	-0.2125	[-38,-28]	1
CEBPA	MA0102.2	103	1	OVER	1	UNDER	0.832491	0.0664932	0.813602	0.846497	-0.1462	[19,29]	1
ESRRA	MA0592.1	103	1	OVER	1	OVER	0.77516	0.0590908	0.759775	0.768698	-0.3173	[-45,-35]	1
BATF::JUN	MA0462.1	103	1	OVER	1.64881e-10	UNDER	0.773856	0.0555597	0.756603	0.818195	-0.0344	[-10,0]	1
NFIL3	MA0025.1	103	1	OVER	1	UNDER	0.746643	0.0732535	0.726499	0.761122	-0.1198	[40,50]	1
Nobox	MA0125.1	103	1	OVER	1	UNDER	0.818743	0.0618071	0.799282	0.822992	0.1673	[14,24]	1
EBF1	MA0154.2	103	1	UNDER	1	UNDER	0.804951	0.0468557	0.81833	0.809959	-0.1077	[-70,-60]	1
Pax5	MA0014.1	103	1	OVER	0.00122434	OVER	0.809664	0.0341655	0.800811	0.793949	0.0446	[-25,-15]	1
NR3C1	MA0113.1	103	1	UNDER	3.43177e-06	UNDER	0.78119	0.0400409	0.791717	0.804996	-0.161	[4,14]	1
RUNX1	MA0002.2	103	1	UNDER	0.00374512	UNDER	0.801869	0.0462649	0.815583	0.821855	-0.0659	[65,75]	1
USF2	MA0526.1	103	1	OVER	1	OVER	0.796523	0.0630813	0.7798	0.786447	0.0206	[-5,5]	1
SOX9	MA0077.1	103	1	OVER	1	UNDER	0.812558	0.0528946	0.796862	0.815397	0.1219	[29,39]	1
FOXO3	MA0157.1	103	1	UNDER	1.24696e-09	UNDER	0.783091	0.0774301	0.80184	0.841774	-0.0509	[44,54]	1
REL	MA0101.1	103	1	UNDER	1	UNDER	0.809554	0.048091	0.822643	0.821529	-0.1223	[-25,-15]	1
HNF4G	MA0484.1	103	1	UNDER	1	UNDER	0.774011	0.0468749	0.786605	0.785872	-0.1028	[-63,-53]	1
STAT2::STAT1	MA0517.1	103	1	UNDER	8.05616e-10	UNDER	0.693573	0.0647832	0.710184	0.743235	0.0254	[-43,-33]	1
RELA	MA0107.1	103	1	UNDER	0.489772	UNDER	0.752375	0.0515117	0.767226	0.767449	-0.0778	[45,55]	1
NFKB1	MA0105.2	103	1	UNDER	0.271714	OVER	0.748344	0.0470224	0.761968	0.73369	0.0782	[-40,-30]	1
ESR1	MA0112.1	103	1	OVER	0.0102535	OVER	0.754123	0.0395603	0.744192	0.73807	0.0649	[29,39]	1
NFATC2	MA0152.1	103	1	UNDER	1.32634e-08	UNDER	0.810755	0.0704823	0.827883	0.860826	-0.1826	[33,43]	1
IRF1	MA0050.1	103	1	UNDER	2.03824e-07	UNDER	0.732855	0.0661131	0.748258	0.776116	-0.0702	[-44,-34]	1
ESR1	MA0112.2	103	1	OVER	0.0405324	OVER	0.698182	0.0372808	0.688933	0.684453	-0.1183	[-40,-30]	1
Zfp423	MA0116.1	103	1	OVER	0.00126678	OVER	0.78931	0.0415022	0.778779	0.770254	0.091	[17,27]	1
NR4A2	MA0160.1	103	1	OVER	1	OVER	0.853947	0.055065	0.840988	0.853369	-0.0839	[-1,9]	1
Klf1	MA0493.1	103	1	OVER	4.8366e-09	OVER	0.840046	0.0629206	0.825286	0.794065	-0.1079	[65,75]	1
Foxa2	MA0047.1	103	1	OVER	0.0494284	UNDER	0.796884	0.050518	0.783091	0.815202	-0.0744	[1,11]	1
SPI1	MA0080.1	103	1	UNDER	1	UNDER	0.911628	0.0672048	0.92644	0.924683	-0.1669	[-47,-37]	1
Erg	MA0474.1	103	1	OVER	1	UNDER	0.804761	0.0623558	0.791301	0.819879	-0.2434	[-55,-45]	1
NR2F1	MA0017.1	103	1	UNDER	1	UNDER	0.771489	0.0469525	0.782294	0.781474	-0.1608	[-58,-48]	1
RUNX1	MA0002.1	103	1	UNDER	7.66638e-09	UNDER	0.780006	0.0452578	0.791637	0.812662	0.0023	[5,15]	1
MAFK	MA0496.1	103	1	OVER	4.85577e-06	UNDER	0.742949	0.0550449	0.730461	0.775262	-0.0095	[-28,-18]	1
USF1	MA0093.2	103	1	OVER	1	OVER	0.786006	0.0612489	0.771882	0.775967	0.0362	[-5,5]	1
PPARG	MA0066.1	103	1	OVER	1	UNDER	0.710317	0.0421516	0.701842	0.71053	-0.1773	[-40,-30]	1
MAFF	MA0495.1	103	1	OVER	2.73868e-06	UNDER	0.714466	0.0512353	0.703483	0.745177	-0.085	[4,14]	1
HNF4A	MA0114.2	103	1	UNDER	1	UNDER	0.759558	0.0457571	0.769644	0.769707	-0.1245	[-58,-48]	1
Hoxc9	MA0485.1	103	1	OVER	0.123429	UNDER	0.73716	0.0622517	0.724623	0.758066	-0.0568	[31,41]	1
Gfi1b	MA0483.1	103	1	OVER	1	UNDER	0.801218	0.0550218	0.789685	0.806415	0.0672	[20,30]	1
Hoxa9	MA0594.1	103	1	OVER	0.305979	UNDER	0.764829	0.0570932	0.753407	0.782403	-0.0964	[35,45]	1
JUND	MA0491.1	103	1	OVER	5.19372e-09	UNDER	0.763405	0.0570966	0.750463	0.805054	-0.0192	[45,55]	1
IRF1	MA0050.2	103	1	UNDER	3.99374e-08	UNDER	0.662559	0.0675023	0.675961	0.708998	-0.0018	[35,45]	1
Stat6	MA0520.1	103	1	UNDER	1.08466e-09	UNDER	0.731104	0.0618762	0.742835	0.778171	-0.1701	[37,47]	1
Klf4	MA0039.2	103	1	OVER	1.90171e-13	OVER	0.870806	0.0735373	0.856264	0.802433	-0.124	[65,75]	1
FOXP1	MA0481.1	103	1	UNDER	4.00848e-15	UNDER	0.701189	0.0640882	0.715217	0.765558	-0.0936	[32,42]	1
Esrrb	MA0141.1	103	1	OVER	1	OVER	0.776037	0.055379	0.76643	0.774004	-0.3085	[-44,-34]	1
Nkx2-5	MA0503.1	103	1	OVER	1	OVER	0.818871	0.0497853	0.810054	0.811324	-0.0062	[30,40]	1
TCF7L2	MA0523.1	103	1	UNDER	3.15702e-06	UNDER	0.74989	0.0584411	0.761005	0.78474	-0.085	[-38,-28]	1
FOSL1	MA0477.1	103	1	OVER	6.99395e-06	UNDER	0.770073	0.0630847	0.757947	0.806608	-0.0188	[-5,5]	1
Nr1h3::Rxra	MA0494.1	103	1	OVER	1	UNDER	0.761462	0.0415729	0.753811	0.765147	0.0495	[9,19]	1
T	MA0009.1	103	1	OVER	1	UNDER	0.701014	0.0531917	0.69168	0.712257	0.0022	[-10,0]	1
Tcf3	MA0522.1	103	1	UNDER	1	UNDER	0.805828	0.0547233	0.815208	0.817248	0.0768	[-30,-20]	1
KLF5	MA0599.1	103	1	OVER	3.10687e-13	OVER	0.893513	0.0697802	0.88054	0.829295	-0.069	[-65,-55]	1
SPI1	MA0080.2	103	1	UNDER	7.98512e-05	UNDER	0.843742	0.0635222	0.854732	0.877068	-0.1362	[33,43]	1
FOS	MA0476.1	103	1	OVER	5.33437e-10	UNDER	0.767051	0.0632749	0.754951	0.81608	-0.0423	[45,55]	1
Myb	MA0100.2	103	1	UNDER	0.0222505	UNDER	0.796987	0.0619381	0.807613	0.820825	-0.0705	[35,45]	1
IRF2	MA0051.1	103	1	UNDER	6.95015e-05	UNDER	0.690466	0.0538112	0.699309	0.718868	0.0148	[-31,-21]	1
TP63	MA0525.1	103	1	OVER	1	OVER	0.747943	0.0434461	0.740718	0.746468	-0.1028	[55,65]	1
Sox3	MA0514.1	103	1	UNDER	0.000225094	UNDER	0.807528	0.0530749	0.817383	0.834099	-0.0196	[35,45]	1
En1	MA0027.1	103	1	UNDER	0.00314352	UNDER	0.868008	0.0383571	0.874077	0.884747	0.0205	[-70,-60]	1
PRDM1	MA0508.1	103	1	UNDER	3.61554e-05	UNDER	0.715381	0.060148	0.72492	0.748019	-0.0523	[-23,-13]	1
RORA_2	MA0072.1	103	1	UNDER	4.57082e-05	UNDER	0.704912	0.0569678	0.715082	0.735523	-0.2256	[37,47]	1
HNF1B	MA0153.1	103	1	OVER	0.0208881	UNDER	0.732906	0.0569468	0.722746	0.754923	-0.0763	[31,41]	1
TLX1::NFIC	MA0119.1	103	1	OVER	1	OVER	0.700088	0.0567585	0.691295	0.695053	-0.0701	[-38,-28]	1
TP53	MA0106.1	103	1	UNDER	1	UNDER	0.663004	0.0407852	0.669595	0.668773	-0.0669	[-35,-25]	1
Mecom	MA0029.1	103	1	OVER	0.00281721	UNDER	0.694564	0.0619212	0.684773	0.721758	0.0765	[2,12]	1
FOXD1	MA0031.1	103	1	OVER	0.000899737	UNDER	0.76993	0.0775546	0.757235	0.806186	-0.1505	[-16,-6]	1
JUN::FOS	MA0099.2	103	1	OVER	1.30638e-06	UNDER	0.861766	0.057222	0.852545	0.896974	-0.0268	[33,43]	1
RXR::RAR_DR5	MA0159.1	103	1	OVER	1	OVER	0.764473	0.0406593	0.758682	0.758418	-0.1698	[-37,-27]	1
Esrrb	MA0141.2	103	1	OVER	1	OVER	0.775263	0.0552991	0.767244	0.773708	-0.3231	[-44,-34]	1
Prrx2	MA0075.1	103	1	OVER	0.00882908	UNDER	0.816755	0.0809673	0.802734	0.849932	-0.0272	[7,17]	1
E2F4	MA0470.1	103	1	UNDER	9.40936e-10	OVER	0.823098	0.0682174	0.834169	0.771013	0.2177	[-65,-55]	1
TFAP2C	MA0524.1	103	1	UNDER	0.291035	OVER	0.798028	0.0507663	0.80643	0.782319	-0.0561	[42,52]	1
PPARG::RXRA	MA0065.2	103	1	UNDER	1	UNDER	0.763234	0.042976	0.769746	0.768982	-0.0746	[-53,-43]	1
JUNB	MA0490.1	103	1	OVER	5.89607e-08	UNDER	0.766708	0.064717	0.756892	0.81072	-0.0132	[0,10]	1
FLI1	MA0475.1	103	1	OVER	1	UNDER	0.802491	0.0609362	0.794024	0.810158	-0.1872	[-60,-50]	1
GATA2	MA0036.1	103	1	OVER	1	UNDER	0.939454	0.0571907	0.930621	0.949107	0.0115	[7,17]	1
Ddit3::Cebpa	MA0019.1	103	1	OVER	1	UNDER	0.788493	0.0511794	0.781105	0.793172	0.0099	[26,36]	1
RFX5	MA0510.1	103	1	OVER	1	OVER	0.807902	0.0445108	0.801408	0.802647	-0.1159	[2,12]	1
MZF1_5-13	MA0057.1	103	1	UNDER	1	OVER	0.862362	0.0441732	0.868547	0.852098	-0.1254	[55,65]	1
MYC::MAX	MA0059.1	103	1	OVER	1	OVER	0.760627	0.0550872	0.752779	0.748864	0.0509	[0,10]	1
EWSR1-FLI1	MA0149.1	103	1	UNDER	1	UNDER	0.613833	0.0512048	0.621673	0.627444	-0.0166	[-36,-26]	1
E2F1	MA0024.1	103	1	UNDER	1	OVER	0.774157	0.0667437	0.783371	0.75743	0.0076	[24,34]	1
JUN::FOS	MA0099.1	103	1	OVER	3.16106e-08	UNDER	0.823256	0.0633538	0.814029	0.867147	-0.0245	[54,64]	1
FOSL2	MA0478.1	103	1	OVER	6.00642e-06	UNDER	0.774598	0.0614717	0.765548	0.810403	-0.0764	[35,45]	1
RXRA::VDR	MA0074.1	103	1	UNDER	1	UNDER	0.713138	0.0439663	0.719083	0.714233	-0.1332	[-58,-48]	1
Nr5a2	MA0505.1	103	1	UNDER	1	UNDER	0.725449	0.044963	0.731599	0.734721	-0.2943	[-63,-53]	1
ZBTB33	MA0527.1	103	1	OVER	1.71393e-11	OVER	0.747551	0.054335	0.740143	0.701782	0.2537	[-68,-58]	1
NHLH1	MA0048.1	103	1	UNDER	1	OVER	0.772556	0.048463	0.779041	0.763273	0.1304	[-34,-24]	1
HNF1A	MA0046.1	103	1	OVER	0.000506386	UNDER	0.716583	0.0689264	0.707171	0.749762	-0.0061	[32,42]	1
Sox2	MA0143.3	103	1	OVER	1	UNDER	0.800844	0.0646683	0.791634	0.80744	-0.0239	[54,64]	1
E2F1	MA0024.2	103	1	UNDER	5.31842e-10	OVER	0.848933	0.060046	0.857245	0.802407	0.1836	[-50,-40]	1
HNF4A	MA0114.1	103	1	UNDER	1	UNDER	0.770669	0.0479788	0.777204	0.772772	-0.1033	[-49,-39]	1
THAP1	MA0597.1	103	1	UNDER	1	OVER	0.881995	0.032478	0.886193	0.88174	-0.0048	[14,24]	1
BRCA1	MA0133.1	103	1	UNDER	0.0928681	UNDER	0.877691	0.051495	0.884115	0.895421	-0.1359	[-12,-2]	1
Pax4	MA0068.1	103	1	UNDER	4.93892e-05	UNDER	0.715032	0.0393317	0.719876	0.736097	-0.0521	[60,70]	1
SRF	MA0083.2	103	1	OVER	1	UNDER	0.714474	0.0581263	0.707904	0.728523	-0.0801	[39,49]	1
ARID3A	MA0151.1	103	1	OVER	0.000141109	UNDER	0.807067	0.0830994	0.795893	0.849575	-0.0787	[3,13]	1
Gata1	MA0035.2	103	1	OVER	1	UNDER	0.798136	0.0673783	0.790095	0.815437	0.0028	[15,25]	1
Lhx3	MA0135.1	103	1	OVER	3.78825e-06	UNDER	0.709484	0.0711702	0.700055	0.751646	-0.0227	[36,46]	1
EHF	MA0598.1	103	1	OVER	1	UNDER	0.815118	0.0758844	0.806365	0.829838	-0.2875	[-66,-56]	1
Pou5f1::Sox2	MA0142.1	103	1	UNDER	1.92173e-15	UNDER	0.67963	0.0509942	0.68633	0.731572	-0.026	[57,67]	1
Sox5	MA0087.1	103	1	OVER	1.15344e-07	UNDER	0.795771	0.0589754	0.787907	0.835063	0.1057	[-17,-7]	1
INSM1	MA0155.1	103	1	UNDER	1	OVER	0.812279	0.0447122	0.817633	0.800689	-0.0063	[61,71]	1
Gata4	MA0482.1	103	1	OVER	1	UNDER	0.800989	0.0632329	0.794518	0.815055	0.1164	[35,45]	1
Zfx	MA0146.1	103	1	OVER	8.43765e-10	OVER	0.816199	0.0662368	0.808932	0.765482	-0.0765	[-48,-38]	1
SP2	MA0516.1	103	1	OVER	2.88925e-13	OVER	0.833118	0.0685415	0.82514	0.769944	-0.054	[62,72]	1
Zfx	MA0146.2	103	1	OVER	8.33017e-10	OVER	0.815815	0.0664591	0.808569	0.764911	-0.0759	[-48,-38]	1
YY1	MA0095.2	103	1	UNDER	0.647666	UNDER	0.732544	0.045994	0.738665	0.745575	-0.0596	[-29,-19]	1
RFX2	MA0600.1	103	1	OVER	1	OVER	0.732472	0.051222	0.727438	0.724062	-0.1715	[39,49]	1
FOXF2	MA0030.1	103	1	OVER	7.33003e-06	UNDER	0.706857	0.0699992	0.699515	0.747319	-0.1358	[-23,-13]	1
E2F3	MA0469.1	103	1	OVER	9.72408e-12	OVER	0.799031	0.0593535	0.791869	0.748376	0.1978	[-48,-38]	1
ZEB1	MA0103.1	103	1	OVER	1	OVER	0.893582	0.057976	0.887668	0.884947	-0.0851	[3,13]	0.456235
GATA3	MA0037.2	103	1	OVER	0.134341	UNDER	0.76665	0.0795791	0.758654	0.793173	0.0929	[-61,-51]	1
Pdx1	MA0132.1	103	1	OVER	0.00960067	UNDER	0.822766	0.0669825	0.814647	0.850065	0.0233	[-27,-17]	1
Sox2	MA0143.2	103	1	UNDER	1.6853e-11	UNDER	0.699529	0.0442749	0.704595	0.73684	0.0361	[32,42]	1
JUN	MA0489.1	103	1	OVER	1.73402e-10	UNDER	0.748246	0.060445	0.741988	0.796423	0.0388	[-48,-38]	1
Sox2	MA0143.1	103	1	UNDER	1.67134e-11	UNDER	0.698709	0.0443399	0.70367	0.736082	0.0312	[32,42]	1
Rfx1	MA0509.1	103	1	OVER	1	OVER	0.745306	0.0579376	0.740207	0.737242	-0.2025	[42,52]	1
SOX10	MA0442.1	103	1	UNDER	5.27441e-05	UNDER	0.88871	0.0567147	0.894514	0.919001	-0.0944	[33,43]	1
GABPA	MA0062.2	103	1	UNDER	1	OVER	0.782244	0.0581106	0.787466	0.774964	-0.183	[-60,-50]	1
Nkx2-5	MA0063.1	103	1	OVER	7.19016e-06	UNDER	0.846259	0.059252	0.840504	0.880536	-0.0349	[28,38]	1
Tcf12	MA0521.1	103	1	OVER	1	UNDER	0.800441	0.0535024	0.795488	0.808396	0.1671	[-30,-20]	1
Myog	MA0500.1	103	1	OVER	1	UNDER	0.810745	0.0533917	0.805921	0.813985	0.1717	[15,25]	1
Gata1	MA0035.1	103	1	OVER	1	OVER	0.944129	0.0503623	0.939623	0.940589	0.2918	[8,18]	1
SP1	MA0079.1	103	1	OVER	2.93608e-08	OVER	0.880559	0.0412805	0.876695	0.851897	0.1629	[65,75]	1
EGR1	MA0162.2	103	1	OVER	5.06956e-11	OVER	0.826357	0.056846	0.821214	0.779677	0.1004	[62,72]	1
SRY	MA0084.1	103	1	UNDER	1.19138e-09	UNDER	0.806181	0.0584167	0.81189	0.85051	0.0817	[34,44]	1
MEF2A	MA0052.1	103	1	UNDER	1.95325e-07	UNDER	0.691343	0.0794839	0.697646	0.743424	-0.0388	[-70,-60]	1
MAX	MA0058.1	103	1	OVER	1	OVER	0.785953	0.0657679	0.780803	0.7813	0.056	[-40,-30]	1
MEF2C	MA0497.1	103	1	OVER	7.63285e-07	UNDER	0.731552	0.0660164	0.72655	0.772922	-0.0816	[-13,-3]	1
ELK4	MA0076.2	103	1	UNDER	1	OVER	0.792397	0.0571498	0.796841	0.790535	-0.1882	[-60,-50]	1
SP1	MA0079.3	103	1	OVER	2.51758e-13	OVER	0.870123	0.0720629	0.864487	0.803511	-0.0843	[65,75]	1
TFAP2A	MA0003.2	103	1	UNDER	0.207625	OVER	0.767376	0.0566773	0.771634	0.749239	-0.0271	[42,52]	1
ZNF263	MA0528.1	103	1	UNDER	1	OVER	0.76659	0.0459264	0.769891	0.762995	0.0765	[-25,-15]	1
Myod1	MA0499.1	103	1	OVER	1	UNDER	0.803511	0.049388	0.799719	0.806859	0.0733	[-29,-19]	1
FOXP2	MA0593.1	103	1	UNDER	7.16348e-10	UNDER	0.738427	0.0755445	0.743916	0.796515	-0.0452	[35,45]	1
Hltf	MA0109.1	103	1	OVER	0.224284	UNDER	0.900935	0.0593919	0.896808	0.919797	0.0124	[55,65]	1
FOXH1	MA0479.1	103	1	UNDER	1.65123e-05	UNDER	0.757274	0.0615468	0.761483	0.79175	-0.0496	[60,70]	1
Mycn	MA0104.3	103	1	UNDER	1	OVER	0.784795	0.0731153	0.789663	0.776632	-0.0313	[4,14]	1
znf143	MA0088.1	103	1	OVER	1	OVER	0.789636	0.0355131	0.787239	0.783763	-0.0175	[-50,-40]	1
ELF1	MA0473.1	103	1	OVER	1	UNDER	0.776143	0.0594558	0.772632	0.787158	-0.1582	[-49,-39]	1
ETS1	MA0098.1	103	1	UNDER	0.215836	UNDER	0.932965	0.0632658	0.936729	0.953132	-0.1796	[-62,-52]	1
Hand1::Tcfe2a	MA0092.1	103	1	OVER	1	UNDER	0.838866	0.0486912	0.835941	0.850966	-0.3319	[15,25]	1
NKX3-1	MA0124.1	103	1	OVER	9.10024e-06	UNDER	0.754102	0.0859946	0.749092	0.803402	-0.1334	[-62,-52]	1
FOXL1	MA0033.1	103	1	OVER	9.55565e-08	UNDER	0.826963	0.0671123	0.822757	0.871932	0.0072	[4,14]	1
ZEB1	MA0103.2	103	1	UNDER	1	OVER	0.791815	0.066969	0.795648	0.789694	-0.1653	[-26,-16]	1
EGR2	MA0472.1	103	1	OVER	2.51388e-06	OVER	0.805807	0.0587198	0.802361	0.770501	0.084	[-33,-23]	1
USF1	MA0093.1	103	1	UNDER	1	OVER	0.79913	0.0756501	0.803263	0.790572	0.0228	[-17,-7]	1
HIF1A::ARNT	MA0259.1	103	1	UNDER	0.000728114	OVER	0.847868	0.0691863	0.851731	0.815169	-0.0001	[-1,9]	1
Foxd3	MA0041.1	103	1	UNDER	4.73522e-10	UNDER	0.768471	0.0570091	0.772379	0.812776	-0.1584	[36,46]	1
TEAD1	MA0090.1	103	1	UNDER	0.00675029	UNDER	0.757592	0.0542248	0.760616	0.780191	-0.1858	[-69,-59]	1
AR	MA0007.2	103	1	UNDER	0.00157481	UNDER	0.746448	0.052394	0.749313	0.770221	0.0118	[52,62]	1
FOXC1	MA0032.1	103	1	UNDER	0.0410064	UNDER	0.862362	0.0991449	0.86753	0.898833	-0.1195	[-61,-51]	1
TP53	MA0106.2	103	1	OVER	1	UNDER	0.718819	0.0477355	0.716436	0.72651	-0.1862	[7,17]	1
Arnt	MA0004.1	103	1	UNDER	1	OVER	0.802576	0.0879562	0.806724	0.784825	0.0283	[-2,8]	1
SPIB	MA0081.1	103	1	OVER	0.000819823	UNDER	0.865034	0.064058	0.861994	0.895126	-0.1011	[-27,-17]	1
Foxq1	MA0040.1	103	1	UNDER	1.18235e-07	UNDER	0.736278	0.0675574	0.73974	0.781248	-0.0699	[55,65]	1
Bhlhe40	MA0464.1	103	1	OVER	1	UNDER	0.790653	0.0621136	0.788022	0.793593	-0.015	[-40,-30]	1
ELK1	MA0028.1	103	1	UNDER	1	OVER	0.846706	0.0501271	0.848889	0.845691	-0.052	[55,65]	1
HINFP	MA0131.1	103	1	OVER	0.00147032	OVER	0.771988	0.048847	0.769795	0.749741	-0.0437	[-60,-50]	1
Arnt::Ahr	MA0006.1	103	1	OVER	1.16544e-05	OVER	0.878156	0.0753422	0.874718	0.835373	0.0466	[33,43]	1
GATA2	MA0036.2	103	1	OVER	0.00923389	UNDER	0.75772	0.0621829	0.755094	0.783123	-0.0095	[12,22]	1
REST	MA0138.1	103	1	UNDER	1	OVER	0.702376	0.0359872	0.703901	0.69795	0.0061	[-6,4]	1
Myc	MA0147.2	103	1	UNDER	1	UNDER	0.794636	0.0569694	0.797064	0.799584	-0.0467	[0,10]	1
ELK4	MA0076.1	103	1	UNDER	1	OVER	0.76808	0.0601467	0.77062	0.75902	-0.1102	[-61,-51]	1
SP1	MA0079.2	103	1	OVER	9.11537e-09	OVER	0.873678	0.0640162	0.870962	0.827713	-0.0521	[65,75]	1
Nr2e3	MA0164.1	103	1	OVER	0.120197	UNDER	0.75129	0.0898247	0.747779	0.781528	-0.1551	[38,48]	1
NR2C2	MA0504.1	103	1	UNDER	0.298192	OVER	0.784743	0.0435128	0.786553	0.771313	-0.0079	[-58,-48]	1
E2F6	MA0471.1	103	1	UNDER	0.00116872	OVER	0.833702	0.0558705	0.836088	0.807938	0.0835	[-50,-40]	1
Atoh1	MA0461.1	103	1	UNDER	1	UNDER	0.814966	0.0702358	0.817527	0.825565	0.0962	[14,24]	1
FOXA1	MA0148.3	103	1	OVER	0.000111257	UNDER	0.760826	0.0620599	0.758443	0.792912	-0.0042	[37,47]	1
Ar	MA0007.1	103	1	UNDER	1	UNDER	0.745635	0.0385933	0.747087	0.748473	0.0764	[-4,6]	1
MEF2A	MA0052.2	103	1	UNDER	3.40645e-07	UNDER	0.70895	0.0716009	0.711329	0.755034	-0.0053	[-8,2]	1
PLAG1	MA0163.1	103	1	UNDER	6.12572e-07	OVER	0.758038	0.0525073	0.759996	0.724888	-0.0501	[62,72]	1
Mycn	MA0104.1	103	1	UNDER	1	OVER	0.830109	0.0744825	0.832608	0.813237	0.0924	[-2,8]	1
Foxo1	MA0480.1	103	1	OVER	3.47386e-06	UNDER	0.764189	0.0675941	0.761966	0.804358	-0.1264	[35,45]	1
Mycn	MA0104.2	103	1	UNDER	0.011642	OVER	0.797617	0.0646401	0.799645	0.771607	0.0748	[-20,-10]	1
Rxra	MA0512.1	103	1	UNDER	1	UNDER	0.805333	0.0523447	0.807119	0.815129	-0.2708	[-50,-40]	1
NRF1	MA0506.1	103	1	OVER	1.33246e-09	OVER	0.799834	0.063909	0.797817	0.751482	0.049	[-15,-5]	1
Spi1	MA0080.3	103	1	UNDER	0.00412471	UNDER	0.760939	0.050063	0.76237	0.782441	-0.1067	[-48,-38]	1
Myb	MA0100.1	103	1	OVER	1	OVER	0.842011	0.0635982	0.84025	0.835961	0.0782	[19,29]	1
FOXI1	MA0042.1	103	1	OVER	2.15208e-06	UNDER	0.754418	0.0711647	0.752326	0.797444	-0.0917	[31,41]	1
NR3C1	MA0113.2	103	1	UNDER	0.0385415	UNDER	0.787616	0.04865	0.788947	0.805597	-0.0452	[57,67]	1
FEV	MA0156.1	103	1	OVER	0.0092322	UNDER	0.808953	0.0686476	0.807103	0.836999	-0.166	[64,74]	1
EBF1	MA0154.1	103	1	UNDER	1	OVER	0.823802	0.0472492	0.825061	0.821081	-0.0422	[-45,-35]	1
CDX2	MA0465.1	103	1	OVER	8.48345e-05	UNDER	0.756213	0.0705735	0.754604	0.79314	-0.0765	[35,45]	1
RORA_1	MA0071.1	103	1	UNDER	0.0579216	UNDER	0.761308	0.0585397	0.762642	0.782268	-0.1705	[-5,5]	1
Sox6	MA0515.1	103	1	UNDER	0.187015	UNDER	0.809485	0.0531925	0.810805	0.826679	0.1674	[35,45]	1
FOXA1	MA0148.1	103	1	OVER	0.00019481	UNDER	0.780039	0.0645919	0.778605	0.812593	-0.0287	[50,60]	1
FOXA1	MA0148.2	103	1	OVER	0.000200212	UNDER	0.78119	0.0641753	0.779784	0.813493	-0.0295	[25,35]	1
ZNF354C	MA0130.1	103	1	OVER	1	OVER	0.922526	0.0555865	0.921414	0.908555	-0.1241	[63,73]	1
MAX	MA0058.2	103	1	OVER	1	UNDER	0.773003	0.0627994	0.771735	0.787268	0.0324	[0,10]	1
RUNX2	MA0511.1	103	1	OVER	1	UNDER	0.769123	0.0434	0.768191	0.779018	-0.0226	[27,37]	1
Myc	MA0147.1	103	1	UNDER	0.0296844	OVER	0.803036	0.0568308	0.803989	0.781615	0.0244	[-20,-10]	1
Tcfcp2l1	MA0145.2	103	1	OVER	1	OVER	0.796047	0.0456362	0.795276	0.787432	-0.0108	[17,27]	1			20	25	30	35	40	45	50
Tcfcp2l1	MA0145.1	103	1	OVER	1	OVER	0.796387	0.0456251	0.795617	0.787735	-0.0123	[17,27]	1			1	1	1	1	1	1	1
TBP	MA0108.2	103	1	OVER	0.00183144	UNDER	0.75241	0.0648362	0.751372	0.781585	-0.1151	[-18,-8]	1			1	1	1	1	1	1	1
Nkx3-2	MA0122.1	103	1	OVER	1	UNDER	0.847539	0.0607573	0.846619	0.858679	-0.0453	[-61,-51]	1			1	1	1	1	1	1	1
Foxa2	MA0047.2	103	1	UNDER	8.17895e-05	UNDER	0.762704	0.0641552	0.763606	0.796327	-0.0237	[51,61]	1			1	1	1	1	1	1	1
TFAP2A	MA0003.1	103	1	OVER	2.29724e-11	OVER	0.911767	0.056071	0.910968	0.864852	0.0795	[-51,-41]	1			1	1	1	1	1	1	1
PPARG::RXRA	MA0065.1	103	1	OVER	1	UNDER	0.679925	0.0547587	0.679353	0.681824	-0.1559	[-50,-40]	1			1	1	1	1	1	1	1
REST	MA0138.2	103	1	OVER	1	OVER	0.647172	0.0357111	0.646826	0.646047	-0.0165	[45,55]	1			1	1	1	1	1	1	1
ELF5	MA0136.1	103	1	OVER	0.00199133	UNDER	0.840219	0.0628466	0.839716	0.868367	-0.1556	[-61,-51]	1			1	1	1	1	1	1	1
HOXA5	MA0158.1	103	1	UNDER	9.3384e-08	UNDER	0.863437	0.0441996	0.86383	0.893076	-0.086	[34,44]	1			1	1	1	1	1	1	1
Egr1	MA0162.1	103	1	OVER	3.04121e-07	OVER	0.812191	0.0594203	0.811819	0.773805	0.04	[65,75]	1			1	1	1	1	1	1	1
TBP	MA0108.1	103	1	OVER	0.00127105	UNDER	0.74911	0.0672296	0.748726	0.77997	-0.1093	[22,32]	1			1	1	1	1	1	1	1
POU2F2	MA0507.1	103	1	OVER	1.08935e-08	UNDER	0.698421	0.076847	0.698006	0.75332	0.0113	[26,36]	1			1	1	1	1	1	1	1
Gata1	MA0035.3	103	1	UNDER	0.0250782	UNDER	0.753211	0.0684852	0.753502	0.779344	0.0145	[40,50]	1			1	1	1	1	1	1	1
RREB1	MA0073.1	103	1	OVER	0.311818	OVER	0.748635	0.0505718	0.748445	0.733098	0.018	[25,35]	1			1	1	1	1	1	1	1
TAL1::TCF3	MA0091.1	103	1	UNDER	7.21914e-05	UNDER	0.758725	0.0487818	0.758908	0.784432	-0.007	[-29,-19]	1			1	1	1	1	1	1	1
Crx	MA0467.1	103	1	UNDER	0.42809	UNDER	0.765851	0.0549497	0.766002	0.782171	-0.0786	[35,45]	1			1	1	1	1	1	1	1
NR1H2::RXRA	MA0115.1	103	1	OVER	1	UNDER	0.631243	0.0541851	0.631108	0.639039	-0.2086	[-52,-42]	1			1	1	1	1	1	1	1
SRF	MA0083.1	103	1	UNDER	1	UNDER	0.703492	0.0521228	0.703615	0.705626	-0.0781	[-29,-19]	1			1	1	1	1	1	1	1
GABPA	MA0062.1	103	1	UNDER	1	OVER	0.800295	0.0546621	0.800313	0.79403	-0.0055	[-60,-50]	1			1	1	1	1	1	1	1
																1	1	1	1	1	1	1
																1	1	1	1	1	1	1
POSITIONAL ANALYSIS: W_SIZE = 10 W_STEP = 5																1	1	1	1	1	1	1
																1	1	1	1	1	1	1
NAME	ID	-75	-70		-65		-60	-55	-50	-45	-40	-35	-30	-25	-20	1	1	1	1	1	1	1	55	60	65
SREBF2	MA0596.1	1	1		1		1	1	1	1	1	1	1	1	1	1	1	1	1	1	1	1	1	1
SREBF1	MA0595.1	1	1		1		1	1	1	1	1	1	1	1	1	1	1	1	1	1	1	1	1	1
NFYA	MA0060.1	1	1		1		1	1	1	1	1	1	1	1	1	1	1	1	1	1	1	1	1	1
NFYB	MA0502.1	1	1		1		1	1	1	1	1	1	1	1	1	1	1	1	1	1	1	1	1	1
NFYA	MA0060.2	1	1		1		1	1	1	1	1	1	1	1	1	1	1	1	1	1	1	1	1	1
JUND	MA0492.1	1	1		1		1	1	1	1	1	1	1	1	1	1	1	1	1	1	1	1	1	1
JUN	MA0488.1	1	1		1		1	1	1	1	1	1	1	1	1	1	1	1	1	1	1	1	1	1
Pax2	MA0067.1	1	1		1		1	1	1	1	1	1	1	1	1	1	1	1	1	1	1	1	1	1	1
CREB1	MA0018.1	1	1		1		1	1	1	1	1	1	1	1	1	1	1	1	1	1	1	1	1	1
GATA3	MA0037.1	1	1		1		1	1	1	1	1	1	1	1	1	1	1	1	1	1	1	1	1	1	1
STAT1	MA0137.3	1	1		1		1	1	1	1	1	1	1	1	1	1	1	1	1	1	1	1	1	1
STAT1	MA0137.2	1	1		1		1	1	1	1	1	1	1	1	1	1	1	1	1	1	1	1	1	1
NFE2L1::MafG	MA0089.1	1	1		1		1	1	1	1	1	1	1	1	1	1	1	1	1	1	1	1	1	1	1
Nfe2l2	MA0150.2	1	1		1		1	1	1	1	1	1	1	1	1	1	1	1	1	1	1	1	1	1
Sox17	MA0078.1	1	1		1		1	1	1	1	1	1	1	1	1	1	1	1	1	1	1	1	1	1	1
NFE2L2	MA0150.1	1	1		1		1	1	1	1	1	1	1	1	1	1	1	1	1	1	1	1	1	1
ESR2	MA0258.2	1	1		1		1	1	1	1	1	1	1	1	1	1	1	1	1	1	1	1	1	1
HLF	MA0043.1	1	1		1		1	1	1	1	1	1	1	1	1	1	1	1	1	1	1	1	1	1
CREB1	MA0018.2	1	1		1		1	1	1	1	1	1	1	1	1	1	1	1	1	1	1	1	1	1	1
DUX4	MA0468.1	1	1		1		1	1	1	1	1	1	1	1	1	1	1	1	1	1	1	1	1	1
Stat5a::Stat5b	MA0519.1	1	1		1		1	1	1	1	1	1	1	1	1	1	1	1	1	1	1	1	1	1
STAT3	MA0144.2	1	1		1		1	1	1	1	1	1	1	1	1	1	1	1	1	1	1	1	1	1
HSF1	MA0486.1	1	1		1		1	1	1	1	1	1	1	1	1	1	1	1	1	1	1	1	1	1
CEBPB	MA0466.1	1	1		1		1	1	1	1	1	1	1	1	1	1	1	1	1	1	1	1	1	1
NFIC	MA0161.1	1	1		1		1	1	1	1	1	1	1	1	1	1	1	1	1	1	1	1	1	1	1
Gfi1	MA0038.1	1	1		1		1	1	1	1	1	1	1	1	1	1	1	1	1	1	1	1	1	1
Tal1::Gata1	MA0140.1	1	1		1		1	1	1	1	1	1	1	1	1	1	1	1	1	1	1	1	1	1
NFE2::MAF	MA0501.1	1	1		1		1	1	1	1	1	1	1	1	1	1	1	1	1	1	1	1	1	1
ESR2	MA0258.1	1	1		1		1	1	1	1	1	1	1	1	1	1	1	1	1	1	1	1	1	1
Bcl6	MA0463.1	1	1		1		1	1	1	1	1	1	1	1	1	1	1	1	1	1	1	1	1	1
CTCF	MA0139.1	1	1		1		1	1	1	1	1	1	1	1	1	1	1	1	1	1	1	1	1	1
Stat3	MA0144.1	1	1		1		1	1	1	1	1	1	1	1	1	1	1	1	1	1	1	1	1	1
Mafb	MA0117.1	1	1		1		1	1	1	1	1	1	1	1	1	1	1	1	1	1	1	1	1	1	1
Bach1::Mafk	MA0591.1	1	1		1		1	1	1	1	1	1	1	1	1	1	1	1	1	1	1	1	1	1
Meis1	MA0498.1	1	1		1		1	1	1	1	1	1	1	1	1	1	1	1	1	1	1	1	1	1
CEBPA	MA0102.3	1	1		1		1	1	1	1	1	1	1	1	1	1	1	1	1	1	1	1	1	1
Stat4	MA0518.1	1	1		1		1	1	1	1	1	1	1	1	1	1	1	1	1	1	1	1	1	1
PBX1	MA0070.1	1	1		1		1	1	1	1	1	1	1	1	1	1	1	1	1	1	1	1	1	1
NFKB1	MA0105.3	1	1		1		1	1	1	1	1	1	1	1	1	1	1	1	1	1	1	1	1	1
Cebpa	MA0102.1	1	1		1		1	1	1	1	1	1	1	1	1	1	1	1	1	1	1	1	1	1
PAX5	MA0014.2	1	1		1		1	1	1	1	1	1	1	1	1	1	1	1	1	1	1	1	1	1
TAL1::GATA1	MA0140.2	1	1		1		1	1	1	1	1	1	1	1	1	1	1	1	1	1	1	1	1	1
Klf4	MA0039.1	1	1		1		1	1	1	1	1	1	1	1	1	1	1	1	1	1	1	1	1	1
Pax6	MA0069.1	1	1		1		1	1	1	1	1	1	1	1	1	1	1	1	1	1	1	1	1	1
Spz1	MA0111.1	1	1		1		1	1	1	1	1	1	1	1	1	1	1	1	1	1	1	1	1	1
NFKB1	MA0105.1	1	1		1		1	1	1	1	1	1	1	1	1	1	1	1	1	1	1	1	1	1
MZF1_1-4	MA0056.1	1	1		1		1	1	1	1	1	1	1	1	1	1	1	1	1	1	1	1	1	1	1
SMAD2::SMAD3::SMAD4	MA0513.1	1	1		1		1	1	1	1	1	1	1	1	1	1	1	1	1	1	1	1	1	1
YY1	MA0095.1	1	1		1		1	1	1	1	1	1	1	1	1	1	1	1	1	1	1	1	1	1	1
STAT1	MA0137.1	1	1		1		1	1	1	1	1	1	1	1	1	1	1	1	1	1	1	1	1	1
Ets1	MA0098.2	1	1		1		1	1	1	1	1	1	1	1	1	1	1	1	1	1	1	1	1	1
CEBPA	MA0102.2	1	1		1		1	1	1	1	1	1	1	1	1	1	1	1	1	1	1	1	1	1	1
ESRRA	MA0592.1	1	1		1		1	1	1	1	1	1	1	1	1	1	1	1	1	1	1	1	1	1
BATF::JUN	MA0462.1	1	1		1		1	1	1	1	1	1	1	1	1	1	1	1	1	1	1	1	1	1
NFIL3	MA0025.1	1	1		1		1	1	1	1	1	1	1	1	1	1	1	1	1	1	1	1	1	1
Nobox	MA0125.1	1	1		1		1	1	1	1	1	1	1	1	1	1	1	1	1	1	1	1	1	1	1
EBF1	MA0154.2	1	1		1		1	1	1	1	1	1	1	1	1	1	1	1	1	1	1	1	1	1
Pax5	MA0014.1	1	1		1		1	1	1	1	1	1	1	1	1	1	1	1	1	1	1	1	1
NR3C1	MA0113.1	1	1		1		1	1	1	1	1	1	1	1	1	1	1	1	1	1	1	1	1	1
RUNX1	MA0002.2	1	1		1		1	1	1	1	1	1	1	1	1	1	1	1	1	1	1	1	1	1
USF2	MA0526.1	1	1		1		1	1	1	1	1	1	1	1	1	1	1	1	1	1	1	1	1	1
SOX9	MA0077.1	1	1		1		1	1	1	1	1	1	1	1	1	1	1	1	1	1	1	1	1	1	1
FOXO3	MA0157.1	1	1		1		1	1	1	1	1	1	1	1	1	1	1	1	1	1	1	1	1	1	1
REL	MA0101.1	1	1		1		1	1	1	1	1	1	1	1	1	1	1	1	1	1	1	1	1	1
HNF4G	MA0484.1	1	1		1		1	1	1	1	1	1	1	1	1	1	1	1	1	1	1	1	1	1
STAT2::STAT1	MA0517.1	1	1		1		1	1	1	1	1	1	1	1	1	1	1	1	1	1	1	1	1	1
RELA	MA0107.1	1	1		1		1	1	1	1	1	1	1	1	1	1	1	1	1	1	1	1	1	1
NFKB1	MA0105.2	1	1		1		1	1	1	1	1	1	1	1	1	1	1	1	1	1	1	1	1	1
ESR1	MA0112.1	1	1		1		1	1	1	1	1	1	1	1	1	1	1	1	1	1	1	1	1	1
NFATC2	MA0152.1	1	1		1		1	1	1	1	1	1	1	1	1	1	1	1	1	1	1	1	1	1	1
IRF1	MA0050.1	1	1		1		1	1	1	1	1	1	1	1	1	1	1	1	1	1	1	1	1	1
ESR1	MA0112.2	1	1		1		1	1	1	1	1	1	1	1	1	1	1	1	1	1	1	1	1
Zfp423	MA0116.1	1	1		1		1	1	1	1	1	1	1	1	1	1	1	1	1	1	1	1	1	1
NR4A2	MA0160.1	1	1		1		1	1	1	1	1	1	1	1	1	1	1	1	1	1	1	1	1	1	1
Klf1	MA0493.1	1	1		1		1	1	1	1	1	1	1	1	1	1	1	1	1	1	1	1	1	1
Foxa2	MA0047.1	1	1		1		1	1	1	1	1	1	1	1	1	1	1	1	1	1	1	1	1	1
SPI1	MA0080.1	1	1		1		1	1	1	1	1	1	1	1	1	1	1	1	1	1	1	1	1	1	1
Erg	MA0474.1	1	1		1		1	1	1	1	1	1	1	1	1	1	1	1	1	1	1	1	1	1
NR2F1	MA0017.1	1	1		1		1	1	1	1	1	1	1	1	1	1	1	1	1	1	1	1	1	1
RUNX1	MA0002.1	1	1		1		1	1	1	1	1	1	1	1	1	1	1	1	1	1	1	1	1	1
MAFK	MA0496.1	1	1		1		1	1	1	1	1	1	1	1	1	1	1	1	1	1	1	1	1	1
USF1	MA0093.2	1	1		1		1	1	1	1	1	1	1	1	1	1	1	1	1	1	1	1	1	1
PPARG	MA0066.1	1	1		1		1	1	1	1	1	1	1	1	1	1	1	1	1	1	1	1	1
MAFF	MA0495.1	1	1		1		1	1	1	1	1	1	1	1	1	1	1	1	1	1	1	1	1	1
HNF4A	MA0114.2	1	1		1		1	1	1	1	1	1	1	1	1	1	1	1	1	1	1	1	1	1
Hoxc9	MA0485.1	1	1		1		1	1	1	1	1	1	1	1	1	1	1	1	1	1	1	1	1	1
Gfi1b	MA0483.1	1	1		1		1	1	1	1	1	1	1	1	1	1	1	1	1	1	1	1	1	1
Hoxa9	MA0594.1	1	1		1		1	1	1	1	1	1	1	1	1	1	1	1	1	1	1	1	1	1
JUND	MA0491.1	1	1		1		1	1	1	1	1	1	1	1	1	1	1	1	1	1	1	1	1	1
IRF1	MA0050.2	1	1		1		1	1	1	1	1	1	1	1	1	1	1	1	1	1	1	1	1
Stat6	MA0520.1	1	1		1		1	1	1	1	1	1	1	1	1	1	1	1	1	1	1	1	1	1
Klf4	MA0039.2	1	1		1		1	1	1	1	1	1	1	1	1	1	1	1	1	1	1	1	1	1
FOXP1	MA0481.1	1	1		1		1	1	1	1	1	1	1	1	1	1	1	1	1	1	1	1	1	1
Esrrb	MA0141.1	1	1		1		1	1	1	1	1	1	1	1	1	1	1	1	1	1	1	1	1	1
Nkx2-5	MA0503.1	1	1		1		1	1	1	1	1	1	1	1	1	1	1	1	1	1	1	1	1	1
TCF7L2	MA0523.1	1	1		1		1	1	1	1	1	1	1	1	1	1	1	1	1	1	1	1	1	1
FOSL1	MA0477.1	1	1		1		1	1	1	1	1	1	1	1	1	1	1	1	1	1	1	1	1	1
Nr1h3::Rxra	MA0494.1	1	1		1		1	1	1	1	1	1	1	1	1	1	1	1	1	1	1	1	1	1
T	MA0009.1	1	1		1		1	1	1	1	1	1	1	1	1	1	1	1	1	1	1	1	1	1
Tcf3	MA0522.1	1	1		1		1	1	1	1	1	1	1	1	1	1	1	1	1	1	1	1	1	1
KLF5	MA0599.1	1	1		1		1	1	1	1	1	1	1	1	1	1	1	1	1	1	1	1	1	1
SPI1	MA0080.2	1	1		1		1	1	1	1	1	1	1	1	1	1	1	1	1	1	1	1	1	1	1
FOS	MA0476.1	1	1		1		1	1	1	1	1	1	1	1	1	1	1	1	1	1	1	1	1	1
Myb	MA0100.2	1	1		1		1	1	1	1	1	1	1	1	1	1	1	1	1	1	1	1	1	1
IRF2	MA0051.1	1	1		1		1	1	1	1	1	1	1	1	1	1	1	1	1	1	1	1	1	1
TP63	MA0525.1	1	1		1		1	1	1	1	1	1	1	1	1	1	1	1	1	1	1	1	1
Sox3	MA0514.1	1	1		1		1	1	1	1	1	1	1	1	1	1	1	1	1	1	1	1	1	1
En1	MA0027.1	1	1		1		1	1	1	1	1	1	1	1	1	1	1	1	1	1	1	1	1	1
PRDM1	MA0508.1	1	1		1		1	1	1	1	1	1	1	1	1	1	1	1	1	1	1	1	1	1
RORA_2	MA0072.1	1	1		1		1	1	1	1	1	1	1	1	1	1	1	1	1	1	1	1	1	1
HNF1B	MA0153.1	1	1		1		1	1	1	1	1	1	1	1	1	1	1	1	1	1	1	1	1	1
TLX1::NFIC	MA0119.1	1	1		1		1	1	1	1	1	1	1	1	1	1	1	1	1	1	1	1	1	1
TP53	MA0106.1	1	1		1		1	1	1	1	1	1	1	1	1	1	1	1	1	1	1	1	1
Mecom	MA0029.1	1	1		1		1	1	1	1	1	1	1	1	1	1	1	1	1	1	1	1	1	1
FOXD1	MA0031.1	1	1		1		1	1	1	1	1	1	1	1	1	1	1	1	1	1	1	1	1	1	1
JUN::FOS	MA0099.2	1	1		1		1	1	1	1	1	1	1	1	1	1	1	1	1	1	1	1	1	1	1
RXR::RAR_DR5	MA0159.1	1	1		1		1	1	1	1	1	1	1	1	1	1	1	1	1	1	1	1	1	1
Esrrb	MA0141.2	1	1		1		1	1	1	1	1	1	1	1	1	1	1	1	1	1	1	1	1	1
Prrx2	MA0075.1	1	1		1		1	1	1	1	1	1	1	1	1	1	1	1	1	1	1	1	1	1	1
E2F4	MA0470.1	1	1		1		1	1	1	1	1	1	1	1	1	1	1	1	1	1	1	1	1	1
TFAP2C	MA0524.1	1	1		1		1	1	1	1	1	1	1	1	1	1	1	1	1	1	1	1	1	1
PPARG::RXRA	MA0065.2	1	1		1		1	1	1	1	1	1	1	1	1	1	1	1	1	1	1	1	1	1
JUNB	MA0490.1	1	1		1		1	1	1	1	1	1	1	1	1	1	1	1	1	1	1	1	1	1
FLI1	MA0475.1	1	1		1		1	1	1	1	1	1	1	1	1	1	1	1	1	1	1	1	1	1
GATA2	MA0036.1	1	1		1		1	1	1	1	1	1	1	1	1	1	1	1	1	1	1	1	1	1	1
Ddit3::Cebpa	MA0019.1	1	1		1		1	1	1	1	1	1	1	1	1	1	1	1	1	1	1	1	1	1
RFX5	MA0510.1	1	1		1		1	1	1	1	1	1	1	1	1	1	1	1	1	1	1	1	1	1
MZF1_5-13	MA0057.1	1	1		1		1	1	1	1	1	1	1	1	1	1	1	1	1	1	1	1	1	1
MYC::MAX	MA0059.1	1	1		1		1	1	1	1	1	1	1	1	1	1	1	1	1	1	1	1	1	1
EWSR1-FLI1	MA0149.1	1	1		1		1	1	1	1	1	1	1	1	1	1	1	1	1	1	1	1	1	1
E2F1	MA0024.1	1	1		1		1	1	1	1	1	1	1	1	1	1	1	1	1	1	1	1	1	1	1
JUN::FOS	MA0099.1	1	1		1		1	1	1	1	1	1	1	1	1	1	1	1	1	1	1	1	1	1	1
FOSL2	MA0478.1	1	1		1		1	1	1	1	1	1	1	1	1	1	1	1	1	1	1	1	1	1
RXRA::VDR	MA0074.1	1	1		1		1	1	1	1	1	1	1	1	1	1	1	1	1	1	1	1	1	1
Nr5a2	MA0505.1	1	1		1		1	1	1	1	1	1	1	1	1	1	1	1	1	1	1	1	1	1
ZBTB33	MA0527.1	1	1		1		1	1	1	1	1	1	1	1	1	1	1	1	1	1	1	1	1	1
NHLH1	MA0048.1	1	1		1		1	1	1	1	1	1	1	1	1	1	1	1	1	1	1	1	1	1
HNF1A	MA0046.1	1	1		1		1	1	1	1	1	1	1	1	1	1	1	1	1	1	1	1	1	1
Sox2	MA0143.3	1	1		1		1	1	1	1	1	1	1	1	1	1	1	1	1	1	1	1	1	1	1
E2F1	MA0024.2	1	1		1		1	1	1	1	1	1	1	1	1	1	1	1	1	1	1	1	1	1
HNF4A	MA0114.1	1	1		1		1	1	1	1	1	1	1	1	1	1	1	1	1	1	1	1	1	1
THAP1	MA0597.1	1	1		1		1	1	1	1	1	1	1	1	1	1	1	1	1	1	1	1	1	1	1
BRCA1	MA0133.1	1	1		1		1	1	1	1	1	1	1	1	1	1	1	1	1	1	1	1	1	1	1
Pax4	MA0068.1	1	1		1		1	1	1	1	1	1	1	1	1	1	1	1	1	1	1	1
SRF	MA0083.2	1	1		1		1	1	1	1	1	1	1	1	1	1	1	1	1	1	1	1	1	1
ARID3A	MA0151.1	1	1		1		1	1	1	1	1	1	1	1	1	1	1	1	1	1	1	1	1	1	1
Gata1	MA0035.2	1	1		1		1	1	1	1	1	1	1	1	1	1	1	1	1	1	1	1	1	1
Lhx3	MA0135.1	1	1		1		1	1	1	1	1	1	1	1	1	1	1	1	1	1	1	1	1	1
EHF	MA0598.1	1	1		1		1	1	1	1	1	1	1	1	1	1	1	1	1	1	1	1	1	1	1
Pou5f1::Sox2	MA0142.1	1	1		1		1	1	1	1	1	1	1	1	1	1	1	1	1	1	1	1	1	1
Sox5	MA0087.1	1	1		1		1	1	1	1	1	1	1	1	1	1	1	1	1	1	1	1	1	1	1
INSM1	MA0155.1	1	1		1		1	1	1	1	1	1	1	1	1	1	1	1	1	1	1	1	1	1
Gata4	MA0482.1	1	1		1		1	1	1	1	1	1	1	1	1	1	1	1	1	1	1	1	1	1
Zfx	MA0146.1	1	1		1		1	1	1	1	1	1	1	1	1	1	1	1	1	1	1	1	1	1
SP2	MA0516.1	1	1		1		1	1	1	1	1	1	1	1	1	1	1	1	1	1	1	1	1	1
Zfx	MA0146.2	1	1		1		1	1	1	1	1	1	1	1	1	1	1	1	1	1	1	1	1	1
YY1	MA0095.2	1	1		1		1	1	1	1	1	1	1	1	1	1	1	1	1	1	1	1	1	1
RFX2	MA0600.1	1	1		1		1	1	1	1	1	1	1	1	1	1	1	1	1	1	1	1	1	1
FOXF2	MA0030.1	1	1		1		1	1	1	1	1	1	1	1	1	1	1	1	1	1	1	1	1	1
E2F3	MA0469.1	1	1		1		1	1	1	1	1	1	1	1	1	1	1	1	1	1	1	1	1	1
ZEB1	MA0103.1	1	1		1		1	1	1	1	1	1	1	1	1	1	1	1	1	1	1	1	1	1	1
GATA3	MA0037.2	1	1		1		1	1	1	1	1	1	1	1	1	1	1	1	1	1	1	1	1	1	1
Pdx1	MA0132.1	1	1		1		1	1	1	1	1	1	1	1	1	1	1	1	1	1	1	1	1	1	1
Sox2	MA0143.2	1	1		1		1	1	1	1	1	1	1	1	1	1	1	1	1	1	1	1	1	1
JUN	MA0489.1	1	1		1		1	1	1	1	1	1	1	1	1	1	1	1	1	1	1	1	1	1
Sox2	MA0143.1	1	1		1		1	1	1	1	1	1	1	1	1	1	1	1	1	1	1	1	1	1
Rfx1	MA0509.1	1	1		1		1	1	1	1	1	1	1	1	1	1	1	1	1	1	1	1	1	1
SOX10	MA0442.1	1	1		1		1	1	1	1	1	1	1	1	1	1	1	1	1	1	1	1	1	1	1
GABPA	MA0062.2	1	1		1		1	1	1	1	1	1	1	1	1	1	1	1	1	1	1	1	1	1
Nkx2-5	MA0063.1	1	1		1		1	1	1	1	1	1	1	1	1	1	1	1	1	1	1	1	1	1	1
Tcf12	MA0521.1	1	1		1		1	1	1	1	1	1	1	1	1	1	1	1	1	1	1	1	1	1
Myog	MA0500.1	1	1		1		1	1	1	1	1	1	1	1	1	1	1	1	1	1	1	1	1	1
Gata1	MA0035.1	1	1		1		1	1	1	1	1	1	1	1	1	1	1	1	1	1	1	1	1	1	1
SP1	MA0079.1	1	1		1		1	1	1	1	1	1	1	1	1	1	1	1	1	1	1	1	1	1
EGR1	MA0162.2	1	1		1		1	1	1	1	1	1	1	1	1	1	1	1	1	1	1	1	1	1
SRY	MA0084.1	1	1		1		1	1	1	1	1	1	1	1	1	1	1	1	1	1	1	1	1	1	1
MEF2A	MA0052.1	1	1		1		1	1	1	1	1	1	1	1	1	1	1	1	1	1	1	1	1	1
MAX	MA0058.1	1	1		1		1	1	1	1	1	1	1	1	1	1	1	1	1	1	1	1	1	1
MEF2C	MA0497.1	1	1		1		1	1	1	1	1	1	1	1	1	1	1	1	1	1	1	1	1	1
ELK4	MA0076.2	1	1		1		1	1	1	1	1	1	1	1	1	1	1	1	1	1	1	1	1	1
SP1	MA0079.3	1	1		1		1	1	1	1	1	1	1	1	1	1	1	1	1	1	1	1	1	1
TFAP2A	MA0003.2	1	1		1		1	1	1	1	1	1	1	1	1	1	1	1	1	1	1	1	1	1
ZNF263	MA0528.1	1	1		1		1	1	1	1	1	1	1	1	1	1	1	1	1	1	1	1	1
Myod1	MA0499.1	1	1		1		1	1	1	1	1	1	1	1	1	1	1	1	1	1	1	1	1	1
FOXP2	MA0593.1	1	1		1		1	1	1	1	1	1	1	1	1	1	1	1	1	1	1	1	1	1
Hltf	MA0109.1	1	1		1		1	1	1	1	1	1	1	1	1	1	1	1	1	1	1	1	1	1
FOXH1	MA0479.1	1	1		1		1	1	1	1	1	1	1	1	1	1	1	1	1	1	1	1	1	1
Mycn	MA0104.3	1	1		1		1	1	1	1	1	1	1	1	1	1	1	1	1	1	1	1	1	1	1
znf143	MA0088.1	1	1		1		1	1	1	1	1	1	1	1	1	1	1	1	1	1	1	1	1
ELF1	MA0473.1	1	1		1		1	1	1	1	1	1	1	1	1	1	1	1	1	1	1	1	1	1
ETS1	MA0098.1	1	1		1		1	1	1	1	1	1	1	1	1	1	1	1	1	1	1	1	1	1	1
Hand1::Tcfe2a	MA0092.1	1	1		1		1	1	1	1	1	1	1	1	1	1	1	1	1	1	1	1	1	1
NKX3-1	MA0124.1	1	1		1		1	1	1	1	1	1	1	1	1	1	1	1	1	1	1	1	1	1	1
FOXL1	MA0033.1	1	1		1		1	1	1	1	1	1	1	1	1	1	1	1	1	1	1	1	1	1	1
ZEB1	MA0103.2	1	1		1		1	1	1	1	1	1	1	1	1	1	1	1	1	1	1	1	1	1	1
EGR2	MA0472.1	1	1		1		1	1	1	1	1	1	1	1	1	1	1	1	1	1	1	1	1	1
USF1	MA0093.1	1	1		1		1	1	1	1	1	1	1	1	1	1	1	1	1	1	1	1	1	1	1
HIF1A::ARNT	MA0259.1	1	1		1		1	1	1	1	1	1	1	1	1	1	1	1	1	1	1	1	1	1	1
Foxd3	MA0041.1	1	1		1		1	1	1	1	1	1	1	1	1	1	1	1	1	1	1	1	1	1
TEAD1	MA0090.1	1	1		1		1	1	1	1	1	1	1	1	1	1	1	1	1	1	1	1	1	1
AR	MA0007.2	1	1		1		1	1	1	1	1	1	1	1	1	1	1	1	1	1	1	1	1	1
FOXC1	MA0032.1	1	1		1		1	1	1	1	1	1	1	1	1	1	1	1	1	1	1	1	1	1	1
TP53	MA0106.2	1	1		1		1	1	1	1	1	1	1	1	1	1	1	1	1	1	1	1	1	1
Arnt	MA0004.1	1	1		1		1	1	1	1	1	1	1	1	1	1	1	1	1	1	1	1	1	1	1
SPIB	MA0081.1	1	1		1		1	1	1	1	1	1	1	1	1	1	1	1	1	1	1	1	1	1	1
Foxq1	MA0040.1	1	1		1		1	1	1	1	1	1	1	1	1	1	1	1	1	1	1	1	1	1
Bhlhe40	MA0464.1	1	1		1		1	1	1	1	1	1	1	1	1	1	1	1	1	1	1	1	1	1
ELK1	MA0028.1	1	1		1		1	1	1	1	1	1	1	1	1	1	1	1	1	1	1	1	1	1
HINFP	MA0131.1	1	1		1		1	1	1	1	1	1	1	1	1	1	1	1	1	1	1	1	1	1
Arnt::Ahr	MA0006.1	1	1		1		1	1	1	1	1	1	1	1	1	1	1	1	1	1	1	1	1	1	1
GATA2	MA0036.2	1	1		1		1	1	1	1	1	1	1	1	1	1	1	1	1	1	1	1	1	1
REST	MA0138.1	1	1		1		1	1	1	1	1	1	1	1	1	1	1	1	1	1	1	1	1	1
Myc	MA0147.2	1	1		1		1	1	1	1	1	1	1	1	1	1	1	1	1	1	1	1	1	1
ELK4	MA0076.1	1	1		1		1	1	1	1	1	1	1	1	1	1	1	1	1	1	1	1	1	1	1
SP1	MA0079.2	1	1		1		1	1	1	1	1	1	1	1	1	1	1	1	1	1	1	1	1	1
Nr2e3	MA0164.1	1	1		1		1	1	1	1	1	1	1	1	1	1	1	1	1	1	1	1	1	1	1
NR2C2	MA0504.1	1	1		1		1	1	1	1	1	1	1	1	1	1	1	1	1	1	1	1	1	1
E2F6	MA0471.1	1	1		1		1	1	1	1	1	1	1	1	1	1	1	1	1	1	1	1	1	1
Atoh1	MA0461.1	1	1		1		1	1	1	1	1	1	1	1	1	1	1	1	1	1	1	1	1	1	1
FOXA1	MA0148.3	1	1		1		1	1	1	1	1	1	1	1	1	1	1	1	1	1	1	1	1	1
Ar	MA0007.1	1	1		1		1	1	1	1	1	1	1	1	1	1	1	1	1	1	1	1	1
MEF2A	MA0052.2	1	1		1		1	1	1	1	1	1	1	1	1	1	1	1	1	1	1	1	1	1
PLAG1	MA0163.1	1	1		1		1	1	1	1	1	1	1	1	1	1	1	1	1	1	1	1	1	1
Mycn	MA0104.1	1	1		1		1	1	1	1	1	1	1	1	1	1	1	1	1	1	1	1	1	1	1
Foxo1	MA0480.1	1	1		1		1	1	1	1	1	1	1	1	1	1	1	1	1	1	1	1	1	1
Mycn	MA0104.2	1	1		1		1	1	1	1	1	1	1	1	1	1	1	1	1	1	1	1	1	1
Rxra	MA0512.1	1	1		1		1	1	1	1	1	1	1	1	1	1	1	1	1	1	1	1	1	1
NRF1	MA0506.1	1	1		1		1	1	1	1	1	1	1	1	1	1	1	1	1	1	1	1	1	1
Spi1	MA0080.3	1	1		1		1	1	1	1	1	1	1	1	1	1	1	1	1	1	1	1	1	1
Myb	MA0100.1	1	1		1		1	1	1	1	1	1	1	1	1	1	1	1	1	1	1	1	1	1	1
FOXI1	MA0042.1	1	1		1		1	1	1	1	1	1	1	1	1	1	1	1	1	1	1	1	1	1
NR3C1	MA0113.2	1	1		1		1	1	1	1	1	1	1	1	1	1	1	1	1	1	1	1	1	1
FEV	MA0156.1	1	1		1		1	1	1	1	1	1	1	1	1	1	1	1	1	1	1	1	1	1	1
EBF1	MA0154.1	1	1		1		1	1	1	1	1	1	1	1	1	1	1	1	1	1	1	1	1	1
CDX2	MA0465.1	1	1		1		1	1	1	1	1	1	1	1	1	1	1	1	1	1	1	1	1	1
RORA_1	MA0071.1	1	1		1		1	1	1	1	1	1	1	1	1	1	1	1	1	1	1	1	1	1
Sox6	MA0515.1	1	1		1		1	1	1	1	1	1	1	1	1	1	1	1	1	1	1	1	1	1
FOXA1	MA0148.1	1	1		1		1	1	1	1	1	1	1	1	1	1	1	1	1	1	1	1	1	1
FOXA1	MA0148.2	1	1		1		1	1	1	1	1	1	1	1	1	1	1	1	1	1	1	1	1	1
ZNF354C	MA0130.1	1	1		1		1	1	1	1	1	1	1	1	1								1	1	1
MAX	MA0058.2	1	1		1		1	1	1	1	1	1	1	1	1								1	1
RUNX2	MA0511.1	1	1		1		1	1	1	1	1	1	1	1	1								1	1
Myc	MA0147.1	1	1		1		1	1	1	1	1	1	1	1	1								1	1
Tcfcp2l1	MA0145.2	1	1		1		1	1	1	1	1	1	1	1	1								1	1
Tcfcp2l1	MA0145.1	1	1		1		1	1	1	1	1	1	1	1	1								1	1
TBP	MA0108.2	1	1		1		1	1	1	1	1	1	1	1	1								1	1
Nkx3-2	MA0122.1	1	1		1		1	1	1	1	1	1	1	1	1								1	1	1
Foxa2	MA0047.2	1	1		1		1	1	1	1	1	1	1	1	1								1	1
TFAP2A	MA0003.1	1	1		1		1	1	1	1	1	1	1	1	1								1	1	1
PPARG::RXRA	MA0065.1	1	1		1		1	1	1	1	1	1	1	1	1								1
REST	MA0138.2	1	1		1		1	1	1	1	1	1	1	1	1								1
ELF5	MA0136.1	1	1		1		1	1	1	1	1	1	1	1	1								1	1	1
HOXA5	MA0158.1	1	1		1		1	1	1	1	1	1	1	1	1								1	1	1
Egr1	MA0162.1	1	1		1		1	1	1	1	1	1	1	1	1								1	1
TBP	MA0108.1	1	1		1		1	1	1	1	1	1	1	1	1								1	1
POU2F2	MA0507.1	1	1		1		1	1	1	1	1	1	1	1	1								1	1
Gata1	MA0035.3	1	1		1		1	1	1	1	1	1	1	1	1								1	1
RREB1	MA0073.1	1	1		1		1	1	1	1	1	1	1	1	1								1
TAL1::TCF3	MA0091.1	1	1		1		1	1	1	1	1	1	1	1	1								1	1
Crx	MA0467.1	1	1		1		1	1	1	1	1	1	1	1	1								1	1
NR1H2::RXRA	MA0115.1	1	1		1		1	1	1	1	1	1	1	1	1								1	1
SRF	MA0083.1	1	1		1		1	1	1	1	1	1	1	1	1								1	1
GABPA	MA0062.1	1	1		1		1	1	1	1	1	1	1	1	1								1	1

## Sheet: hep SREBP1 insulin
NAME	ID	REG_N	L_PVALUE	O/U	G_PVALUE	O/U	R_AVG	R_STDEV	F_AVG	BG_AVG	SP_COR	PREF_POS	PREF_POS_PV
RFX2	MA0600.1	2585	2.17288e-102	OVER	1.86868e-129	OVER	0.76616	0.082574	0.724681	0.724062	0.1627	[-21,-11]	1.24694e-09
Rfx1	MA0509.1	2585	4.48867e-102	OVER	3.00825e-123	OVER	0.78064	0.0874762	0.736271	0.737242	0.1621	[-23,-13]	4.19784e-08
SREBF1	MA0595.1	2585	2.72151e-70	OVER	4.69531e-122	OVER	0.837642	0.0679536	0.806546	0.804066	0.0996	[5,15]	0.0297493
NFYA	MA0060.1	2585	6.7944e-70	OVER	8.42497e-153	OVER	0.808882	0.0867132	0.76878	0.760326	0.1786	[-12,-2]	0.922767
NFYA	MA0060.2	2585	7.52201e-66	OVER	1.40842e-133	OVER	0.749787	0.0732014	0.717248	0.711794	0.1602	[-11,-1]	0.293104
SREBF2	MA0596.1	2585	7.44425e-61	OVER	2.78641e-51	OVER	0.812961	0.0709995	0.782954	0.790905	0.0912	[10,20]	0.0125253
RFX5	MA0510.1	2585	1.00732e-60	OVER	3.64827e-128	OVER	0.830245	0.0543539	0.807343	0.802647	0.1531	[-23,-13]	0.00243699
NFYB	MA0502.1	2585	3.43089e-59	OVER	1.89795e-118	OVER	0.78866	0.0844507	0.752687	0.747666	0.1651	[-13,-3]	0.504149
CREB1	MA0018.1	2585	3.30051e-40	OVER	2.92569e-175	OVER	0.823353	0.0554432	0.802731	0.789701	0.0938	[6,16]	0.00375199
USF2	MA0526.1	2585	1.97291e-32	OVER	2.71036e-17	OVER	0.799014	0.0700641	0.776468	0.786447	-0.0033	[-30,-20]	1
USF1	MA0093.2	2585	7.82214e-32	OVER	1.93915e-19	OVER	0.789734	0.0724781	0.766847	0.775967	0.0056	[0,10]	1
Pax2	MA0067.1	2585	6.02005e-31	OVER	0.3626	OVER	0.900514	0.0499763	0.884093	0.897554	0.0303	[4,14]	1
CREB1	MA0018.2	2585	1.06609e-28	OVER	3.01248e-46	OVER	0.843947	0.0581362	0.825872	0.826808	0.0597	[-1,9]	1
Mycn	MA0104.1	2585	7.9464e-23	OVER	3.12706e-93	OVER	0.846104	0.0770031	0.82477	0.813237	0.0062	[13,23]	1
USF1	MA0093.1	2585	2.28724e-21	OVER	2.09456e-49	OVER	0.81517	0.0806344	0.793613	0.790572	0.0037	[13,23]	1
MAX	MA0058.1	2585	3.26588e-21	OVER	2.98387e-30	OVER	0.798043	0.0705741	0.779426	0.7813	-0.0124	[0,10]	1
NFE2L1::MafG	MA0089.1	2585	2.30528e-18	OVER	1.07015e-89	UNDER	0.885116	0.0632992	0.868289	0.911596	0.0269	[8,18]	1
HLF	MA0043.1	2585	1.45658e-17	OVER	1.15396e-58	UNDER	0.790507	0.0503942	0.777891	0.80733	0.0667	[-4,6]	0.799138
Arnt	MA0004.1	2585	1.541e-17	OVER	1.97174e-93	OVER	0.821549	0.0859648	0.800734	0.784825	0.002	[-12,-2]	1
Mycn	MA0104.2	2585	2.74429e-17	OVER	9.82566e-224	OVER	0.812846	0.0587461	0.798283	0.771607	0.0279	[15,25]	1
JUN	MA0488.1	2585	3.56855e-17	OVER	1.41757e-81	UNDER	0.744539	0.0613631	0.729861	0.768924	0.0373	[11,21]	0.150021
JUND	MA0492.1	2585	1.61422e-16	OVER	1.19723e-69	UNDER	0.746371	0.0605377	0.732153	0.768486	0.038	[12,22]	0.0449191
MYC::MAX	MA0059.1	2585	2.33177e-16	OVER	2.18897e-35	OVER	0.763608	0.0573327	0.749847	0.748864	0.0228	[10,20]	1
Bhlhe40	MA0464.1	2585	6.07277e-15	OVER	1.28077e-09	OVER	0.802527	0.0661134	0.787949	0.793593	-0.0281	[-40,-30]	1
PRDM1	MA0508.1	2585	2.10114e-14	UNDER	5.80132e-221	UNDER	0.709679	0.055046	0.722731	0.748019	-0.0344	[57,67]	1
IRF1	MA0050.2	2585	2.89205e-14	UNDER	0	UNDER	0.656897	0.0582434	0.670686	0.708998	-0.0218	[60,70]	1
STAT2::STAT1	MA0517.1	2585	1.25588e-12	UNDER	3.20213e-272	UNDER	0.696418	0.0591168	0.709414	0.743235	-0.0535	[62,72]	1
Arnt::Ahr	MA0006.1	2585	2.11246e-12	OVER	8.5746e-141	OVER	0.875723	0.0753488	0.860093	0.835373	0.0023	[-12,-2]	1
NFIC	MA0161.1	2585	6.97831e-12	OVER	0.00806193	OVER	0.912564	0.0545226	0.900799	0.908228	0.0896	[-17,-7]	1
Myb	MA0100.1	2585	1.39292e-11	OVER	1.01321e-41	OVER	0.852469	0.0590576	0.840578	0.835961	0.0923	[4,14]	0.0542035
HIF1A::ARNT	MA0259.1	2585	1.56372e-11	OVER	1.3361e-202	OVER	0.858787	0.065984	0.845271	0.815169	0.0172	[4,14]	1
Mycn	MA0104.3	2585	2.42582e-11	OVER	1.10172e-23	OVER	0.792405	0.0751479	0.777417	0.776632	-0.0037	[-6,4]	1
Klf4	MA0039.1	2585	5.51328e-11	UNDER	3.16246e-46	UNDER	0.863769	0.0438565	0.872693	0.876709	-0.0511	[-70,-60]	1
TLX1::NFIC	MA0119.1	2585	2.39247e-10	OVER	4.90973e-12	OVER	0.703394	0.0552805	0.692675	0.695053	0.0372	[-23,-13]	1
Myc	MA0147.1	2585	3.28612e-10	OVER	5.40159e-169	OVER	0.813125	0.0529487	0.802907	0.781615	0.0283	[15,25]	1
Sox17	MA0078.1	2585	1.28777e-09	OVER	1.37278e-62	UNDER	0.818809	0.0671245	0.806024	0.841978	0.1137	[4,14]	1
ZBTB33	MA0527.1	2585	1.76535e-09	OVER	0	OVER	0.75158	0.0565275	0.741219	0.701782	0.0595	[-3,7]	1
MEF2C	MA0497.1	2585	3.60565e-09	UNDER	0	UNDER	0.705759	0.0621837	0.717771	0.772922	-0.018	[-63,-53]	1
ESR1	MA0112.1	2585	1.20833e-08	OVER	6.43144e-214	OVER	0.764683	0.038924	0.757531	0.73807	-0.0149	[9,19]	1
PAX5	MA0014.2	2585	1.9516e-08	OVER	5.12944e-136	OVER	0.791093	0.0331466	0.785207	0.773653	0.0014	[4,14]	1
NFE2L2	MA0150.1	2585	2.65221e-08	OVER	5.36773e-89	UNDER	0.766118	0.0525178	0.756838	0.788023	0.032	[25,35]	1
Klf4	MA0039.2	2585	1.14344e-07	OVER	0	OVER	0.8794	0.0708577	0.867271	0.802433	0.0658	[35,45]	1
Gfi1	MA0038.1	2585	1.60153e-07	OVER	1.59644e-38	UNDER	0.810811	0.073076	0.798912	0.830404	0.052	[-45,-35]	1
MEF2A	MA0052.2	2585	1.62453e-07	UNDER	0	UNDER	0.686738	0.0643616	0.698094	0.755034	-0.0133	[62,72]	1
ZNF263	MA0528.1	2585	2.3017e-07	UNDER	2.33041e-26	OVER	0.773667	0.0481473	0.781989	0.762995	-0.0732	[-55,-45]	1
STAT1	MA0137.1	2585	2.97051e-07	UNDER	5.66723e-197	UNDER	0.709107	0.0551124	0.718426	0.744966	-0.0541	[62,72]	1
GATA3	MA0037.1	2585	8.28054e-07	OVER	4.01629e-40	UNDER	0.888486	0.0633328	0.878484	0.905831	0.0615	[-37,-27]	1
TCF7L2	MA0523.1	2585	1.19499e-06	UNDER	3.2483e-259	UNDER	0.740594	0.0575089	0.749863	0.78474	-0.0633	[-63,-53]	1
Zfx	MA0146.2	2585	1.4939e-06	OVER	0	OVER	0.833348	0.0579344	0.823833	0.764911	0.0081	[-68,-58]	1
NKX3-1	MA0124.1	2585	1.55908e-06	UNDER	0	UNDER	0.728269	0.0724698	0.739929	0.803402	-0.0006	[-62,-52]	1
Zfx	MA0146.1	2585	1.9135e-06	OVER	0	OVER	0.833742	0.0577424	0.824333	0.765482	0.0083	[22,32]	1
Klf1	MA0493.1	2585	2.49618e-06	OVER	1.66772e-256	OVER	0.837285	0.0566088	0.828476	0.794065	0.0407	[-10,0]	1
CTCF	MA0139.1	2585	3.45432e-06	OVER	6.7896e-66	OVER	0.754425	0.0429868	0.747724	0.739084	0.0025	[-26,-16]	1
NFATC2	MA0152.1	2585	5.65333e-06	UNDER	1.26512e-194	UNDER	0.818458	0.0656097	0.828688	0.860826	-0.0418	[-67,-57]	1
FOXP1	MA0481.1	2585	9.07158e-06	UNDER	0	UNDER	0.696994	0.0739629	0.708544	0.765558	-0.02	[-68,-58]	1
Nr2e3	MA0164.1	2585	1.13113e-05	UNDER	5.4513e-156	UNDER	0.737716	0.0770931	0.749599	0.781528	-0.002	[63,73]	1
ESR2	MA0258.2	2585	1.16212e-05	OVER	8.77966e-17	OVER	0.766513	0.0452663	0.759777	0.758498	-0.0393	[12,22]	1
SP2	MA0516.1	2585	2.51691e-05	OVER	0	OVER	0.856383	0.064465	0.846792	0.769944	0.0494	[52,62]	1
NR3C1	MA0113.1	2585	4.48794e-05	UNDER	3.25831e-219	UNDER	0.779291	0.0370829	0.784673	0.804996	-0.0254	[64,74]	1
Lhx3	MA0135.1	2585	7.88453e-05	UNDER	0	UNDER	0.674839	0.0673271	0.684696	0.751646	0.0292	[-59,-49]	1
Meis1	MA0498.1	2585	8.2705e-05	OVER	1.17604e-12	UNDER	0.763229	0.0591973	0.75528	0.77235	0.0027	[22,32]	1
IRF1	MA0050.1	2585	0.000151007	UNDER	7.38437e-224	UNDER	0.735997	0.0571328	0.743959	0.776116	-0.0625	[56,66]	1
Stat5a::Stat5b	MA0519.1	2585	0.000169075	UNDER	5.94845e-175	UNDER	0.77361	0.0585144	0.781587	0.809113	-0.0461	[-50,-40]	1
KLF5	MA0599.1	2585	0.000254603	OVER	0	OVER	0.902449	0.0673759	0.893477	0.829295	0.0517	[-10,0]	1
Myc	MA0147.2	2585	0.000266878	OVER	0.00700619	UNDER	0.794867	0.0588714	0.78709	0.799584	-0.0028	[-30,-20]	1
MAX	MA0058.2	2585	0.000282386	OVER	1.48465e-36	UNDER	0.770925	0.0624747	0.762737	0.787268	-0.0258	[-30,-20]	1
ESR1	MA0112.2	2585	0.000400485	OVER	7.80568e-91	OVER	0.701948	0.0415027	0.696555	0.684453	-0.0385	[10,20]	1
GATA3	MA0037.2	2585	0.000453561	UNDER	1.21858e-232	UNDER	0.738711	0.0758032	0.748549	0.793173	-0.0309	[39,49]	1
MEF2A	MA0052.1	2585	0.000477491	UNDER	0	UNDER	0.669328	0.0741681	0.679391	0.743424	-0.0037	[-65,-55]	1
Mafb	MA0117.1	2585	0.000511282	OVER	1.03562e-59	OVER	0.89386	0.0435816	0.888248	0.879153	0.0414	[-11,-1]	1
BRCA1	MA0133.1	2585	0.000531059	OVER	1	UNDER	0.894269	0.0510571	0.887805	0.895421	0.0907	[-17,-7]	1
SOX9	MA0077.1	2585	0.000676972	OVER	1.73837e-92	UNDER	0.789395	0.0611846	0.78163	0.815397	0.0861	[34,44]	1
Spi1	MA0080.3	2585	0.000689835	UNDER	1.71033e-51	UNDER	0.765968	0.0528061	0.772608	0.782441	-0.0336	[47,57]	1
EWSR1-FLI1	MA0149.1	2585	0.000858871	UNDER	1	OVER	0.627724	0.053669	0.634669	0.627444	-0.0695	[34,44]	1
SP1	MA0079.3	2585	0.00115017	OVER	0	OVER	0.887861	0.0669058	0.879459	0.803511	0.0411	[55,65]	1
Pax5	MA0014.1	2585	0.00183925	OVER	3.92247e-167	OVER	0.813619	0.0332766	0.809572	0.793949	0.0016	[-55,-45]	1
Foxd3	MA0041.1	2585	0.00193195	UNDER	0	UNDER	0.749717	0.0643911	0.757855	0.812776	0.0206	[-59,-49]	1
Pax4	MA0068.1	2585	0.0020791	UNDER	4.1217e-246	UNDER	0.708355	0.0373096	0.712991	0.736097	-0.0217	[60,70]	1
ESR2	MA0258.1	2585	0.00228187	OVER	1	UNDER	0.75241	0.0407798	0.747595	0.753149	-0.0519	[9,19]	1
TFAP2A	MA0003.1	2585	0.00311444	OVER	0	OVER	0.930468	0.0455806	0.924725	0.864852	-0.0036	[-21,-11]	1
NRF1	MA0506.1	2585	0.00321268	OVER	0	OVER	0.82643	0.0665365	0.818734	0.751482	0.0625	[5,15]	1
Nfe2l2	MA0150.2	2585	0.00347052	OVER	3.52599e-173	UNDER	0.700209	0.0492086	0.694404	0.729951	-0.003	[-18,-8]	1
SPIB	MA0081.1	2585	0.00415829	UNDER	2.51378e-98	UNDER	0.865899	0.0665375	0.873598	0.895126	0.0016	[53,63]	0.863451
CEBPB	MA0466.1	2585	0.00464518	OVER	9.18886e-229	UNDER	0.756716	0.0585478	0.74996	0.798386	0.0371	[10,20]	1
IRF2	MA0051.1	2585	0.00464751	UNDER	1.18318e-194	UNDER	0.687552	0.0484648	0.693223	0.718868	-0.0227	[59,69]	1
HINFP	MA0131.1	2585	0.0047057	OVER	1.14704e-171	OVER	0.780415	0.051136	0.774569	0.749741	0.0265	[45,55]	1
SPI1	MA0080.2	2585	0.00493996	UNDER	2.65913e-97	UNDER	0.850568	0.0606517	0.857435	0.877068	-0.0255	[53,63]	1
Bach1::Mafk	MA0591.1	2585	0.00534978	OVER	7.97842e-35	UNDER	0.72855	0.0471701	0.723221	0.740618	0.0022	[-8,2]	1
Gata1	MA0035.3	2585	0.00672274	UNDER	3.81249e-225	UNDER	0.734406	0.0637964	0.74169	0.779344	-0.0187	[-50,-40]	1
Crx	MA0467.1	2585	0.00799439	UNDER	2.26332e-137	UNDER	0.754153	0.0530109	0.760018	0.782171	-0.0126	[65,75]	1
Sox3	MA0514.1	2585	0.00888689	UNDER	3.63817e-152	UNDER	0.800145	0.0606451	0.807013	0.834099	0.0001	[65,75]	1
PBX1	MA0070.1	2585	0.0159648	OVER	5.60359e-124	UNDER	0.729028	0.0618205	0.722511	0.759856	0.033	[46,56]	1
TBP	MA0108.1	2585	0.0175205	UNDER	1.25683e-252	UNDER	0.730514	0.0654668	0.737516	0.77997	-0.0139	[-68,-58]	1
Zfp423	MA0116.1	2585	0.0219618	OVER	2.15034e-130	OVER	0.79384	0.0458923	0.788986	0.770254	-0.0462	[2,12]	1
Cebpa	MA0102.1	2585	0.0229768	OVER	1.40059e-172	UNDER	0.795198	0.0564475	0.789215	0.829176	0.071	[-29,-19]	1
STAT1	MA0137.3	2585	0.0265412	UNDER	6.688e-141	UNDER	0.751822	0.0624603	0.758378	0.785308	-0.019	[50,60]	1
TBP	MA0108.2	2585	0.0278053	UNDER	1.69226e-247	UNDER	0.733579	0.064357	0.740247	0.781585	-0.0126	[-68,-58]	1
Ddit3::Cebpa	MA0019.1	2585	0.0310228	OVER	3.00983e-66	UNDER	0.77625	0.0475256	0.771342	0.793172	0.0404	[-24,-14]	1
NHLH1	MA0048.1	2585	0.0371931	OVER	2.89523e-99	OVER	0.787576	0.0549427	0.781947	0.763273	-0.0394	[-14,-4]	1
ELK1	MA0028.1	2585	0.0412285	OVER	1.36074e-48	OVER	0.862344	0.055111	0.856917	0.845691	0.0298	[-65,-55]	1
JUN::FOS	MA0099.1	2585	0.0419097	OVER	3.91439e-291	UNDER	0.814899	0.0631766	0.808675	0.867147	0.0028	[24,34]	1
Nr1h3::Rxra	MA0494.1	2585	0.0443983	OVER	2.11373e-22	UNDER	0.756839	0.040716	0.752805	0.765147	0.0072	[-11,-1]	1
NFE2::MAF	MA0501.1	2585	0.0504342	OVER	1.37667e-290	UNDER	0.693751	0.0503263	0.688693	0.735331	-0.0026	[-53,-43]	1
STAT3	MA0144.2	2585	0.0607473	UNDER	1.64053e-155	UNDER	0.788418	0.0586889	0.794206	0.821685	-0.042	[50,60]	1
AR	MA0007.2	2585	0.0631742	UNDER	1.80352e-140	UNDER	0.742763	0.0512867	0.747781	0.770221	-0.0459	[57,67]	1
HNF1A	MA0046.1	2585	0.0653968	UNDER	0	UNDER	0.6882	0.0647646	0.694693	0.749762	0.032	[-63,-53]	1
Nobox	MA0125.1	2585	0.0670097	OVER	1.64062e-149	UNDER	0.783761	0.0707603	0.776783	0.822992	0.1011	[-36,-26]	1
GABPA	MA0062.2	2585	0.0671753	OVER	2.06738e-124	OVER	0.808963	0.0680472	0.802614	0.774964	0.005	[50,60]	1
CEBPA	MA0102.2	2585	0.10128	OVER	1.4061e-185	UNDER	0.805785	0.0648533	0.799683	0.846497	0.0711	[-26,-16]	1
Bcl6	MA0463.1	2585	0.103484	UNDER	9.34264e-183	UNDER	0.725578	0.0536941	0.730632	0.758996	-0.0181	[47,57]	1
POU2F2	MA0507.1	2585	0.114924	UNDER	0	UNDER	0.681764	0.0686166	0.688296	0.75332	0.0059	[41,51]	1
CEBPA	MA0102.3	2585	0.116091	OVER	2.07919e-250	UNDER	0.766708	0.0571085	0.761364	0.809662	0.0475	[10,20]	1
NR4A2	MA0160.1	2585	0.129196	OVER	0.0118865	UNDER	0.848928	0.0573112	0.843711	0.853369	-0.0137	[-26,-16]	1
FOSL1	MA0477.1	2585	0.134189	OVER	4.50893e-249	UNDER	0.759728	0.0624224	0.754058	0.806608	0.0047	[-30,-20]	1
ARID3A	MA0151.1	2585	0.145876	UNDER	0	UNDER	0.769067	0.0896954	0.777528	0.849575	-0.0004	[-42,-32]	1
Nkx2-5	MA0063.1	2585	0.148066	UNDER	0	UNDER	0.82456	0.0651034	0.830666	0.880536	-0.0072	[-72,-62]	1
FOSL2	MA0478.1	2585	0.148731	OVER	5.80184e-238	UNDER	0.76622	0.0604836	0.760781	0.810403	0.0124	[20,30]	1
TFAP2A	MA0003.2	2585	0.159536	OVER	5.14717e-207	OVER	0.783055	0.0503869	0.778359	0.749239	-0.0529	[17,27]	1
MZF1_1-4	MA0056.1	2585	0.159977	UNDER	3.90137e-98	OVER	0.923792	0.0608733	0.929249	0.897023	-0.0585	[23,33]	1
NFIL3	MA0025.1	2585	0.162351	OVER	9.83053e-257	UNDER	0.71077	0.0659439	0.704795	0.761122	0.0349	[45,55]	1
ESRRA	MA0592.1	2585	0.182179	OVER	5.37255e-07	OVER	0.775156	0.0553321	0.770243	0.768698	-0.0258	[-25,-15]	1
YY1	MA0095.1	2585	0.182311	OVER	4.46804e-28	UNDER	0.879176	0.0830938	0.871658	0.89816	0.0457	[-12,-2]	0.0725335
DUX4	MA0468.1	2585	0.207359	OVER	7.67987e-204	UNDER	0.731035	0.0676787	0.725185	0.775932	0.0338	[5,15]	1
ELK4	MA0076.1	2585	0.212193	OVER	9.66388e-73	OVER	0.785373	0.0705914	0.779446	0.75902	0.0479	[54,64]	1
JUNB	MA0490.1	2585	0.240129	OVER	9.92404e-289	UNDER	0.757732	0.0643456	0.752215	0.81072	0.0075	[-25,-15]	1
Gata4	MA0482.1	2585	0.296333	UNDER	1.49436e-169	UNDER	0.781592	0.0561597	0.78637	0.815055	-0.022	[65,75]	1
Foxq1	MA0040.1	2585	0.297109	UNDER	0	UNDER	0.714947	0.0698555	0.720997	0.781248	0.0308	[60,70]	1
TFAP2C	MA0524.1	2585	0.328038	OVER	4.32816e-211	OVER	0.815689	0.0491457	0.811408	0.782319	-0.052	[-23,-13]	1
CDX2	MA0465.1	2585	0.356698	UNDER	0	UNDER	0.733	0.0642057	0.738584	0.79314	0.0238	[45,55]	1
NR3C1	MA0113.2	2585	0.389284	UNDER	3.44954e-166	UNDER	0.7806	0.0424473	0.784162	0.805597	-0.0316	[-43,-33]	1
TAL1::GATA1	MA0140.2	2585	0.421688	OVER	3.73015e-138	UNDER	0.704552	0.0577151	0.699866	0.735143	0.007	[54,64]	1
JUND	MA0491.1	2585	0.516286	OVER	0	UNDER	0.752091	0.0609584	0.747215	0.805054	0.0099	[25,35]	1
Egr1	MA0162.1	2585	0.546016	OVER	0	OVER	0.827457	0.0536888	0.823129	0.773805	-0.0036	[-10,0]	1
ELK4	MA0076.2	2585	0.548333	OVER	3.23429e-70	OVER	0.815312	0.0675797	0.810114	0.790535	0.0034	[50,60]	1
RUNX1	MA0002.2	2585	0.557275	UNDER	6.25199e-99	UNDER	0.800183	0.0490651	0.804147	0.821855	-0.0302	[5,15]	1
JUN::FOS	MA0099.2	2585	0.700882	OVER	4.3379e-289	UNDER	0.850414	0.0565565	0.84607	0.896974	0.0031	[28,38]	1
E2F1	MA0024.2	2585	0.728802	OVER	0	OVER	0.866459	0.055013	0.862107	0.802407	0.0072	[0,10]	1
STAT1	MA0137.2	2585	0.746815	UNDER	1.78484e-108	UNDER	0.721089	0.0585755	0.725656	0.748245	-0.0126	[52,62]	1
Tcfcp2l1	MA0145.1	2585	0.970916	OVER	1.14244e-92	OVER	0.805922	0.0426553	0.802666	0.787735	-0.0528	[-3,7]	1
Tcfcp2l1	MA0145.2	2585	0.972634	OVER	1.37188e-92	OVER	0.805615	0.0426678	0.80236	0.787432	-0.0528	[-3,7]	1
FOXI1	MA0042.1	2585	1	UNDER	0	UNDER	0.732924	0.0753956	0.738608	0.797444	0.0367	[56,66]	1
FOXP2	MA0593.1	2585	1	UNDER	1.3949e-269	UNDER	0.734937	0.0782775	0.740786	0.796515	0.0062	[-65,-55]	1
MZF1_5-13	MA0057.1	2585	1	UNDER	5.53661e-95	OVER	0.870852	0.0434193	0.874115	0.852098	-0.018	[25,35]	1
Stat6	MA0520.1	2585	1	UNDER	1.54133e-258	UNDER	0.733239	0.0586078	0.737367	0.778171	-0.0214	[52,62]	1
FOXH1	MA0479.1	2585	1	UNDER	2.28167e-226	UNDER	0.746067	0.0646552	0.750494	0.79175	0.0212	[45,55]	1
SRF	MA0083.2	2585	1	UNDER	8.84158e-245	UNDER	0.690954	0.050679	0.694504	0.728523	-0.0095	[-61,-51]	1
Stat4	MA0518.1	2585	1	UNDER	1.97019e-131	UNDER	0.765599	0.0574912	0.769528	0.79524	-0.0241	[52,62]	1
FOXC1	MA0032.1	2585	1	UNDER	5.86282e-108	UNDER	0.855246	0.0943626	0.861557	0.898833	-0.0307	[-66,-56]	1
HSF1	MA0486.1	2585	1	UNDER	8.03512e-57	UNDER	0.721928	0.0504548	0.72529	0.7385	-0.0246	[42,52]	1
EGR1	MA0162.2	2585	1	OVER	0	OVER	0.847147	0.0554232	0.843337	0.779677	-0.0108	[47,57]	1
Mecom	MA0029.1	2585	1	UNDER	1.4734e-280	UNDER	0.673428	0.0598971	0.677399	0.721758	-0.0162	[62,72]	1
GATA2	MA0036.2	2585	1	UNDER	4.13039e-271	UNDER	0.738753	0.0561802	0.742539	0.783123	-0.0085	[37,47]	1
Esrrb	MA0141.1	2585	1	OVER	1	OVER	0.776273	0.056388	0.772603	0.774004	-0.0328	[11,21]	1
E2F4	MA0470.1	2585	1	OVER	0	OVER	0.842947	0.0609765	0.838805	0.771013	0.0079	[55,65]	1
EBF1	MA0154.1	2585	1	OVER	4.60418e-22	OVER	0.831981	0.0537382	0.828467	0.821081	-0.0416	[-70,-60]	1
Sox2	MA0143.3	2585	1	OVER	3.16986e-41	UNDER	0.787773	0.0707171	0.783111	0.80744	0.0393	[4,14]	1
NFKB1	MA0105.3	2585	1	UNDER	2.44874e-13	UNDER	0.76741	0.0599306	0.771312	0.776896	-0.0268	[25,35]	1
FOXL1	MA0033.1	2585	1	UNDER	0	UNDER	0.802751	0.0679786	0.80725	0.871932	0.037	[-41,-31]	1
REL	MA0101.1	2585	1	UNDER	5.36396e-07	UNDER	0.815166	0.0545341	0.818638	0.821529	0.008	[-65,-55]	1
Esrrb	MA0141.2	2585	1	OVER	1	OVER	0.776065	0.0564994	0.772644	0.773708	-0.036	[11,21]	1
Tal1::Gata1	MA0140.1	2585	1	OVER	7.56709e-99	UNDER	0.729601	0.0542847	0.72631	0.753519	0.0321	[19,29]	1
Gata1	MA0035.1	2585	1	OVER	5.55447e-31	UNDER	0.925507	0.0628639	0.921555	0.940589	0.0223	[-37,-27]	1
REST	MA0138.2	2585	1	OVER	1.86325e-45	OVER	0.657819	0.0401974	0.655433	0.646047	-0.0554	[35,45]	1
RUNX1	MA0002.1	2585	1	UNDER	2.2949e-243	UNDER	0.776991	0.0482381	0.779896	0.812662	-0.0037	[10,20]	1
Gfi1b	MA0483.1	2585	1	OVER	2.91392e-111	UNDER	0.778332	0.0597649	0.774943	0.806415	-0.0003	[55,65]	1
EBF1	MA0154.2	2585	1	OVER	3.94434e-39	OVER	0.824646	0.0541759	0.82153	0.809959	-0.0629	[-45,-35]	1
SP1	MA0079.2	2585	1	OVER	0	OVER	0.894914	0.0571149	0.891589	0.827713	0.0163	[25,35]	1
RORA_2	MA0072.1	2585	1	UNDER	2.09465e-206	UNDER	0.697904	0.0562583	0.701206	0.735523	-0.0073	[62,72]	1
SPI1	MA0080.1	2585	1	UNDER	0.0013114	OVER	0.930439	0.0658214	0.934111	0.924683	0.0113	[-62,-52]	1
PPARG::RXRA	MA0065.2	2585	1	UNDER	0.0453111	OVER	0.772201	0.0454293	0.774743	0.768982	-0.055	[42,52]	1
Gata1	MA0035.2	2585	1	UNDER	2.44216e-197	UNDER	0.775247	0.0617354	0.778688	0.815437	-0.0137	[35,45]	1
SRY	MA0084.1	2585	1	UNDER	0	UNDER	0.78777	0.0700546	0.791835	0.85051	0.0173	[64,74]	1
SOX10	MA0442.1	2585	1	UNDER	3.53046e-168	UNDER	0.8831	0.060566	0.886452	0.919001	-0.0344	[38,48]	1
Tcf3	MA0522.1	2585	1	OVER	2.92478e-14	OVER	0.826618	0.057225	0.823539	0.817248	-0.0863	[0,10]	1
PPARG	MA0066.1	2585	1	OVER	8.3233e-14	UNDER	0.704296	0.0387579	0.702282	0.71053	-0.0689	[-35,-25]	1
ZEB1	MA0103.1	2585	1	OVER	3.62761e-37	OVER	0.900949	0.0606894	0.897803	0.884947	-0.04	[-32,-22]	1
EGR2	MA0472.1	2585	1	OVER	0	OVER	0.818596	0.0537851	0.815753	0.770501	-0.0175	[-3,7]	1
FLI1	MA0475.1	2585	1	OVER	1	OVER	0.810671	0.0617901	0.807567	0.810158	-0.0174	[55,65]	1
GATA2	MA0036.1	2585	1	OVER	1.91747e-85	UNDER	0.920722	0.0698187	0.916947	0.949107	-0.0106	[-38,-28]	1
EHF	MA0598.1	2585	1	UNDER	5.51293e-05	UNDER	0.822265	0.0754257	0.826108	0.829838	-0.0652	[-61,-51]	1
GABPA	MA0062.1	2585	1	OVER	4.61069e-69	OVER	0.816672	0.062276	0.813609	0.79403	0.0071	[-65,-55]	1
Myod1	MA0499.1	2585	1	OVER	5.16962e-24	OVER	0.819089	0.0577453	0.816168	0.806859	-0.0319	[-14,-4]	1
SMAD2::SMAD3::SMAD4	MA0513.1	2585	1	OVER	1	UNDER	0.761027	0.0497329	0.758491	0.761296	-0.0161	[26,36]	1
Atoh1	MA0461.1	2585	1	OVER	1	OVER	0.826121	0.0666573	0.822948	0.825565	-0.0147	[-16,-6]	1
RXR::RAR_DR5	MA0159.1	2585	1	OVER	3.83096e-12	OVER	0.764207	0.0382652	0.762422	0.758418	-0.0279	[-32,-22]	1
Myog	MA0500.1	2585	1	OVER	4.39614e-22	OVER	0.826526	0.0617525	0.823661	0.813985	-0.0405	[-15,-5]	1
FOS	MA0476.1	2585	1	OVER	0	UNDER	0.752192	0.0657206	0.749152	0.81608	0.0074	[60,70]	1
SP1	MA0079.1	2585	1	OVER	4.49416e-261	OVER	0.886945	0.0453833	0.884852	0.851897	0.0049	[-10,0]	1
HOXA5	MA0158.1	2585	1	UNDER	2.41092e-268	UNDER	0.85292	0.0511714	0.855283	0.893076	0.0064	[64,74]	1
Tcf12	MA0521.1	2585	1	OVER	3.94123e-06	OVER	0.815181	0.0616178	0.812466	0.808396	-0.0366	[-15,-5]	1
E2F3	MA0469.1	2585	1	OVER	0	OVER	0.812222	0.0590584	0.809539	0.748376	-0.0007	[52,62]	1
ZEB1	MA0103.2	2585	1	OVER	2.65878e-29	OVER	0.805196	0.0663844	0.802233	0.789694	-0.0753	[-1,9]	1
TP63	MA0525.1	2585	1	OVER	1	OVER	0.746646	0.0410549	0.74487	0.746468	-0.0208	[-5,5]	1
FOXO3	MA0157.1	2585	1	UNDER	5.9211e-243	UNDER	0.789436	0.0709653	0.792382	0.841774	-0.0013	[-36,-26]	1
ELF5	MA0136.1	2585	1	UNDER	1.57119e-111	UNDER	0.841323	0.0574312	0.84363	0.868367	-0.0037	[64,74]	1
ZNF354C	MA0130.1	2585	1	OVER	9.31122e-07	OVER	0.915114	0.0570315	0.912827	0.908555	-0.0388	[-2,8]	1
Ets1	MA0098.2	2585	1	OVER	0.0328761	UNDER	0.78372	0.0553684	0.781574	0.787739	-0.0294	[47,57]	1
Nkx2-5	MA0503.1	2585	1	OVER	1	UNDER	0.809616	0.048378	0.807725	0.811324	0.0057	[-25,-15]	1
RELA	MA0107.1	2585	1	UNDER	1	UNDER	0.765782	0.0607126	0.768158	0.767449	-0.0113	[25,35]	1
NFKB1	MA0105.1	2585	1	UNDER	6.27528e-25	OVER	0.788413	0.0574604	0.790623	0.776023	-0.0278	[25,35]	1
Hoxa9	MA0594.1	2585	1	UNDER	3.1423e-270	UNDER	0.738825	0.0552924	0.740953	0.782403	0.0361	[-60,-50]	1
En1	MA0027.1	2585	1	UNDER	3.58098e-91	UNDER	0.868073	0.0395639	0.869482	0.884747	-0.0436	[-25,-15]	1
TEAD1	MA0090.1	2585	1	UNDER	5.13998e-103	UNDER	0.755646	0.0544194	0.757583	0.780191	-0.0264	[41,51]	1
Sox5	MA0087.1	2585	1	OVER	1.3025e-286	UNDER	0.775005	0.073395	0.77226	0.835063	0.0729	[53,63]	1
FOXA1	MA0148.2	2585	1	UNDER	3.52575e-250	UNDER	0.762814	0.0674906	0.765098	0.813493	0.0385	[-55,-45]	1
RREB1	MA0073.1	2585	1	UNDER	1.5909e-69	OVER	0.751076	0.0492053	0.752739	0.733098	-0.0516	[-5,5]	1
Myb	MA0100.2	2585	1	OVER	6.84471e-104	UNDER	0.795001	0.0570299	0.793139	0.820825	0.0026	[5,15]	1
FOXA1	MA0148.1	2585	1	UNDER	1.22763e-249	UNDER	0.761718	0.0678424	0.76393	0.812593	0.0391	[-55,-45]	1
HNF1B	MA0153.1	2585	1	OVER	8.02587e-246	UNDER	0.711446	0.0585043	0.709541	0.754923	0.0589	[1,11]	1
NR2F1	MA0017.1	2585	1	UNDER	0.0549306	UNDER	0.777935	0.0507072	0.779521	0.781474	-0.0504	[62,72]	1
SRF	MA0083.1	2585	1	UNDER	1.01794e-102	UNDER	0.682067	0.0523456	0.683766	0.705626	0.0074	[41,51]	1
Erg	MA0474.1	2585	1	UNDER	8.48088e-27	UNDER	0.806166	0.0613616	0.808	0.819879	-0.0354	[55,65]	1
Pou5f1::Sox2	MA0142.1	2585	1	UNDER	0	UNDER	0.673765	0.0551157	0.675378	0.731572	0.0302	[-63,-53]	1
PLAG1	MA0163.1	2585	1	OVER	0	OVER	0.770834	0.0465671	0.769455	0.724888	-0.021	[52,62]	1
Nr5a2	MA0505.1	2585	1	OVER	1	UNDER	0.73462	0.0525552	0.733176	0.734721	-0.0453	[32,42]	1
Foxo1	MA0480.1	2585	1	OVER	4.63548e-183	UNDER	0.763428	0.0657292	0.761602	0.804358	0.0458	[-40,-30]	1
Stat3	MA0144.1	2585	1	UNDER	7.94374e-27	UNDER	0.768665	0.0596604	0.770231	0.782003	-0.0245	[-65,-55]	1
Ar	MA0007.1	2585	1	OVER	0.00254904	UNDER	0.745522	0.0348441	0.744592	0.748473	-0.035	[61,71]	1
INSM1	MA0155.1	2585	1	OVER	7.24107e-139	OVER	0.824657	0.0450367	0.823566	0.800689	-0.0047	[1,11]	1
FOXD1	MA0031.1	2585	1	OVER	1.65796e-219	UNDER	0.752593	0.0772786	0.75076	0.806186	0.0638	[59,69]	1
Pax6	MA0069.1	2585	1	OVER	1.72219e-118	UNDER	0.720163	0.0419988	0.719187	0.740616	-0.0089	[-33,-23]	1
Spz1	MA0111.1	2585	1	UNDER	1	OVER	0.829384	0.037146	0.83023	0.828893	0.006	[20,30]	1
Sox6	MA0515.1	2585	1	OVER	9.08616e-117	UNDER	0.796013	0.0635287	0.794572	0.826679	0.0378	[35,45]	1
NR2C2	MA0504.1	2585	1	UNDER	1.30526e-115	OVER	0.792546	0.0442111	0.793515	0.771313	-0.0524	[-58,-48]	1
NFKB1	MA0105.2	2585	1	UNDER	1.35051e-189	OVER	0.769385	0.056051	0.770625	0.73369	-0.0366	[25,35]	1
Rxra	MA0512.1	2585	1	OVER	0.000857082	UNDER	0.809971	0.0577467	0.808766	0.815129	-0.039	[-25,-15]	1
ETS1	MA0098.1	2585	1	UNDER	3.99284e-16	UNDER	0.942808	0.0595838	0.944018	0.953132	0.0105	[63,73]	1
YY1	MA0095.2	2585	1	UNDER	2.17038e-11	UNDER	0.736284	0.06345	0.737568	0.745575	-0.0084	[-24,-14]	1
T	MA0009.1	2585	1	UNDER	4.19032e-81	UNDER	0.691662	0.051965	0.692684	0.712257	-0.0145	[-45,-35]	1
FOXA1	MA0148.3	2585	1	UNDER	2.99237e-276	UNDER	0.741214	0.0647128	0.742459	0.792912	0.0462	[-38,-28]	1
Sox2	MA0143.2	2585	1	UNDER	2.15047e-302	UNDER	0.69137	0.0537201	0.692254	0.73684	0.0314	[-63,-53]	1
TAL1::TCF3	MA0091.1	2585	1	UNDER	3.1655e-133	UNDER	0.756049	0.0545911	0.756876	0.784432	-0.0209	[-14,-4]	1
FEV	MA0156.1	2585	1	OVER	2.96825e-67	UNDER	0.811137	0.0721064	0.810055	0.836999	0.0024	[54,64]	1
ELF1	MA0473.1	2585	1	OVER	1	UNDER	0.785263	0.0620139	0.784356	0.787158	-0.0088	[46,56]	1
Hoxc9	MA0485.1	2585	1	UNDER	6.70428e-284	UNDER	0.712481	0.0560591	0.713352	0.758066	0.0409	[56,66]	1
Pdx1	MA0132.1	2585	1	UNDER	2.46778e-270	UNDER	0.787798	0.0789418	0.789011	0.850065	0.0424	[-37,-27]	1
Hltf	MA0109.1	2585	1	UNDER	3.42586e-156	UNDER	0.883649	0.0636775	0.884582	0.919797	-0.0014	[-70,-60]	1
Prrx2	MA0075.1	2585	1	UNDER	6.11251e-290	UNDER	0.772791	0.093582	0.774194	0.849932	0.0358	[-43,-33]	1
HNF4A	MA0114.2	2585	1	OVER	1	UNDER	0.76817	0.0567253	0.76738	0.769707	-0.0606	[-68,-58]	1
Sox2	MA0143.1	2585	1	UNDER	6.08947e-302	UNDER	0.690707	0.05366	0.691487	0.736082	0.0314	[-63,-53]	1
HNF4A	MA0114.1	2585	1	OVER	6.99503e-05	OVER	0.778107	0.0537258	0.777373	0.772772	-0.0296	[61,71]	1
FOXF2	MA0030.1	2585	1	UNDER	6.63748e-246	UNDER	0.697928	0.0664573	0.698865	0.747319	0.0336	[-58,-48]	1
E2F6	MA0471.1	2585	1	OVER	5.23741e-223	OVER	0.848919	0.058461	0.848102	0.807938	-0.0513	[55,65]	1
RUNX2	MA0511.1	2585	1	UNDER	2.42923e-77	UNDER	0.759393	0.0507409	0.760044	0.779018	-0.0302	[2,12]	1
Hand1::Tcfe2a	MA0092.1	2585	1	UNDER	6.66242e-91	UNDER	0.831336	0.0465863	0.831866	0.850966	-0.0231	[-60,-50]	1
BATF::JUN	MA0462.1	2585	1	UNDER	0	UNDER	0.754367	0.0598484	0.755027	0.818195	0.0106	[-60,-50]	1
znf143	MA0088.1	2585	1	OVER	2.13372e-23	OVER	0.791148	0.0353687	0.79075	0.783763	-0.0484	[45,55]	1
RXRA::VDR	MA0074.1	2585	1	UNDER	1	UNDER	0.712272	0.0441244	0.712766	0.714233	-0.0436	[-58,-48]	1
MAFF	MA0495.1	2585	1	OVER	8.43141e-296	UNDER	0.702728	0.0508584	0.702171	0.745177	0.008	[64,74]	1
HNF4G	MA0484.1	2585	1	UNDER	0.000344402	UNDER	0.780709	0.0555261	0.781257	0.785872	-0.0588	[42,52]	1
Foxa2	MA0047.1	2585	1	UNDER	3.55661e-246	UNDER	0.772906	0.056864	0.773416	0.815202	0.0646	[56,66]	1
JUN	MA0489.1	2585	1	OVER	0	UNDER	0.736909	0.0597334	0.736467	0.796423	0.008	[-48,-38]	1
TP53	MA0106.2	2585	1	OVER	1.3766e-65	UNDER	0.710422	0.045425	0.710084	0.72651	0.0051	[-28,-18]	1
REST	MA0138.1	2585	1	UNDER	3.80655e-69	OVER	0.711833	0.0380639	0.712097	0.69795	-0.0631	[-66,-56]	1
RORA_1	MA0071.1	2585	1	UNDER	5.95886e-54	UNDER	0.761795	0.0640942	0.762187	0.782268	-0.0338	[-20,-10]	1
NR1H2::RXRA	MA0115.1	2585	1	OVER	3.10597e-22	UNDER	0.628354	0.052577	0.628108	0.639039	-0.0187	[-22,-12]	1
TP53	MA0106.1	2585	1	OVER	0.0762767	UNDER	0.665992	0.0408007	0.665823	0.668773	-0.0082	[35,45]	1
MAFK	MA0496.1	2585	1	UNDER	4.61949e-283	UNDER	0.730085	0.0556683	0.730221	0.775262	0.0181	[52,62]	1
Nkx3-2	MA0122.1	2585	1	OVER	1.50662e-60	UNDER	0.836974	0.0639982	0.836852	0.858679	-0.0142	[49,59]	1
PPARG::RXRA	MA0065.1	2585	1	UNDER	1	UNDER	0.681376	0.0509445	0.681446	0.681824	-0.0454	[-20,-10]	1
E2F1	MA0024.1	2585	1	OVER	4.27785e-102	OVER	0.78554	0.0626839	0.785461	0.75743	0.0216	[54,64]	1
THAP1	MA0597.1	2585	1	OVER	2.34347e-66	OVER	0.894436	0.0355781	0.894417	0.88174	-0.0094	[34,44]	1
Foxa2	MA0047.2	2585	1	OVER	6.49159e-261	UNDER	0.746036	0.0652397	0.746033	0.796327	0.0481	[-54,-44]	1
POSITIONAL ANALYSIS: W_SIZE = 10 W_STEP = 5
NAME	ID	-75	-70		-65		-60	-55	-50	-45	-40	-35	-30	-25	30	35	40	45	50	55	60	65
RFX2	MA0600.1	1	1		1		1	1	1	1	1	1.71152e-07	1.24694e-09	0.0167723	1	1	1	1	1	1	1
Rfx1	MA0509.1	1	1		1		1	1	1	1	1	0.0654557	4.19784e-08	1	1	1	1	1	1	1	1
SREBF1	MA0595.1	1	1		1		1	1	1	1	1	1	1	1	1	1	1	1	1	1	1
NFYA	MA0060.1	1	1		1		1	1	1	1	1	1	1	1	1	1	1	1	1	1	1
NFYA	MA0060.2	1	1		1		1	1	1	1	1	1	1	1	1	1	1	1	1	1	1
SREBF2	MA0596.1	1	1		1		1	1	1	1	1	1	1	1	1	1	1	1	1	1	1
RFX5	MA0510.1	1	1		1		1	1	1	1	1	1	0.00243699	0.0929739	1	1	1	1	1	1	1
NFYB	MA0502.1	1	1		1		1	1	1	1	1	1	1	1	1	1	1	1	1	1	1
CREB1	MA0018.1	1	1		1		1	1	1	1	1	1	1	1	1	1	1	1	1	1	1
USF2	MA0526.1	1	1		1		1	1	1	1	1	1	1	1	1	1	1	1	1	1	1
USF1	MA0093.2	1	1		1		1	1	1	1	1	1	1	1	1	1	1	1	1	1	1
Pax2	MA0067.1	1	1		1		1	1	1	1	1	1	1	1	1	1	1	1	1	1	1	1
CREB1	MA0018.2	1	1		1		1	1	1	1	1	1	1	1	1	1	1	1	1	1	1	1
Mycn	MA0104.1	1	1		1		1	1	1	1	1	1	1	1	1	1	1	1	1	1	1	1
USF1	MA0093.1	1	1		1		1	1	1	1	1	1	1	1	1	1	1	1	1	1	1	1
MAX	MA0058.1	1	1		1		1	1	1	1	1	1	1	1	1	1	1	1	1	1	1
NFE2L1::MafG	MA0089.1	1	1		1		1	1	1	1	1	1	1	1	1	1	1	1	1	1	1	1
HLF	MA0043.1	1	1		1		1	1	1	1	1	1	1	1	1	1	1	1	1	1	1
Arnt	MA0004.1	1	1		1		1	1	1	1	1	1	1	1	1	1	1	1	1	1	1	1
Mycn	MA0104.2	1	1		1		1	1	1	1	1	1	1	1	1	1	1	1	1	1	1
JUN	MA0488.1	1	1		1		1	1	1	1	1	1	1	1	1	1	1	1	1	1	1
JUND	MA0492.1	1	1		1		1	1	1	1	1	1	1	1	1	1	1	1	1	1	1
MYC::MAX	MA0059.1	1	1		1		1	1	1	1	1	1	1	1	1	1	1	1	1	1	1
Bhlhe40	MA0464.1	1	1		1		1	1	1	1	1	1	1	1	1	1	1	1	1	1	1
PRDM1	MA0508.1	1	1		1		1	1	1	1	1	1	1	1	1	1	1	1	1	1	1
IRF1	MA0050.2	1	1		1		1	1	1	1	1	1	1	1	1	1	1	1	1	1
STAT2::STAT1	MA0517.1	1	1		1		1	1	1	1	1	1	1	1	1	1	1	1	1	1	1
Arnt::Ahr	MA0006.1	1	1		1		1	1	1	1	1	1	1	1	1	1	1	1	1	1	1	1
NFIC	MA0161.1	1	1		1		1	1	1	1	1	1	1	1	1	1	1	1	1	1	1	1
Myb	MA0100.1	1	1		1		1	1	1	1	1	1	1	1	1	1	1	1	1	1	1	1
HIF1A::ARNT	MA0259.1	1	1		1		1	1	1	1	1	1	1	1	1	1	1	1	1	1	1	1
Mycn	MA0104.3	1	1		1		1	1	1	1	1	1	1	1	1	1	1	1	1	1	1	1
Klf4	MA0039.1	1	1		1		1	1	1	1	1	1	1	1	1	1	1	1	1	1	1
TLX1::NFIC	MA0119.1	1	1		1		1	1	1	1	1	1	1	1	1	1	1	1	1	1	1
Myc	MA0147.1	1	1		1		1	1	1	1	1	1	1	1	1	1	1	1	1	1	1
Sox17	MA0078.1	1	1		1		1	1	1	1	1	1	1	1	1	1	1	1	1	1	1	1
ZBTB33	MA0527.1	1	1		1		1	1	1	1	1	1	1	1	1	1	1	1	1	1	1
MEF2C	MA0497.1	1	1		1		1	1	1	1	1	1	1	1	1	1	1	1	1	1	1
ESR1	MA0112.1	1	1		1		1	1	1	1	1	1	1	1	1	1	1	1	1	1	1
PAX5	MA0014.2	1	1		1		1	1	1	1	1	1	1	1	1	1	1	1	1	1	1
NFE2L2	MA0150.1	1	1		1		1	1	1	1	1	1	1	1	1	1	1	1	1	1	1
Klf4	MA0039.2	1	1		1		1	1	1	1	1	1	1	1	1	1	1	1	1	1	1
Gfi1	MA0038.1	1	1		1		1	1	1	1	1	1	1	1	1	1	1	1	1	1	1
MEF2A	MA0052.2	1	1		1		1	1	1	1	1	1	1	1	1	1	1	1	1	1	1
ZNF263	MA0528.1	1	1		1		1	1	1	1	1	1	1	1	1	1	1	1	1	1
STAT1	MA0137.1	1	1		1		1	1	1	1	1	1	1	1	1	1	1	1	1	1	1
GATA3	MA0037.1	1	1		1		1	1	1	1	1	1	1	1	1	1	1	1	1	1	1	1
TCF7L2	MA0523.1	1	1		1		1	1	1	1	1	1	1	1	1	1	1	1	1	1	1
Zfx	MA0146.2	1	1		1		1	1	1	1	1	1	1	1	1	1	1	1	1	1	1
NKX3-1	MA0124.1	1	1		1		1	1	1	1	1	1	1	1	1	1	1	1	1	1	1	1
Zfx	MA0146.1	1	1		1		1	1	1	1	1	1	1	1	1	1	1	1	1	1	1
Klf1	MA0493.1	1	1		1		1	1	1	1	1	1	1	1	1	1	1	1	1	1	1
CTCF	MA0139.1	1	1		1		1	1	1	1	1	1	1	1	1	1	1	1	1	1	1
NFATC2	MA0152.1	1	1		1		1	1	1	1	1	1	1	1	1	1	1	1	1	1	1	1
FOXP1	MA0481.1	1	1		1		1	1	1	1	1	1	1	1	1	1	1	1	1	1	1
Nr2e3	MA0164.1	1	1		1		1	1	1	1	1	1	1	1	1	1	1	1	1	1	1	1
ESR2	MA0258.2	1	1		1		1	1	1	1	1	1	1	1	1	1	1	1	1	1	1
SP2	MA0516.1	1	1		1		1	1	1	1	1	1	1	1	1	1	1	1	1	1	1
NR3C1	MA0113.1	1	1		1		1	1	1	1	1	1	1	1	1	1	1	1	1	1	1
Lhx3	MA0135.1	1	1		1		1	1	1	1	1	1	1	1	1	1	1	1	1	1	1
Meis1	MA0498.1	1	1		1		1	1	1	1	1	1	1	1	1	1	1	1	1	1	1
IRF1	MA0050.1	1	1		1		1	1	1	1	1	1	1	1	1	1	1	1	1	1	1
Stat5a::Stat5b	MA0519.1	1	1		1		1	1	1	1	1	1	1	1	1	1	1	1	1	1	1
KLF5	MA0599.1	1	1		1		1	1	1	1	1	1	1	1	1	1	1	1	1	1	1
Myc	MA0147.2	1	1		1		1	1	1	1	1	1	1	1	1	1	1	1	1	1	1
MAX	MA0058.2	1	1		1		1	1	1	1	1	1	1	1	1	1	1	1	1	1	1
ESR1	MA0112.2	1	1		1		1	1	1	1	1	1	1	1	1	1	1	1	1	1
GATA3	MA0037.2	1	1		1		1	1	1	1	1	1	1	1	1	1	1	1	1	1	1	1
MEF2A	MA0052.1	1	1		1		1	1	1	1	1	1	1	1	1	1	1	1	1	1	1
Mafb	MA0117.1	1	1		1		1	1	1	1	1	1	1	1	1	1	1	1	1	1	1	1
BRCA1	MA0133.1	1	1		1		1	1	1	1	1	1	1	1	1	1	1	1	1	1	1	1
SOX9	MA0077.1	1	1		1		1	1	1	1	1	1	1	1	1	1	1	1	1	1	1	1
Spi1	MA0080.3	1	1		1		1	1	1	1	1	1	1	1	1	1	1	1	1	1	1
EWSR1-FLI1	MA0149.1	1	1		1		1	1	1	1	1	1	1	1	1	1	1	1	1	1	1
SP1	MA0079.3	1	1		1		1	1	1	1	1	1	1	1	1	1	1	1	1	1	1
Pax5	MA0014.1	1	1		1		1	1	1	1	1	1	1	1	1	1	1	1	1	1
Foxd3	MA0041.1	1	1		1		1	1	1	1	1	1	1	1	1	1	1	1	1	1	1
Pax4	MA0068.1	1	1		1		1	1	1	1	1	1	1	1	1	1	1	1	1
ESR2	MA0258.1	1	1		1		1	1	1	1	1	1	1	1	1	1	1	1	1	1	1
TFAP2A	MA0003.1	1	1		1		1	1	1	1	1	1	1	1	1	1	1	1	1	1	1	1
NRF1	MA0506.1	1	1		1		1	1	1	1	1	1	1	1	1	1	1	1	1	1	1
Nfe2l2	MA0150.2	1	1		1		1	1	1	1	1	1	1	1	1	1	1	1	1	1	1
SPIB	MA0081.1	1	1		1		1	1	1	1	1	1	1	1	1	1	1	1	0.863451	1	1	1
CEBPB	MA0466.1	1	1		1		1	1	1	1	1	1	1	1	1	1	1	1	1	1	1
IRF2	MA0051.1	1	1		1		1	1	1	1	1	1	1	1	1	1	1	1	1	1	1
HINFP	MA0131.1	1	1		1		1	1	1	1	1	1	1	1	1	1	1	1	1	1	1
SPI1	MA0080.2	1	1		1		1	1	1	1	1	1	1	1	1	1	1	1	1	1	1	1
Bach1::Mafk	MA0591.1	1	1		1		1	1	1	1	1	1	1	1	1	1	1	1	1	1	1
Gata1	MA0035.3	1	1		1		1	1	1	1	1	1	1	1	1	1	1	1	1	1	1
Crx	MA0467.1	1	1		1		1	1	1	1	1	1	1	1	1	1	1	1	1	1	1
Sox3	MA0514.1	1	1		1		1	1	1	1	1	1	1	1	1	1	1	1	1	1	1
PBX1	MA0070.1	1	1		1		1	1	1	1	1	1	1	1	1	1	1	1	1	1	1
TBP	MA0108.1	1	1		1		1	1	1	1	1	1	1	1	1	1	1	1	1	1	1
Zfp423	MA0116.1	1	1		1		1	1	1	1	1	1	1	1	1	1	1	1	1	1	1
Cebpa	MA0102.1	1	1		1		1	1	1	1	1	1	1	1	1	1	1	1	1	1	1
STAT1	MA0137.3	1	1		1		1	1	1	1	1	1	1	1	1	1	1	1	1	1	1
TBP	MA0108.2	1	1		1		1	1	1	1	1	1	1	1	1	1	1	1	1	1	1
Ddit3::Cebpa	MA0019.1	1	1		1		1	1	1	1	1	1	1	1	1	1	1	1	1	1	1
NHLH1	MA0048.1	1	1		1		1	1	1	1	1	1	1	1	1	1	1	1	1	1	1
ELK1	MA0028.1	1	1		1		1	1	1	1	1	1	1	1	1	1	1	1	1	1	1
JUN::FOS	MA0099.1	1	1		1		1	1	1	1	1	1	1	1	1	1	1	1	1	1	1	1
Nr1h3::Rxra	MA0494.1	1	1		1		1	1	1	1	1	1	1	1	1	1	1	1	1	1	1
NFE2::MAF	MA0501.1	1	1		1		1	1	1	1	1	1	1	1	1	1	1	1	1	1	1
STAT3	MA0144.2	1	1		1		1	1	1	1	1	1	1	1	1	1	1	1	1	1	1
AR	MA0007.2	1	1		1		1	1	1	1	1	1	1	1	1	1	1	1	1	1	1
HNF1A	MA0046.1	1	1		1		1	1	1	1	1	1	1	1	1	1	1	1	1	1	1
Nobox	MA0125.1	1	1		1		1	1	1	1	1	1	1	1	1	1	1	1	1	1	1	1
GABPA	MA0062.2	1	1		1		1	1	1	1	1	1	1	1	1	1	1	1	1	1	1
CEBPA	MA0102.2	1	1		1		1	1	1	1	1	1	1	1	1	1	1	1	1	1	1	1
Bcl6	MA0463.1	1	1		1		1	1	1	1	1	1	1	1	1	1	1	1	1	1	1
POU2F2	MA0507.1	1	1		1		1	1	1	1	1	1	1	1	1	1	1	1	1	1	1
CEBPA	MA0102.3	1	1		1		1	1	1	1	1	1	1	1	1	1	1	1	1	1	1
NR4A2	MA0160.1	1	1		1		1	1	1	1	1	1	1	1	1	1	1	1	1	1	1	1
FOSL1	MA0477.1	1	1		1		1	1	1	1	1	1	1	1	1	1	1	1	1	1	1
ARID3A	MA0151.1	1	1		1		1	1	1	1	1	1	1	1	1	1	1	1	1	1	1	1
Nkx2-5	MA0063.1	1	1		1		1	1	1	1	1	1	1	1	1	1	1	1	1	1	1	1
FOSL2	MA0478.1	1	1		1		1	1	1	1	1	1	1	1	1	1	1	1	1	1	1
TFAP2A	MA0003.2	1	1		1		1	1	1	1	1	1	1	1	1	1	1	1	1	1	1
MZF1_1-4	MA0056.1	1	1		1		1	1	1	1	1	1	1	1	1	1	1	1	1	1	1	1
NFIL3	MA0025.1	1	1		1		1	1	1	1	1	1	1	1	1	1	1	1	1	1	1
ESRRA	MA0592.1	1	1		1		1	1	1	1	1	1	1	1	1	1	1	1	1	1	1
YY1	MA0095.1	1	1		1		1	1	1	1	1	1	1	1	1	1	1	1	1	1	1	1
DUX4	MA0468.1	1	1		1		1	1	1	1	1	1	1	1	1	1	1	1	1	1	1
ELK4	MA0076.1	1	1		1		1	1	1	1	1	1	1	1	1	1	1	1	1	1	1	1
JUNB	MA0490.1	1	1		1		1	1	1	1	1	1	1	1	1	1	1	1	1	1	1
Gata4	MA0482.1	1	1		1		1	1	1	1	1	1	1	1	1	1	1	1	1	1	1
Foxq1	MA0040.1	1	1		1		1	1	1	1	1	1	1	1	1	1	1	1	1	1	1
TFAP2C	MA0524.1	1	1		1		1	1	1	1	1	1	1	1	1	1	1	1	1	1	1
CDX2	MA0465.1	1	1		1		1	1	1	1	1	1	1	1	1	1	1	1	1	1	1
NR3C1	MA0113.2	1	1		1		1	1	1	1	1	1	1	1	1	1	1	1	1	1	1
TAL1::GATA1	MA0140.2	1	1		1		1	1	1	1	1	1	1	1	1	1	1	1	1	1	1
JUND	MA0491.1	1	1		1		1	1	1	1	1	1	1	1	1	1	1	1	1	1	1
Egr1	MA0162.1	1	1		1		1	1	1	1	1	1	1	1	1	1	1	1	1	1	1
ELK4	MA0076.2	1	1		1		1	1	1	1	1	1	1	1	1	1	1	1	1	1	1
RUNX1	MA0002.2	1	1		1		1	1	1	1	1	1	1	1	1	1	1	1	1	1	1
JUN::FOS	MA0099.2	1	1		1		1	1	1	1	1	1	1	1	1	1	1	1	1	1	1	1
E2F1	MA0024.2	1	1		1		1	1	1	1	1	1	1	1	1	1	1	1	1	1	1
STAT1	MA0137.2	1	1		1		1	1	1	1	1	1	1	1	1	1	1	1	1	1	1
Tcfcp2l1	MA0145.1	1	1		1		1	1	1	1	1	1	1	1	1	1	1	1	1	1	1
Tcfcp2l1	MA0145.2	1	1		1		1	1	1	1	1	1	1	1	1	1	1	1	1	1	1
FOXI1	MA0042.1	1	1		1		1	1	1	1	1	1	1	1	1	1	1	1	1	1	1
FOXP2	MA0593.1	1	1		1		1	1	1	1	1	1	1	1	1	1	1	1	1	1	1
MZF1_5-13	MA0057.1	1	1		1		1	1	1	1	1	1	1	1	1	1	1	1	1	1	1
Stat6	MA0520.1	1	1		1		1	1	1	1	1	1	1	1	1	1	1	1	1	1	1
FOXH1	MA0479.1	1	1		1		1	1	1	1	1	1	1	1	1	1	1	1	1	1	1
SRF	MA0083.2	1	1		1		1	1	1	1	1	1	1	1	1	1	1	1	1	1	1
Stat4	MA0518.1	1	1		1		1	1	1	1	1	1	1	1	1	1	1	1	1	1	1
FOXC1	MA0032.1	1	1		1		1	1	1	1	1	1	1	1	1	1	1	1	1	1	1	1
HSF1	MA0486.1	1	1		1		1	1	1	1	1	1	1	1	1	1	1	1	1	1	1
EGR1	MA0162.2	1	1		1		1	1	1	1	1	1	1	1	1	1	1	1	1	1	1
Mecom	MA0029.1	1	1		1		1	1	1	1	1	1	1	1	1	1	1	1	1	1	1
GATA2	MA0036.2	1	1		1		1	1	1	1	1	1	1	1	1	1	1	1	1	1	1
Esrrb	MA0141.1	1	1		1		1	1	1	1	1	1	1	1	1	1	1	1	1	1	1
E2F4	MA0470.1	1	1		1		1	1	1	1	1	1	1	1	1	1	1	1	1	1	1
EBF1	MA0154.1	1	1		1		1	1	1	1	1	1	1	1	1	1	1	1	1	1	1
Sox2	MA0143.3	1	1		1		1	1	1	1	1	1	1	1	1	1	1	1	1	1	1	1
NFKB1	MA0105.3	1	1		1		1	1	1	1	1	1	1	1	1	1	1	1	1	1	1
FOXL1	MA0033.1	1	1		1		1	1	1	1	1	1	1	1	1	1	1	1	1	1	1	1
REL	MA0101.1	1	1		1		1	1	1	1	1	1	1	1	1	1	1	1	1	1	1
Esrrb	MA0141.2	1	1		1		1	1	1	1	1	1	1	1	1	1	1	1	1	1	1
Tal1::Gata1	MA0140.1	1	1		1		1	1	1	1	1	1	1	1	1	1	1	1	1	1	1
Gata1	MA0035.1	1	1		1		1	1	1	1	1	1	1	1	1	1	1	1	1	1	1	1
REST	MA0138.2	1	1		1		1	1	1	1	1	1	1	1	1	1	1	1	1	1
RUNX1	MA0002.1	1	1		1		1	1	1	1	1	1	1	1	1	1	1	1	1	1	1
Gfi1b	MA0483.1	1	1		1		1	1	1	1	1	1	1	1	1	1	1	1	1	1	1
EBF1	MA0154.2	1	1		1		1	1	1	1	1	1	1	1	1	1	1	1	1	1	1
SP1	MA0079.2	1	1		1		1	1	1	1	1	1	1	1	1	1	1	1	1	1	1
RORA_2	MA0072.1	1	1		1		1	1	1	1	1	1	1	1	1	1	1	1	1	1	1
SPI1	MA0080.1	1	1		1		1	1	1	1	1	1	1	1	1	1	1	1	1	1	1	1
PPARG::RXRA	MA0065.2	1	1		1		1	1	1	1	1	1	1	1	1	1	1	1	1	1	1
Gata1	MA0035.2	1	1		1		1	1	1	1	1	1	1	1	1	1	1	1	1	1	1
SRY	MA0084.1	1	1		1		1	1	1	1	1	1	1	1	1	1	1	1	1	1	1	1
SOX10	MA0442.1	1	1		1		1	1	1	1	1	1	1	1	1	1	1	1	1	1	1	1
Tcf3	MA0522.1	1	1		1		1	1	1	1	1	1	1	1	1	1	1	1	1	1	1
PPARG	MA0066.1	1	1		1		1	1	1	1	1	1	1	1	1	1	1	1	1	1
ZEB1	MA0103.1	1	1		1		1	1	1	1	1	1	1	1	1	1	1	1	1	1	1	1
EGR2	MA0472.1	1	1		1		1	1	1	1	1	1	1	1	1	1	1	1	1	1	1
FLI1	MA0475.1	1	1		1		1	1	1	1	1	1	1	1	1	1	1	1	1	1	1
GATA2	MA0036.1	1	1		1		1	1	1	1	1	1	1	1	1	1	1	1	1	1	1	1
EHF	MA0598.1	1	1		1		1	1	1	1	1	1	1	1	1	1	1	1	1	1	1	1
GABPA	MA0062.1	1	1		1		1	1	1	1	1	1	1	1	1	1	1	1	1	1	1
Myod1	MA0499.1	1	1		1		1	1	1	1	1	1	1	1	1	1	1	1	1	1	1
SMAD2::SMAD3::SMAD4	MA0513.1	1	1		1		1	1	1	1	1	1	1	1	1	1	1	1	1	1	1
Atoh1	MA0461.1	1	1		1		1	1	1	1	1	1	1	1	1	1	1	1	1	1	1	1
RXR::RAR_DR5	MA0159.1	1	1		1		1	1	1	1	1	1	1	1	1	1	1	1	1	1	1
Myog	MA0500.1	1	1		1		1	1	1	1	1	1	1	1	1	1	1	1	1	1	1
FOS	MA0476.1	1	1		1		1	1	1	1	1	1	1	1	1	1	1	1	1	1	1
SP1	MA0079.1	1	1		1		1	1	1	1	1	1	1	1	1	1	1	1	1	1	1
HOXA5	MA0158.1	1	1		1		1	1	1	1	1	1	1	1	1	1	1	1	1	1	1	1
Tcf12	MA0521.1	1	1		1		1	1	1	1	1	1	1	1	1	1	1	1	1	1	1
E2F3	MA0469.1	1	1		1		1	1	1	1	1	1	1	1	1	1	1	1	1	1	1
ZEB1	MA0103.2	1	1		1		1	1	1	1	1	1	1	1	1	1	1	1	1	1	1	1
TP63	MA0525.1	1	1		1		1	1	1	1	1	1	1	1	1	1	1	1	1	1
FOXO3	MA0157.1	1	1		1		1	1	1	1	1	1	1	1	1	1	1	1	1	1	1	1
ELF5	MA0136.1	1	1		1		1	1	1	1	1	1	1	1	1	1	1	1	1	1	1	1
ZNF354C	MA0130.1	1	1		1		1	1	1	1	1	1	1	1	1	1	1	1	1	1	1	1
Ets1	MA0098.2	1	1		1		1	1	1	1	1	1	1	1	1	1	1	1	1	1	1
Nkx2-5	MA0503.1	1	1		1		1	1	1	1	1	1	1	1	1	1	1	1	1	1	1
RELA	MA0107.1	1	1		1		1	1	1	1	1	1	1	1	1	1	1	1	1	1	1
NFKB1	MA0105.1	1	1		1		1	1	1	1	1	1	1	1	1	1	1	1	1	1	1
Hoxa9	MA0594.1	1	1		1		1	1	1	1	1	1	1	1	1	1	1	1	1	1	1
En1	MA0027.1	1	1		1		1	1	1	1	1	1	1	1	1	1	1	1	1	1	1
TEAD1	MA0090.1	1	1		1		1	1	1	1	1	1	1	1	1	1	1	1	1	1	1
Sox5	MA0087.1	1	1		1		1	1	1	1	1	1	1	1	1	1	1	1	1	1	1	1
FOXA1	MA0148.2	1	1		1		1	1	1	1	1	1	1	1	1	1	1	1	1	1	1
RREB1	MA0073.1	1	1		1		1	1	1	1	1	1	1	1	1	1	1	1	1	1
Myb	MA0100.2	1	1		1		1	1	1	1	1	1	1	1	1	1	1	1	1	1	1
FOXA1	MA0148.1	1	1		1		1	1	1	1	1	1	1	1	1	1	1	1	1	1	1
HNF1B	MA0153.1	1	1		1		1	1	1	1	1	1	1	1	1	1	1	1	1	1	1
NR2F1	MA0017.1	1	1		1		1	1	1	1	1	1	1	1	1	1	1	1	1	1	1
SRF	MA0083.1	1	1		1		1	1	1	1	1	1	1	1	1	1	1	1	1	1	1
Erg	MA0474.1	1	1		1		1	1	1	1	1	1	1	1	1	1	1	1	1	1	1
Pou5f1::Sox2	MA0142.1	1	1		1		1	1	1	1	1	1	1	1	1	1	1	1	1	1	1
PLAG1	MA0163.1	1	1		1		1	1	1	1	1	1	1	1	1	1	1	1	1	1	1
Nr5a2	MA0505.1	1	1		1		1	1	1	1	1	1	1	1	1	1	1	1	1	1	1
Foxo1	MA0480.1	1	1		1		1	1	1	1	1	1	1	1	1	1	1	1	1	1	1
Stat3	MA0144.1	1	1		1		1	1	1	1	1	1	1	1	1	1	1	1	1	1	1
Ar	MA0007.1	1	1		1		1	1	1	1	1	1	1	1	1	1	1	1	1	1
INSM1	MA0155.1	1	1		1		1	1	1	1	1	1	1	1	1	1	1	1	1	1	1
FOXD1	MA0031.1	1	1		1		1	1	1	1	1	1	1	1	1	1	1	1	1	1	1	1
Pax6	MA0069.1	1	1		1		1	1	1	1	1	1	1	1	1	1	1	1	1	1	1
Spz1	MA0111.1	1	1		1		1	1	1	1	1	1	1	1	1	1	1	1	1	1	1
Sox6	MA0515.1	1	1		1		1	1	1	1	1	1	1	1	1	1	1	1	1	1	1
NR2C2	MA0504.1	1	1		1		1	1	1	1	1	1	1	1	1	1	1	1	1	1	1
NFKB1	MA0105.2	1	1		1		1	1	1	1	1	1	1	1	1	1	1	1	1	1	1
Rxra	MA0512.1	1	1		1		1	1	1	1	1	1	1	1	1	1	1	1	1	1	1
ETS1	MA0098.1	1	1		1		1	1	1	1	1	1	1	1	1	1	1	1	1	1	1	1
YY1	MA0095.2	1	1		1		1	1	1	1	1	1	1	1	1	1	1	1	1	1	1
T	MA0009.1	1	1		1		1	1	1	1	1	1	1	1	1	1	1	1	1	1	1
FOXA1	MA0148.3	1	1		1		1	1	1	1	1	1	1	1	1	1	1	1	1	1	1
Sox2	MA0143.2	1	1		1		1	1	1	1	1	1	1	1	1	1	1	1	1	1	1
TAL1::TCF3	MA0091.1	1	1		1		1	1	1	1	1	1	1	1	1	1	1	1	1	1	1
FEV	MA0156.1	1	1		1		1	1	1	1	1	1	1	1	1	1	1	1	1	1	1	1
ELF1	MA0473.1	1	1		1		1	1	1	1	1	1	1	1	1	1	1	1	1	1	1
Hoxc9	MA0485.1	1	1		1		1	1	1	1	1	1	1	1	1	1	1	1	1	1	1
Pdx1	MA0132.1	1	1		1		1	1	1	1	1	1	1	1	1	1	1	1	1	1	1	1
Hltf	MA0109.1	1	1		1		1	1	1	1	1	1	1	1	1	1	1	1	1	1	1
Prrx2	MA0075.1	1	1		1		1	1	1	1	1	1	1	1	1	1	1	1	1	1	1	1
HNF4A	MA0114.2	1	1		1		1	1	1	1	1	1	1	1	1	1	1	1	1	1	1
Sox2	MA0143.1	1	1		1		1	1	1	1	1	1	1	1	1	1	1	1	1	1	1
HNF4A	MA0114.1	1	1		1		1	1	1	1	1	1	1	1	1	1	1	1	1	1	1
FOXF2	MA0030.1	1	1		1		1	1	1	1	1	1	1	1	1	1	1	1	1	1	1
E2F6	MA0471.1	1	1		1		1	1	1	1	1	1	1	1	1	1	1	1	1	1	1
RUNX2	MA0511.1	1	1		1		1	1	1	1	1	1	1	1	1	1	1	1	1	1	1
Hand1::Tcfe2a	MA0092.1	1	1		1		1	1	1	1	1	1	1	1	1	1	1	1	1	1	1
BATF::JUN	MA0462.1	1	1		1		1	1	1	1	1	1	1	1	1	1	1	1	1	1	1
znf143	MA0088.1	1	1		1		1	1	1	1	1	1	1	1	1	1	1	1	1	1
RXRA::VDR	MA0074.1	1	1		1		1	1	1	1	1	1	1	1	1	1	1	1	1	1	1
MAFF	MA0495.1	1	1		1		1	1	1	1	1	1	1	1	1	1	1	1	1	1	1
HNF4G	MA0484.1	1	1		1		1	1	1	1	1	1	1	1	1	1	1	1	1	1	1
Foxa2	MA0047.1	1	1		1		1	1	1	1	1	1	1	1	1	1	1	1	1	1	1
JUN	MA0489.1	1	1		1		1	1	1	1	1	1	1	1	1	1	1	1	1	1	1
TP53	MA0106.2	1	1		1		1	1	1	1	1	1	1	1	1	1	1	1	1	1	1
REST	MA0138.1	1	1		1		1	1	1	1	1	1	1	1	1	1	1	1	1	1	1
RORA_1	MA0071.1	1	1		1		1	1	1	1	1	1	1	1	1	1	1	1	1	1	1
NR1H2::RXRA	MA0115.1	1	1		1		1	1	1	1	1	1	1	1	1	1	1	1	1	1	1
TP53	MA0106.1	1	1		1		1	1	1	1	1	1	1	1	1	1	1	1	1	1
MAFK	MA0496.1	1	1		1		1	1	1	1	1	1	1	1	1	1	1	1	1	1	1
Nkx3-2	MA0122.1	1	1		1		1	1	1	1	1	1	1	1	1	1	1	1	1	1	1	1
PPARG::RXRA	MA0065.1	1	1		1		1	1	1	1	1	1	1	1	1	1	1	1	1	1
E2F1	MA0024.1	1	1		1		1	1	1	1	1	1	1	1	1	1	1	1	1	1	1	1
THAP1	MA0597.1	1	1		1		1	1	1	1	1	1	1	1	1	1	1	1	1	1	1	1
Foxa2	MA0047.2	1	1		1		1	1	1	1	1	1	1	1	1	1	1	1	1	1	1
