# Supplementary material for: NF-Y activates genes of metabolic pathways altered in cancer cells
Source: Oncotarget. 2015 Dec 3;7(2):1633–50. doi: 10.18632/oncotarget.6453 (PMC4811486; doi:10.18632/oncotarget.6453)
Supplement: Supplementary file 5 [file oncotarget-07-1633-s005.xlsx]

## Sheet: Foglio1
PDK1	TCTCAGGACACCATCCGTTC
	GGGCCATTGTGGGAATGAC
PDH1a	GACTGTACGCCGAATGGAGT
	CCGGTAGGCTGTGATGAGAT
PDHB	AGGCATAGGGACATCAGCAC
	GGCCACAGTTTGGAGTAGGA
ACLY	CTGGGCGGTACAGTTTGGAG
	GGACCAGAAGGGAGTGACCA
DLD	CACACCCTGAAGTTGCTTGG
	CACCATGCCATCTGTGTCAG
IDH2	ACCTGAGCCACCATGTCATC
	CGCTGTACATGAGCACCAAG
OGDH	GCTGAGCCCTTTCTCAGTGG
	GGGGACTCTGGTAGGCAGTG
RPS20	GCGCCTCTTATCAAGTCAGC
	CGGAAAAACACCCGTGGAG
ATP5B	ACCTCAGCAACCTGGAATGG
	GTGGGGTGCAAAAGATCCTG
ATP5I	GGTCGCAGGGTCACTCACTT
	GGCAGAAGAGGAGAGGAGGA
ATP5L	CCTGCTGAGATCCCTAGAGCT
	GCCCCGCTTGCCTATAATC
ATP6AP1	ATACACAGCGGCCCTCACAG
	GGTCCTTGTACGCCACAGAG
CYC1	GTCACTGCGGGAAGGTCTCT
	GATGGTCGTGCTCTGGCTCA
NDUFA3	CAGTGCTGGTCGTGTCCTT
	TAGTTGTAGGGCGTGGCCTTG
NDUFA11	GCAGCCACCGAGGAAGTAGT
	CGCTGCCTACAGAGTCACAC
HK1	CGGACCACGGTTGGTGTC
	CTTGCCGCTGCCACTCTC
HK2	AGGAGAACAAAGGCGAGGAG
	CGCACGGTCTTATGTAGACG
PFKM	CTGGTGGATGGTGGAGATCA
	CACCCCCAATGACACAGAGA
ALDOA	TTGGGGGTGTCATCCTCTTC
	GGGTGGTAGTCTCGCCATTT
GAPDH	GCCTCAAGATCATCAGCAATGC
	CCACGATACCAAAGTTGTCATGG
PKM2 isoform 1	GGCTGAAGGCAGTGATGTGG
	GGCTTCCATGAGGTCTGTGG
PKM2 isoform 2	TACCAGCGACCCCACAGAAG
	GGAAGATGCCACGGTACAGG
LDHA	AGGCTGGGAGTTCACCCATT
	CAACCACCTGCTTGTGAACC
PHGDH	GCGTGTGGTGAACTGTGC
	AGGTGGGGACAGCTGATG
PSAT1	AGCAGGAAGGTGTGCTGACT
	GTAGGAGGCATCTGGGTTGA
PSPH	GCTGCGTCTCATCAAAACCT
	AGCTCAATATCCCAGCAACC
SHMT1	GCCCTTCCACCATCTGTG
	GACGGAGCTGGGCTACAA
ADI1	TCC CTC ACA TCG AAG TAC CC
	GGA ACT ACT CCT GGA TGG ACA
AMD1	AGC ACT CTG GCA ATC AAG AC
	CAG ACC TCC TAT GAT GAC CTG A
GOT1	GCT TCT AGT CGT GCC CTG AG
	CAC CCT CTC TAA CCC TGA GC
SRM	GGC AGC AGA GGA CAC CAT
	CAG GAT GCC TTC GAC GTG
